# Supplementary material for: Montane Rattlesnakes in México: Venoms of Crotalus tancitarensis and Related Species within the Crotalus intermedius Group
Source: Toxins (Basel). 2023 Jan 13;15(1):72. doi: 10.3390/toxins15010072 (PMC9867100; doi:10.3390/toxins15010072)
Supplement: Supplementary file 1 [file toxins-15-00072-s001.zip]

Archive with 2 entries (2 files):
- Supplementary Table S1.xlsx
- Supplementary Table S2-S5.xlsx
