# Supplementary material for: Montane Rattlesnakes in México: Venoms of Crotalus tancitarensis and Related Species within the Crotalus intermedius Group
Source: Toxins (Basel). 2023 Jan 13;15(1):72. doi: 10.3390/toxins15010072 (PMC9867100; doi:10.3390/toxins15010072)
Supplement: Supplementary file 1 [file toxins-15-00072-s001.zip › Supplementary Table S1.xlsx]

## Sheet: C. intermedius 23
Supplemental Table S1.Full list of peptides identified following shotgun proteomic analysis of all ten venom samples.
M/Z	Charge	Observed Mass	Peptide Sequence	Modified Sequence	Accession	Protein Description	Shared Proteins
540.254	2	1078.5	DNIPTYDNK	DNIPTYDNK	Q7ZTA7	Acidic phospholipase A2 CoaPLA2
481.756	2	961.503	PPAGPDVGPR	PPAGPDVGPR	P0CJ34	Bradykinin inhibitor peptide	sp|P85024|BKIP_CROVV
532.28	2	1062.55	TPPAGPDVGPR	TPPAGPDVGPR	P0CJ34	Bradykinin inhibitor peptide	sp|P85024|BKIP_CROVV
1648.27	3	4941.76	SRLAASGLLLLALLAVSLDGKPLQQWSQRWPHLEIPPLVVQNWK	SRLAASGLLLLALLAVSLDGKPLQ[0.9840]QWSQRWPHLEIPPLVVQNWK	Q2PE51	Bradykinin-potentiating and C-type natriuretic peptides	sp|Q90Y12|BNP_CRODU
416.69	2	831.37	QQWPPGH	Q[-17.0265]QWPPGH	P0C7J9	Bradykinin-potentiating peptide 11a
467.735	2	933.458	LQWSDGTK	LQWSDGTK	J3RY43	C-type lectin 13	sp|J3SBN9|SL6_CROAD, sp|P81509|SLB_CROHD
468.227	2	934.444	LQWSDGTK	LQ[0.9840]WSDGTK	J3RY43	C-type lectin 13	sp|J3SBN9|SL6_CROAD, sp|P81509|SLB_CROHD
494.752	2	987.492	RDIWNER	RDIWNER	J3RY43	C-type lectin 13	sp|J3SBN9|SL6_CROAD, sp|P81509|SLB_CROHD
545.786	2	1089.56	RLQWSDGTK	RLQWSDGTK	J3RY43	C-type lectin 13	sp|J3SBN9|SL6_CROAD, sp|P81509|SLB_CROHD
733.393	2	1464.77	SSEEVDFLVSILK	SSEEVDFLVSILK	J3RY43	C-type lectin 13	sp|J3SBN9|SL6_CROAD, sp|P81509|SLB_CROHD
766.328	2	1530.65	ATDNQWFSTSCSK	ATDNQWFSTSC[57.0214]SK	J3SBN9	C-type lectin 6
435.195	2	868.377	FCSEQAK	FC[57.0214]SEQAK	J3SBP0	C-type lectin 9a	sp|P81508|SLA_CROHD
714.827	2	1427.64	LKWDYTDCQAK	LKWDYTDC[57.0214]Q[0.9840]AK	J3SBP0	C-type lectin 9a
594.237	2	1186.46	WDYTDCQAK	WDYTDC[57.0214]Q[0.9840]AK	J3SBP0	C-type lectin 9a
834.904	2	1667.8	WSDGSSIIYVNWNK	WSDGSSIIYVNWNK	J3SBP0	C-type lectin 9a
534.277	3	1599.81	KYKPGCHLASFHR	KYKPGC[57.0214]HLASFHR	P21963	C-type lectin Cal
1027.86	3	3081.51	GSVDFDSESPRKPEIQNKIVDLHNSLR	GSVDFDSESPRKPEIQN[0.9840]KIVDLHNSLR	F8S0Y4	Cysteine-rich secretory protein
953.031	2	1904.02	KPEIQNKIVDLHNSLR	KPEIQN[0.9840]KIVDLHNSLR	F8S0Y4	Cysteine-rich secretory protein
635.69	3	1904.02	KPEIQNKIVDLHNSLR	KPEIQN[0.9840]KIVDLHNSLR	F8S0Y4	Cysteine-rich secretory protein
1031.08	2	2060.12	KPEIQNKIVDLHNSLRR	KPEIQN[0.9840]KIVDLHNSLRR	F8S0Y4	Cysteine-rich secretory protein
687.724	3	2060.12	KPEIQNKIVDLHNSLRR	KPEIQN[0.9840]KIVDLHNSLRR	F8S0Y4	Cysteine-rich secretory protein
1031.08	2	2060.12	KPEIQNKIVDLHNSLRR	KPEIQ[0.9840]NKIVDLHNSLRR	F8S0Y4	Cysteine-rich secretory protein
882.844	2	1765.66	MQSDCSAICFCQNK	M[15.9949]QSDC[57.0214]SAIC[57.0214]FC[57.0214]QNK	F8S0Y4	Cysteine-rich secretory protein
874.846	2	1749.67	MQSDCSAICFCQNK	MQSDC[57.0214]SAIC[57.0214]FC[57.0214]QNK	F8S0Y4	Cysteine-rich secretory protein
488.25	2	974.488	NPTASNMLK	NPTASNMLK	F8S0Y4	Cysteine-rich secretory protein	sp|Q7ZT99|CRVP_CROAT
496.248	2	990.484	NPTASNMLK	NPTASNM[15.9949]LK	F8S0Y4	Cysteine-rich secretory protein	sp|Q7ZT99|CRVP_CROAT
659.351	2	1316.69	RSVNPTASNMLK	RSVNPTASNMLK	F8S0Y4	Cysteine-rich secretory protein	sp|Q7ZT99|CRVP_CROAT
667.348	2	1332.68	RSVNPTASNMLK	RSVNPTASNM[15.9949]LK	F8S0Y4	Cysteine-rich secretory protein	sp|Q7ZT99|CRVP_CROAT
1262.98	2	2523.96	SGPPCGDCPSACDNGLCTNPCTK	SGPPC[57.0214]GDC[57.0214]PSAC[57.0214]DNGLC[57.0214]TNPC[57.0214]TK	F8S0Y4	Cysteine-rich secretory protein	sp|Q7ZT99|CRVP_CROAT
842.326	3	2523.96	SGPPCGDCPSACDNGLCTNPCTK	SGPPC[57.0214]GDC[57.0214]PSAC[57.0214]DNGLC[57.0214]TNPC[57.0214]TK	F8S0Y4	Cysteine-rich secretory protein	sp|Q7ZT99|CRVP_CROAT
1263.48	2	2524.95	SGPPCGDCPSACDNGLCTNPCTK	SGPPC[57.0214]GDC[57.0214]PSAC[57.0214]DN[0.9840]GLC[57.0214]TNPC[57.0214]TK	F8S0Y4	Cysteine-rich secretory protein	sp|Q7ZT99|CRVP_CROAT
617.298	2	1232.58	SLVQQAGCQDK	SLVQQAGC[57.0214]QDK	F8S0Y4	Cysteine-rich secretory protein	sp|Q7ZT99|CRVP_CROAT
569.754	2	1137.5	SVDFDSESPR	SVDFDSESPR	F8S0Y4	Cysteine-rich secretory protein	sp|Q7ZT99|CRVP_CROAT
1008.85	3	3023.5	SVDFDSESPRKPEIQNKIVDLHNSLR	SVDFDSESPRKPEIQN[0.9840]KIVDLHNSLR	F8S0Y4	Cysteine-rich secretory protein
581.3	2	1160.59	SVNPTASNMLK	SVNPTASNMLK	F8S0Y4	Cysteine-rich secretory protein	sp|Q7ZT99|CRVP_CROAT
589.298	2	1176.58	SVNPTASNMLK	SVNPTASNM[15.9949]LK	F8S0Y4	Cysteine-rich secretory protein	sp|Q7ZT99|CRVP_CROAT
581.792	2	1161.57	SVNPTASNMLK	SVNPTASN[0.9840]MLK	F8S0Y4	Cysteine-rich secretory protein	sp|Q7ZT99|CRVP_CROAT
979.84	3	2936.47	VDFDSESPRKPEIQNKIVDLHNSLR	VDFDSESPRKPEIQN[0.9840]KIVDLHNSLR	F8S0Y4	Cysteine-rich secretory protein
493.23	2	984.447	CIESHSPR	C[57.0214]IESHSPR	Q7ZT99	Cysteine-rich venom protein catrin
329.156	3	984.442	CIESHSPR	C[57.0214]IESHSPR	Q7ZT99	Cysteine-rich venom protein catrin
484.716	2	967.421	CIESHSPR	C[-17.0265]IESHSPR	Q7ZT99	Cysteine-rich venom protein catrin
777.338	2	1552.66	MEWYPEAAANAER	M[15.9949]EWYPEAAANAER	Q7ZT99	Cysteine-rich venom protein catrin
777.83	2	1553.65	MEWYPEAAANAER	M[15.9949]EWYPEAAAN[0.9840]AER	Q7ZT99	Cysteine-rich venom protein catrin
769.341	2	1536.67	MEWYPEAAANAER	MEWYPEAAANAER	Q7ZT99	Cysteine-rich venom protein catrin
951.884	2	1901.77	QMQSDCPAICFCQNK	QM[15.9949]QSDC[57.0214]PAIC[57.0214]FC[57.0214]QNK	Q7ZT99	Cysteine-rich venom protein catrin
634.925	3	1901.77	QMQSDCPAICFCQNK	QM[15.9949]QSDC[57.0214]PAIC[57.0214]FC[57.0214]QNK	Q7ZT99	Cysteine-rich venom protein catrin
951.781	3	2852.32	RSVNPTASNMLKMEWYPEAAANAER	RSVN[0.9840]PTASNM[15.9949]LKMEWYPEAAANAER	Q7ZT99	Cysteine-rich venom protein catrin
957.113	3	2868.27	RSVNPTASNMLKMEWYPEAAANAER	RSVN[0.9840]PTASNM[15.9949]LKM[15.9949]EWYPEAAANAER	Q7ZT99	Cysteine-rich venom protein catrin
946.45	3	2836.31	RSVNPTASNMLKMEWYPEAAANAER	RSVN[0.9840]PTASNMLKMEWYPEAAANAER	Q7ZT99	Cysteine-rich venom protein catrin
813.881	2	1625.76	LVIGGDECNINEHR	LVIGGDEC[57.0214]N[0.9840]INEHR	J3SBQ3	Inactive snake venom serine proteinase 13	sp|B0FXM3|VSP17_CRODU, sp|F8S114|VSPCR_CROAD, sp|J3RY93|VSPC_CROAD, sp|J3S3W5|VSP1_CROAD, sp|J3S835|VSP8_CROAD, sp|J3SDW9|VSPE_CROAD, sp|Q2QA04|VSP_CRODD
542.923	3	1625.76	LVIGGDECNINEHR	LVIGGDEC[57.0214]N[0.9840]INEHR	J3SBQ3	Inactive snake venom serine proteinase 13	sp|B0FXM3|VSP17_CRODU, sp|F8S114|VSPCR_CROAD, sp|J3RY93|VSPC_CROAD, sp|J3S3W5|VSP1_CROAD, sp|J3S835|VSP8_CROAD, sp|J3SDW9|VSPE_CROAD, sp|Q2QA04|VSP_CRODD
778.344	2	1554.69	VIGGDECNINEHR	n[42.0106]VIGGDEC[57.0214]N[0.9840]INEHR	J3SBQ3	Inactive snake venom serine proteinase 13	sp|B0FXM3|VSP17_CRODU, sp|F8S114|VSPCR_CROAD, sp|J3RY93|VSPC_CROAD, sp|J3S3W5|VSP1_CROAD, sp|J3S835|VSP8_CROAD, sp|J3SDW9|VSPE_CROAD, sp|P0DJG6|VSP_CROVV, sp|Q2QA04|VSP_CRODD, sp|Q9PRW2|VSP3_CROAT, sp|Q9PRW4|VSPA1_CROAT
756.847	2	1511.68	VIGGDECNINEHR	VIGGDEC[57.0214]NINEHR	J3SBQ3	Inactive snake venom serine proteinase 13	sp|B0FXM3|VSP17_CRODU, sp|F8S114|VSPCR_CROAD, sp|J3RY93|VSPC_CROAD, sp|J3S3W5|VSP1_CROAD, sp|J3S835|VSP8_CROAD, sp|J3SDW9|VSPE_CROAD, sp|P0DJG6|VSP_CROVV, sp|Q2QA04|VSP_CRODD, sp|Q9PRW2|VSP3_CROAT, sp|Q9PRW4|VSPA1_CROAT
504.9	3	1511.69	VIGGDECNINEHR	VIGGDEC[57.0214]NINEHR	J3SBQ3	Inactive snake venom serine proteinase 13	sp|B0FXM3|VSP17_CRODU, sp|F8S114|VSPCR_CROAD, sp|J3RY93|VSPC_CROAD, sp|J3S3W5|VSP1_CROAD, sp|J3S835|VSP8_CROAD, sp|J3SDW9|VSPE_CROAD, sp|P0DJG6|VSP_CROVV, sp|Q2QA04|VSP_CRODD, sp|Q9PRW2|VSP3_CROAT, sp|Q9PRW4|VSPA1_CROAT
1032.54	2	2063.08	DCADIVINDLSLIHQLPK	DC[57.0214]ADIVINDLSLIHQLPK	C0HJE7	L-amino acid oxidase bordonein-L	sp|F8S0Z5|OXLA2_CROAD, sp|K9N7B7|OXLA_CRODM, sp|P56742|OXLA_CROAT
688.698	3	2063.07	DCADIVINDLSLIHQLPK	DC[57.0214]ADIVINDLSLIHQLPK	C0HJE7	L-amino acid oxidase bordonein-L	sp|F8S0Z5|OXLA2_CROAD, sp|K9N7B7|OXLA_CRODM, sp|P56742|OXLA_CROAT
1117.19	3	3348.6	EGNLSPGAVDMIGDLLNEDSGYYVSFIESLK	EGN[0.9840]LSPGAVDM[15.9949]IGDLLNEDSGYYVSFIESLK	C0HJE7	L-amino acid oxidase bordonein-L	sp|F8S0Z5|OXLA2_CROAD, sp|K9N7B7|OXLA_CRODM, sp|O93364|OXLA_CROAD, sp|P56742|OXLA_CROAT
1674.8	2	3347.58	EGNLSPGAVDMIGDLLNEDSGYYVSFIESLK	EGNLSPGAVDM[15.9949]IGDLLNEDSGYYVSFIESLK	C0HJE7	L-amino acid oxidase bordonein-L	sp|F8S0Z5|OXLA2_CROAD, sp|K9N7B7|OXLA_CRODM, sp|O93364|OXLA_CROAD, sp|P56742|OXLA_CROAT
1117.19	3	3348.6	EGNLSPGAVDMIGDLLNEDSGYYVSFIESLK	EGNLSPGAVDM[15.9949]IGDLLN[0.9840]EDSGYYVSFIESLK	C0HJE7	L-amino acid oxidase bordonein-L	sp|F8S0Z5|OXLA2_CROAD, sp|K9N7B7|OXLA_CRODM, sp|O93364|OXLA_CROAD, sp|P56742|OXLA_CROAT
1675.29	2	3348.6	EGNLSPGAVDMIGDLLNEDSGYYVSFIESLK	EGN[0.9840]LSPGAVDM[15.9949]IGDLLNEDSGYYVSFIESLK	C0HJE7	L-amino acid oxidase bordonein-L	sp|F8S0Z5|OXLA2_CROAD, sp|K9N7B7|OXLA_CRODM, sp|O93364|OXLA_CROAD, sp|P56742|OXLA_CROAT
1480.02	3	4437.11	EGNLSPGAVDMIGDLLNEDSGYYVSFIESLKHDDIFGYEK	EGNLSPGAVDMIGDLLN[0.9840]EDSGYYVSFIESLKHDDIFGYEK	C0HJE7	L-amino acid oxidase bordonein-L	sp|F8S0Z5|OXLA2_CROAD, sp|K9N7B7|OXLA_CRODM, sp|O93364|OXLA_CROAD, sp|P56742|OXLA_CROAT
1114.02	4	4454.09	EGNLSPGAVDMIGDLLNEDSGYYVSFIESLKHDDIFGYEK	EGNLSPGAVDM[15.9949]IGDLLNEDSGYYVSFIESLKHDDIFGYEK	C0HJE7	L-amino acid oxidase bordonein-L	sp|F8S0Z5|OXLA2_CROAD, sp|K9N7B7|OXLA_CRODM, sp|O93364|OXLA_CROAD, sp|P56742|OXLA_CROAT
1114.27	4	4453.08	EGNLSPGAVDMIGDLLNEDSGYYVSFIESLKHDDIFGYEK	EGNLSPGAVDM[15.9949]IGDLLN[0.9840]EDSGYYVSFIESLKHDDIFGYEK	C0HJE7	L-amino acid oxidase bordonein-L	sp|F8S0Z5|OXLA2_CROAD, sp|K9N7B7|OXLA_CRODM, sp|O93364|OXLA_CROAD, sp|P56742|OXLA_CROAT
1122.53	2	2243.05	FDEIVGGMDQLPTSMYEAIK	FDEIVGGMDQLPTSMYEAIK	C0HJE7	L-amino acid oxidase bordonein-L	sp|F8S0Z5|OXLA2_CROAD, sp|K9N7B7|OXLA_CRODM, sp|O93364|OXLA_CROAD, sp|P56742|OXLA_CROAT
748.69	3	2243.06	FDEIVGGMDQLPTSMYEAIK	FDEIVGGMDQLPTSMYEAIK	C0HJE7	L-amino acid oxidase bordonein-L	sp|F8S0Z5|OXLA2_CROAD, sp|K9N7B7|OXLA_CRODM, sp|O93364|OXLA_CROAD, sp|P56742|OXLA_CROAT
1130.53	2	2259.04	FDEIVGGMDQLPTSMYEAIK	FDEIVGGM[15.9949]DQLPTSMYEAIK	C0HJE7	L-amino acid oxidase bordonein-L	sp|F8S0Z5|OXLA2_CROAD, sp|K9N7B7|OXLA_CRODM, sp|O93364|OXLA_CROAD, sp|P56742|OXLA_CROAT
462.763	2	923.518	FEPPLPPK	FEPPLPPK	C0HJE7	L-amino acid oxidase bordonein-L	sp|F8S0Z5|OXLA2_CROAD, sp|K9N7B7|OXLA_CRODM, sp|O93364|OXLA_CROAD, sp|P56742|OXLA_CROAT
526.811	2	1051.61	FEPPLPPKK	FEPPLPPKK	C0HJE7	L-amino acid oxidase bordonein-L	sp|F8S0Z5|OXLA2_CROAD, sp|K9N7B7|OXLA_CRODM, sp|O93364|OXLA_CROAD, sp|P56742|OXLA_CROAT
1269.11	2	2536.22	FGLQLNEFFQENENAWYFIK	FGLQLNEFFQENENAWYFIK	C0HJE7	L-amino acid oxidase bordonein-L	sp|K9N7B7|OXLA_CRODM
846.409	3	2536.21	FGLQLNEFFQENENAWYFIK	FGLQLNEFFQENENAWYFIK	C0HJE7	L-amino acid oxidase bordonein-L	sp|K9N7B7|OXLA_CRODM
1269.6	2	2538.23	FGLQLNEFFQENENAWYFIK	FGLQLNEFFQENEN[0.9840]AWYFIK	C0HJE7	L-amino acid oxidase bordonein-L	sp|K9N7B7|OXLA_CRODM
1269.6	2	2537.24	FGLQLNEFFQENENAWYFIK	FGLQLN[0.9840]EFFQENENAWYFIK	C0HJE7	L-amino acid oxidase bordonein-L	sp|K9N7B7|OXLA_CRODM
602.311	2	1202.61	FHGWIDSTIK	FHGWIDSTIK	C0HJE7	L-amino acid oxidase bordonein-L	sp|F8S0Z5|OXLA2_CROAD, sp|K9N7B7|OXLA_CRODM, sp|O93364|OXLA_CROAD, sp|P56742|OXLA_CROAT
829.396	2	1656.78	GIGDDANFFQALDFK	GIGDDANFFQALDFK	C0HJE7	L-amino acid oxidase bordonein-L	sp|F8S0Z5|OXLA2_CROAD, sp|K9N7B7|OXLA_CRODM, sp|O93364|OXLA_CROAD, sp|P56742|OXLA_CROAT
562.256	2	1122.5	HDDIFGYEK	HDDIFGYEK	C0HJE7	L-amino acid oxidase bordonein-L	sp|F8S0Z5|OXLA2_CROAD, sp|K9N7B7|OXLA_CRODM, sp|O93364|OXLA_CROAD, sp|P56742|OXLA_CROAT
1078.57	3	3232.71	HVVIVGAGMAGLSAAYVLAGAGHQVTVLEASER	HVVIVGAGMAGLSAAYVLAGAGHQVTVLEASER	C0HJE7	L-amino acid oxidase bordonein-L	sp|K9N7B7|OXLA_CRODM
809.183	4	3233.71	HVVIVGAGMAGLSAAYVLAGAGHQVTVLEASER	HVVIVGAGMAGLSAAYVLAGAGHQVTVLEASER	C0HJE7	L-amino acid oxidase bordonein-L	sp|K9N7B7|OXLA_CRODM
1078.9	3	3233.71	HVVIVGAGMAGLSAAYVLAGAGHQVTVLEASER	HVVIVGAGMAGLSAAYVLAGAGHQ[0.9840]VTVLEASER	C0HJE7	L-amino acid oxidase bordonein-L	sp|K9N7B7|OXLA_CRODM
1084.23	3	3249.71	HVVIVGAGMAGLSAAYVLAGAGHQVTVLEASER	HVVIVGAGM[15.9949]AGLSAAYVLAGAGHQ[0.9840]VTVLEASER	C0HJE7	L-amino acid oxidase bordonein-L	sp|K9N7B7|OXLA_CRODM
508.262	2	1014.51	IEIQQNDR	IEIQQNDR	C0HJE7	L-amino acid oxidase bordonein-L	sp|F8S0Z5|OXLA2_CROAD, sp|K9N7B7|OXLA_CRODM, sp|O93364|OXLA_CROAD, sp|P56742|OXLA_CROAT
583.353	2	1164.69	IKFEPPLPPK	IKFEPPLPPK	C0HJE7	L-amino acid oxidase bordonein-L	sp|F8S0Z5|OXLA2_CROAD, sp|K9N7B7|OXLA_CRODM, sp|O93364|OXLA_CROAD, sp|P56742|OXLA_CROAT
647.4	2	1292.79	IKFEPPLPPKK	IKFEPPLPPKK	C0HJE7	L-amino acid oxidase bordonein-L	sp|F8S0Z5|OXLA2_CROAD, sp|K9N7B7|OXLA_CRODM, sp|O93364|OXLA_CROAD, sp|P56742|OXLA_CROAT
783.051	3	2346.13	IYFAGEYTAQFHGWIDSTIK	IYFAGEYTAQFHGWIDSTIK	C0HJE7	L-amino acid oxidase bordonein-L	sp|F8S0Z5|OXLA2_CROAD, sp|K9N7B7|OXLA_CRODM, sp|O93364|OXLA_CROAD, sp|P56742|OXLA_CROAT
1333.16	2	2664.28	KFGLQLNEFFQENENAWYFIK	KFGLQLNEFFQENENAWYFIK	C0HJE7	L-amino acid oxidase bordonein-L	sp|K9N7B7|OXLA_CRODM
889.108	3	2664.31	KFGLQLNEFFQENENAWYFIK	KFGLQLNEFFQENENAWYFIK	C0HJE7	L-amino acid oxidase bordonein-L	sp|K9N7B7|OXLA_CRODM
889.436	3	2665.32	KFGLQLNEFFQENENAWYFIK	KFGLQ[0.9840]LNEFFQENENAWYFIK	C0HJE7	L-amino acid oxidase bordonein-L	sp|K9N7B7|OXLA_CRODM
682.846	2	1363.68	LKHDDIFGYEK	LKHDDIFGYEK	C0HJE7	L-amino acid oxidase bordonein-L	sp|F8S0Z5|OXLA2_CROAD, sp|K9N7B7|OXLA_CRODM, sp|O93364|OXLA_CROAD, sp|P56742|OXLA_CROAT
748.066	3	2241.18	LSAAYVLAGAGHQVTVLEASER	LSAAYVLAGAGHQVTVLEASER	C0HJE7	L-amino acid oxidase bordonein-L	sp|F8S0Z5|OXLA2_CROAD, sp|K9N7B7|OXLA_CRODM, sp|O93364|OXLA_CROAD, sp|P56742|OXLA_CROAT
524.829	2	1047.65	LSLIHQLPK	LSLIHQLPK	C0HJE7	L-amino acid oxidase bordonein-L	sp|F8S0Z5|OXLA2_CROAD, sp|K9N7B7|OXLA_CRODM, sp|P56742|OXLA_CROAT
416.756	2	831.499	LTAPFKR	LTAPFKR	C0HJE7	L-amino acid oxidase bordonein-L	sp|F8S0Z5|OXLA2_CROAD, sp|K9N7B7|OXLA_CRODM, sp|O93364|OXLA_CROAD, sp|P56742|OXLA_CROAT
670.864	2	1339.72	NNPGILEYPVKP	NNPGILEYPVKP	C0HJE7	L-amino acid oxidase bordonein-L	sp|F8S0Z5|OXLA2_CROAD, sp|K9N7B7|OXLA_CRODM, sp|O93364|OXLA_CROAD, sp|P56742|OXLA_CROAT
1200.58	2	2399.16	RFDEIVGGMDQLPTSMYEAIK	RFDEIVGGMDQLPTSMYEAIK	C0HJE7	L-amino acid oxidase bordonein-L	sp|F8S0Z5|OXLA2_CROAD, sp|K9N7B7|OXLA_CRODM, sp|O93364|OXLA_CROAD, sp|P56742|OXLA_CROAT
800.724	3	2399.17	RFDEIVGGMDQLPTSMYEAIK	RFDEIVGGMDQLPTSMYEAIK	C0HJE7	L-amino acid oxidase bordonein-L	sp|F8S0Z5|OXLA2_CROAD, sp|K9N7B7|OXLA_CRODM, sp|O93364|OXLA_CROAD, sp|P56742|OXLA_CROAT
806.056	3	2415.16	RFDEIVGGMDQLPTSMYEAIK	RFDEIVGGMDQLPTSM[15.9949]YEAIK	C0HJE7	L-amino acid oxidase bordonein-L	sp|F8S0Z5|OXLA2_CROAD, sp|K9N7B7|OXLA_CRODM, sp|O93364|OXLA_CROAD, sp|P56742|OXLA_CROAT
1208.58	2	2415.16	RFDEIVGGMDQLPTSMYEAIK	RFDEIVGGM[15.9949]DQLPTSMYEAIK	C0HJE7	L-amino acid oxidase bordonein-L	sp|F8S0Z5|OXLA2_CROAD, sp|K9N7B7|OXLA_CRODM, sp|O93364|OXLA_CROAD, sp|P56742|OXLA_CROAT
806.056	3	2415.15	RFDEIVGGMDQLPTSMYEAIK	RFDEIVGGM[15.9949]DQLPTSMYEAIK	C0HJE7	L-amino acid oxidase bordonein-L	sp|F8S0Z5|OXLA2_CROAD, sp|K9N7B7|OXLA_CRODM, sp|O93364|OXLA_CROAD, sp|P56742|OXLA_CROAT
811.387	3	2431.18	RFDEIVGGMDQLPTSMYEAIK	RFDEIVGGM[15.9949]DQLPTSM[15.9949]YEAIK	C0HJE7	L-amino acid oxidase bordonein-L	sp|F8S0Z5|OXLA2_CROAD, sp|K9N7B7|OXLA_CRODM, sp|O93364|OXLA_CROAD, sp|P56742|OXLA_CROAT
806.384	3	2416.15	RFDEIVGGMDQLPTSMYEAIK	RFDEIVGGM[15.9949]DQ[0.9840]LPTSMYEAIK	C0HJE7	L-amino acid oxidase bordonein-L	sp|F8S0Z5|OXLA2_CROAD, sp|K9N7B7|OXLA_CRODM, sp|O93364|OXLA_CROAD, sp|P56742|OXLA_CROAT
886.437	3	2656.3	RFDEIVGGMDQLPTSMYEAIKEK	RFDEIVGGMDQLPTSMYEAIKEK	C0HJE7	L-amino acid oxidase bordonein-L	sp|F8S0Z5|OXLA2_CROAD, sp|K9N7B7|OXLA_CRODM, sp|O93364|OXLA_CROAD, sp|P56742|OXLA_CROAT
338.193	2	674.372	SGLTAAR	SGLTAAR	C0HJE7	L-amino acid oxidase bordonein-L	sp|F8S0Z5|OXLA2_CROAD, sp|K9N7B7|OXLA_CRODM, sp|O93364|OXLA_CROAD, sp|P56742|OXLA_CROAT
438.725	2	875.437	STTDLPSR	STTDLPSR	C0HJE7	L-amino acid oxidase bordonein-L	sp|F8S0Z5|OXLA2_CROAD, sp|K9N7B7|OXLA_CRODM, sp|O93364|OXLA_CROAD, sp|P56742|OXLA_CROAT
512.259	2	1022.51	STTDLPSRF	STTDLPSRF	C0HJE7	L-amino acid oxidase bordonein-L	sp|F8S0Z5|OXLA2_CROAD, sp|K9N7B7|OXLA_CRODM, sp|O93364|OXLA_CROAD, sp|P56742|OXLA_CROAT
752.383	2	1502.75	TAQFHGWIDSTIK	TAQFHGWIDSTIK	C0HJE7	L-amino acid oxidase bordonein-L	sp|F8S0Z5|OXLA2_CROAD, sp|K9N7B7|OXLA_CRODM, sp|O93364|OXLA_CROAD, sp|P56742|OXLA_CROAT
557.796	2	1113.58	VIEIQQNDR	VIEIQQNDR	C0HJE7	L-amino acid oxidase bordonein-L	sp|F8S0Z5|OXLA2_CROAD, sp|K9N7B7|OXLA_CRODM, sp|O93364|OXLA_CROAD, sp|P56742|OXLA_CROAT
468.253	2	934.493	VIVCTTSR	VIVC[57.0214]TTSR	C0HJE7	L-amino acid oxidase bordonein-L	sp|F8S0Z5|OXLA2_CROAD, sp|K9N7B7|OXLA_CRODM, sp|O93364|OXLA_CROAD, sp|P56742|OXLA_CROAT
579.648	3	1735.93	VLAGAGHQVTVLEASER	VLAGAGHQVTVLEASER	C0HJE7	L-amino acid oxidase bordonein-L	sp|F8S0Z5|OXLA2_CROAD, sp|K9N7B7|OXLA_CRODM, sp|O93364|OXLA_CROAD, sp|P56742|OXLA_CROAT
485.764	2	969.518	VQVHFNAR	VQVHFNAR	C0HJE7	L-amino acid oxidase bordonein-L	sp|F8S0Z5|OXLA2_CROAD, sp|K9N7B7|OXLA_CRODM, sp|O93364|OXLA_CROAD, sp|P56742|OXLA_CROAT
324.179	3	969.517	VQVHFNAR	VQVHFNAR	C0HJE7	L-amino acid oxidase bordonein-L	sp|F8S0Z5|OXLA2_CROAD, sp|K9N7B7|OXLA_CRODM, sp|O93364|OXLA_CROAD, sp|P56742|OXLA_CROAT
1195.25	3	3582.75	WSLDKYAMGGITTFTPYQFQHFSEALTAPFK	WSLDKYAMGGITTFTPYQ[0.9840]FQHFSEALTAPFK	C0HJE7	L-amino acid oxidase bordonein-L	sp|F8S0Z5|OXLA2_CROAD, sp|K9N7B7|OXLA_CRODM, sp|O93364|OXLA_CROAD, sp|P56742|OXLA_CROAT
1252.61	3	3754.88	WSLDKYAMGGITTFTPYQFQHFSEALTAPFKR	WSLDKYAM[15.9949]GGITTFTPYQ[0.9840]FQHFSEALTAPFKR	C0HJE7	L-amino acid oxidase bordonein-L	sp|F8S0Z5|OXLA2_CROAD, sp|K9N7B7|OXLA_CRODM, sp|O93364|OXLA_CROAD, sp|P56742|OXLA_CROAT
1148.52	2	2295.04	YAMGGITTFTPYQFQHFSEA	YAMGGITTFTPYQFQHFSEA	C0HJE7	L-amino acid oxidase bordonein-L	sp|F8S0Z5|OXLA2_CROAD, sp|K9N7B7|OXLA_CRODM, sp|O93364|OXLA_CROAD, sp|P56742|OXLA_CROAT
766.017	3	2295.04	YAMGGITTFTPYQFQHFSEA	YAMGGITTFTPYQFQHFSEA	C0HJE7	L-amino acid oxidase bordonein-L	sp|F8S0Z5|OXLA2_CROAD, sp|K9N7B7|OXLA_CRODM, sp|O93364|OXLA_CROAD, sp|P56742|OXLA_CROAT
1156.52	2	2311.04	YAMGGITTFTPYQFQHFSEA	YAM[15.9949]GGITTFTPYQFQHFSEA	C0HJE7	L-amino acid oxidase bordonein-L	sp|F8S0Z5|OXLA2_CROAD, sp|K9N7B7|OXLA_CRODM, sp|O93364|OXLA_CROAD, sp|P56742|OXLA_CROAT
1477.21	2	2952.43	YAMGGITTFTPYQFQHFSEALTAPFK	YAMGGITTFTPYQFQHFSEALTAPFK	C0HJE7	L-amino acid oxidase bordonein-L	sp|F8S0Z5|OXLA2_CROAD, sp|K9N7B7|OXLA_CRODM, sp|O93364|OXLA_CROAD, sp|P56742|OXLA_CROAT
985.146	3	2952.41	YAMGGITTFTPYQFQHFSEALTAPFK	YAMGGITTFTPYQFQHFSEALTAPFK	C0HJE7	L-amino acid oxidase bordonein-L	sp|F8S0Z5|OXLA2_CROAD, sp|K9N7B7|OXLA_CRODM, sp|O93364|OXLA_CROAD, sp|P56742|OXLA_CROAT
1477.71	2	2953.43	YAMGGITTFTPYQFQHFSEALTAPFK	YAMGGITTFTPYQ[0.9840]FQHFSEALTAPFK	C0HJE7	L-amino acid oxidase bordonein-L	sp|F8S0Z5|OXLA2_CROAD, sp|K9N7B7|OXLA_CRODM, sp|O93364|OXLA_CROAD, sp|P56742|OXLA_CROAT
985.474	3	2953.42	YAMGGITTFTPYQFQHFSEALTAPFK	YAMGGITTFTPYQ[0.9840]FQHFSEALTAPFK	C0HJE7	L-amino acid oxidase bordonein-L	sp|F8S0Z5|OXLA2_CROAD, sp|K9N7B7|OXLA_CRODM, sp|O93364|OXLA_CROAD, sp|P56742|OXLA_CROAT
1485.21	2	2968.41	YAMGGITTFTPYQFQHFSEALTAPFK	YAM[15.9949]GGITTFTPYQFQHFSEALTAPFK	C0HJE7	L-amino acid oxidase bordonein-L	sp|F8S0Z5|OXLA2_CROAD, sp|K9N7B7|OXLA_CRODM, sp|O93364|OXLA_CROAD, sp|P56742|OXLA_CROAT
990.477	3	2968.42	YAMGGITTFTPYQFQHFSEALTAPFK	YAM[15.9949]GGITTFTPYQFQHFSEALTAPFK	C0HJE7	L-amino acid oxidase bordonein-L	sp|F8S0Z5|OXLA2_CROAD, sp|K9N7B7|OXLA_CRODM, sp|O93364|OXLA_CROAD, sp|P56742|OXLA_CROAT
990.805	3	2969.43	YAMGGITTFTPYQFQHFSEALTAPFK	YAM[15.9949]GGITTFTPYQ[0.9840]FQHFSEALTAPFK	C0HJE7	L-amino acid oxidase bordonein-L	sp|F8S0Z5|OXLA2_CROAD, sp|K9N7B7|OXLA_CRODM, sp|O93364|OXLA_CROAD, sp|P56742|OXLA_CROAT
1037.18	3	3108.54	YAMGGITTFTPYQFQHFSEALTAPFKR	YAMGGITTFTPYQFQHFSEALTAPFKR	C0HJE7	L-amino acid oxidase bordonein-L	sp|F8S0Z5|OXLA2_CROAD, sp|K9N7B7|OXLA_CRODM, sp|O93364|OXLA_CROAD, sp|P56742|OXLA_CROAT
778.136	4	3108.5	YAMGGITTFTPYQFQHFSEALTAPFKR	YAMGGITTFTPYQFQHFSEALTAPFKR	C0HJE7	L-amino acid oxidase bordonein-L	sp|F8S0Z5|OXLA2_CROAD, sp|K9N7B7|OXLA_CRODM, sp|O93364|OXLA_CROAD, sp|P56742|OXLA_CROAT
1037.51	3	3109.54	YAMGGITTFTPYQFQHFSEALTAPFKR	YAMGGITTFTPYQFQ[0.9840]HFSEALTAPFKR	C0HJE7	L-amino acid oxidase bordonein-L	sp|F8S0Z5|OXLA2_CROAD, sp|K9N7B7|OXLA_CRODM, sp|O93364|OXLA_CROAD, sp|P56742|OXLA_CROAT
1042.51	3	3125.53	YAMGGITTFTPYQFQHFSEALTAPFKR	YAM[15.9949]GGITTFTPYQFQHFSEALTAPFKR	C0HJE7	L-amino acid oxidase bordonein-L	sp|F8S0Z5|OXLA2_CROAD, sp|K9N7B7|OXLA_CRODM, sp|O93364|OXLA_CROAD, sp|P56742|OXLA_CROAT
1042.84	3	3125.54	YAMGGITTFTPYQFQHFSEALTAPFKR	YAM[15.9949]GGITTFTPYQ[0.9840]FQHFSEALTAPFKR	C0HJE7	L-amino acid oxidase bordonein-L	sp|F8S0Z5|OXLA2_CROAD, sp|K9N7B7|OXLA_CRODM, sp|O93364|OXLA_CROAD, sp|P56742|OXLA_CROAT
782.381	4	3125.53	YAMGGITTFTPYQFQHFSEALTAPFKR	YAM[15.9949]GGITTFTPYQ[0.9840]FQHFSEALTAPFKR	C0HJE7	L-amino acid oxidase bordonein-L	sp|F8S0Z5|OXLA2_CROAD, sp|K9N7B7|OXLA_CRODM, sp|O93364|OXLA_CROAD, sp|P56742|OXLA_CROAT
755.377	2	1508.74	YILDKYDTYSTK	YILDKYDTYSTK	C0HJE7	L-amino acid oxidase bordonein-L	sp|F8S0Z5|OXLA2_CROAD, sp|K9N7B7|OXLA_CRODM, sp|O93364|OXLA_CROAD, sp|P56742|OXLA_CROAT
503.921	3	1508.74	YILDKYDTYSTK	YILDKYDTYSTK	C0HJE7	L-amino acid oxidase bordonein-L	sp|F8S0Z5|OXLA2_CROAD, sp|K9N7B7|OXLA_CRODM, sp|O93364|OXLA_CROAD, sp|P56742|OXLA_CROAT
881.406	2	1760.8	EDIQTFCHPSMIQR	EDIQTFC[57.0214]HPSMIQR	O93364	L-amino-acid oxidase
587.94	3	1760.8	EDIQTFCHPSMIQR	EDIQTFC[57.0214]HPSMIQR	O93364	L-amino-acid oxidase
889.403	2	1776.8	EDIQTFCHPSMIQR	EDIQTFC[57.0214]HPSM[15.9949]IQR	O93364	L-amino-acid oxidase
743.851	2	1485.69	ETDYEEFLEIAK	ETDYEEFLEIAK	O93364	L-amino-acid oxidase	sp|F8S0Z5|OXLA2_CROAD, sp|P56742|OXLA_CROAT
630.786	2	1259.56	FWEDDGIHGGK	FWEDDGIHGGK	O93364	L-amino-acid oxidase
420.86	3	1259.56	FWEDDGIHGGK	FWEDDGIHGGK	O93364	L-amino-acid oxidase
441.741	2	881.471	IFLTCTK	IFLTC[57.0214]TK	O93364	L-amino-acid oxidase
694.833	2	1387.65	KFWEDDGIHGGK	KFWEDDGIHGGK	O93364	L-amino-acid oxidase
463.558	3	1387.66	KFWEDDGIHGGK	KFWEDDGIHGGK	O93364	L-amino-acid oxidase
436.764	2	871.514	KVVEELR	KVVEELR	O93364	L-amino-acid oxidase
416.232	2	830.452	LTATSNPK	LTATSNPK	O93364	L-amino-acid oxidase	sp|F8S0Z5|OXLA2_CROAD, sp|P56742|OXLA_CROAT
501.764	2	1001.52	NGLTATSNPK	NGLTATSNPK	O93364	L-amino-acid oxidase	sp|F8S0Z5|OXLA2_CROAD, sp|P56742|OXLA_CROAT
744.762	2	1487.51	CCFVHDCCYGK	C[-17.0265]C[57.0214]FVHDC[57.0214]C[57.0214]YGK	A0A193CHJ6	Phospholipase A2	sp|D6MKR0|PA2A6_CROHD, sp|P00623|PA2A_CROAD, sp|P00624|PA2A_CROAT, sp|P0CAS2|PA2B6_CRODO, sp|P0CAS5|PA2BE_CRODU, sp|P0CG56|PA2BB_CRODU, sp|P24027|PA2BA_CRODU, sp|P62022|PA2BC_CRODU, sp|P62023|PA2B1_CROSS, sp|P86169|PA2BA_CRODR, sp|P86805|PA2B9_CRODM, sp|P86806|PA2BA_CRODM, sp|Q7ZTA6|PA2AB_CROVV, sp|Q7ZTA7|PA2AD_CROOA, sp|Q7ZTA8|PA2AE_CROVV, sp|Q800C1|PA2AH_CROVV, sp|Q800C2|PA2AG_CROVV, sp|Q800C3|…
753.275	2	1504.54	CCFVHDCCYGK	C[57.0214]C[57.0214]FVHDC[57.0214]C[57.0214]YGK	A0A193CHJ6	Phospholipase A2	sp|D6MKR0|PA2A6_CROHD, sp|P00623|PA2A_CROAD, sp|P00624|PA2A_CROAT, sp|P0CAS2|PA2B6_CRODO, sp|P0CAS5|PA2BE_CRODU, sp|P0CG56|PA2BB_CRODU, sp|P24027|PA2BA_CRODU, sp|P62022|PA2BC_CRODU, sp|P62023|PA2B1_CROSS, sp|P86169|PA2BA_CRODR, sp|P86805|PA2B9_CRODM, sp|P86806|PA2BA_CRODM, sp|Q7ZTA6|PA2AB_CROVV, sp|Q7ZTA7|PA2AD_CROOA, sp|Q7ZTA8|PA2AE_CROVV, sp|Q800C1|PA2AH_CROVV, sp|Q800C2|PA2AG_CROVV, sp|Q800C3|…
502.519	3	1504.54	CCFVHDCCYGK	C[57.0214]C[57.0214]FVHDC[57.0214]C[57.0214]YGK	A0A193CHJ6	Phospholipase A2	sp|D6MKR0|PA2A6_CROHD, sp|P00623|PA2A_CROAD, sp|P00624|PA2A_CROAT, sp|P0CAS2|PA2B6_CRODO, sp|P0CAS5|PA2BE_CRODU, sp|P0CG56|PA2BB_CRODU, sp|P24027|PA2BA_CRODU, sp|P62022|PA2BC_CRODU, sp|P62023|PA2B1_CROSS, sp|P86169|PA2BA_CRODR, sp|P86805|PA2B9_CRODM, sp|P86806|PA2BA_CRODM, sp|Q7ZTA6|PA2AB_CROVV, sp|Q7ZTA7|PA2AD_CROOA, sp|Q7ZTA8|PA2AE_CROVV, sp|Q800C1|PA2AH_CROVV, sp|Q800C2|PA2AG_CROVV, sp|Q800C3|…
850.371	2	1698.73	CGWGGHGRPQDTTDR	C[57.0214]GWGGHGRPQDTTDR	A0A193CHJ6	Phospholipase A2
567.25	3	1698.73	CGWGGHGRPQDTTDR	C[57.0214]GWGGHGRPQDTTDR	A0A193CHJ6	Phospholipase A2
675.87	2	1349.73	DLLQFETLIMK	DLLQFETLIMK	A0A193CHJ6	Phospholipase A2
683.868	2	1365.73	DLLQFETLIMK	DLLQFETLIM[15.9949]K	A0A193CHJ6	Phospholipase A2
1328.05	2	2654.09	FDSYTYSEENGEIVCGGDDPCLK	FDSYTYSEENGEIVC[57.0214]GGDDPC[57.0214]LK	A0A193CHJ6	Phospholipase A2
885.7	3	2654.09	FDSYTYSEENGEIVCGGDDPCLK	FDSYTYSEENGEIVC[57.0214]GGDDPC[57.0214]LK	A0A193CHJ6	Phospholipase A2
1328.54	2	2655.08	FDSYTYSEENGEIVCGGDDPCLK	FDSYTYSEEN[0.9840]GEIVC[57.0214]GGDDPC[57.0214]LK	A0A193CHJ6	Phospholipase A2
886.028	3	2656.08	FDSYTYSEENGEIVCGGDDPCLK	FDSYTYSEEN[0.9840]GEIVC[57.0214]GGDDPC[57.0214]LK	A0A193CHJ6	Phospholipase A2
816.819	2	1631.63	FPPENCQEEPEPC	FPPENC[57.0214]QEEPEPC[57.0214]	A0A193CHJ6	Phospholipase A2	sp|Q7ZTA7|PA2AD_CROOA
817.311	2	1633.64	FPPENCQEEPEPC	FPPENC[57.0214]Q[0.9840]EEPEPC[57.0214]	A0A193CHJ6	Phospholipase A2	sp|Q7ZTA7|PA2AD_CROOA
593.244	2	1184.48	FVHDCCYGK	FVHDC[57.0214]C[57.0214]YGK	A0A193CHJ6	Phospholipase A2	sp|D6MKR0|PA2A6_CROHD, sp|P00623|PA2A_CROAD, sp|P00624|PA2A_CROAT, sp|P0CAS2|PA2B6_CRODO, sp|P0CAS5|PA2BE_CRODU, sp|P0CG56|PA2BB_CRODU, sp|P24027|PA2BA_CRODU, sp|P62022|PA2BC_CRODU, sp|P62023|PA2B1_CROSS, sp|P86169|PA2BA_CRODR, sp|P86805|PA2B9_CRODM, sp|P86806|PA2BA_CRODM, sp|Q7ZTA6|PA2AB_CROVV, sp|Q7ZTA7|PA2AD_CROOA, sp|Q7ZTA8|PA2AE_CROVV, sp|Q800C1|PA2AH_CROVV, sp|Q800C2|PA2AG_CROVV, sp|Q800C3|…
395.832	3	1184.48	FVHDCCYGK	FVHDC[57.0214]C[57.0214]YGK	A0A193CHJ6	Phospholipase A2	sp|D6MKR0|PA2A6_CROHD, sp|P00623|PA2A_CROAD, sp|P00624|PA2A_CROAT, sp|P0CAS2|PA2B6_CRODO, sp|P0CAS5|PA2BE_CRODU, sp|P0CG56|PA2BB_CRODU, sp|P24027|PA2BA_CRODU, sp|P62022|PA2BC_CRODU, sp|P62023|PA2B1_CROSS, sp|P86169|PA2BA_CRODR, sp|P86805|PA2B9_CRODM, sp|P86806|PA2BA_CRODM, sp|Q7ZTA6|PA2AB_CROVV, sp|Q7ZTA7|PA2AD_CROOA, sp|Q7ZTA8|PA2AE_CROVV, sp|Q800C1|PA2AH_CROVV, sp|Q800C2|PA2AG_CROVV, sp|Q800C3|…
1040.43	2	2078.86	GCYCGWGGHGRPQDTTDR	GC[57.0214]YC[57.0214]GWGGHGRPQDTTDR	A0A193CHJ6	Phospholipase A2
693.955	3	2078.85	GCYCGWGGHGRPQDTTDR	GC[57.0214]YC[57.0214]GWGGHGRPQDTTDR	A0A193CHJ6	Phospholipase A2
712.379	2	1422.74	GDLLQFETLIMK	GDLLQFETLIM[15.9949]K	A0A193CHJ6	Phospholipase A2
617.284	2	1232.56	IVCGGDDPCLK	IVC[57.0214]GGDDPC[57.0214]LK	A0A193CHJ6	Phospholipase A2
482.187	2	962.361	QICECDR	Q[-17.0265]IC[57.0214]EC[57.0214]DR	A0A193CHJ6	Phospholipase A2	sp|P0CAS2|PA2B6_CRODO, sp|P0CAS3|PA2BC_CRODR, sp|P0CAS4|PA2BD_CRODR, sp|P0CAS5|PA2BE_CRODU, sp|P0CAS6|PA2BF_CRODU, sp|P0CAS7|PA2BG_CRODU, sp|P0CG56|PA2BB_CRODU, sp|P0CV89|PA23_CROAT, sp|P24027|PA2BA_CRODU, sp|P62022|PA2BC_CRODU, sp|P62023|PA2B1_CROSS, sp|P86169|PA2BA_CRODR, sp|P86805|PA2B9_CRODM, sp|P86806|PA2BA_CRODM, sp|Q71QE8|PA2BN_CROVV
490.7	2	979.388	QICECDR	QIC[57.0214]EC[57.0214]DR	A0A193CHJ6	Phospholipase A2	sp|P0CAS2|PA2B6_CRODO, sp|P0CAS3|PA2BC_CRODR, sp|P0CAS4|PA2BD_CRODR, sp|P0CAS5|PA2BE_CRODU, sp|P0CAS6|PA2BF_CRODU, sp|P0CAS7|PA2BG_CRODU, sp|P0CG56|PA2BB_CRODU, sp|P0CV89|PA23_CROAT, sp|P24027|PA2BA_CRODU, sp|P62022|PA2BC_CRODU, sp|P62023|PA2B1_CROSS, sp|P86169|PA2BA_CRODR, sp|P86805|PA2B9_CRODM, sp|P86806|PA2BA_CRODM, sp|Q71QE8|PA2BN_CROVV
1201	2	2399.98	SAYGCYCGWGGHGRPQDTTDR	SAYGC[57.0214]YC[57.0214]GWGGHGRPQDTTDR	A0A193CHJ6	Phospholipase A2
800.999	3	2399.98	SAYGCYCGWGGHGRPQDTTDR	SAYGC[57.0214]YC[57.0214]GWGGHGRPQDTTDR	A0A193CHJ6	Phospholipase A2
792.312	3	2374.92	SGMFWYSAYGCYCGWGGHGR	SGM[15.9949]FWYSAYGC[57.0214]YC[57.0214]GWGGHGR	A0A193CHJ6	Phospholipase A2
786.98	3	2357.92	SGMFWYSAYGCYCGWGGHGR	SGMFWYSAYGC[57.0214]YC[57.0214]GWGGHGR	A0A193CHJ6	Phospholipase A2
1187.96	2	2373.93	SGMFWYSAYGCYCGWGGHGR	SGM[15.9949]FWYSAYGC[57.0214]YC[57.0214]GWGGHGR	A0A193CHJ6	Phospholipase A2
1063.43	3	3187.29	SGMFWYSAYGCYCGWGGHGRPQDTTDR	SGM[15.9949]FWYSAYGC[57.0214]YC[57.0214]GWGGHGRPQDTTDR	A0A193CHJ6	Phospholipase A2
797.826	4	3187.28	SGMFWYSAYGCYCGWGGHGRPQDTTDR	SGM[15.9949]FWYSAYGC[57.0214]YC[57.0214]GWGGHGRPQDTTDR	A0A193CHJ6	Phospholipase A2
1063.76	3	3189.28	SGMFWYSAYGCYCGWGGHGRPQDTTDR	SGM[15.9949]FWYSAYGC[57.0214]YC[57.0214]GWGGHGRPQ[0.9840]DTTDR	A0A193CHJ6	Phospholipase A2
1058.1	3	3172.27	SGMFWYSAYGCYCGWGGHGRPQDTTDR	SGMFWYSAYGC[57.0214]YC[57.0214]GWGGHGRPQDTTDR	A0A193CHJ6	Phospholipase A2
793.827	4	3171.29	SGMFWYSAYGCYCGWGGHGRPQDTTDR	SGMFWYSAYGC[57.0214]YC[57.0214]GWGGHGRPQDTTDR	A0A193CHJ6	Phospholipase A2
794.073	4	3174.3	SGMFWYSAYGCYCGWGGHGRPQDTTDR	SGMFWYSAYGC[57.0214]YC[57.0214]GWGGHGRPQ[0.9840]DTTDR	A0A193CHJ6	Phospholipase A2
418.726	2	835.44	VAAICFR	VAAIC[57.0214]FR	A0A193CHJ6	Phospholipase A2	sp|Q7ZTA6|PA2AB_CROVV, sp|Q7ZTA7|PA2AD_CROOA, sp|Q7ZTA8|PA2AE_CROVV
519.71	2	1037.41	VHDCCYGK	VHDC[57.0214]C[57.0214]YGK	A0A193CHJ6	Phospholipase A2	sp|D6MKR0|PA2A6_CROHD, sp|P00623|PA2A_CROAD, sp|P00624|PA2A_CROAT, sp|P0CAS2|PA2B6_CRODO, sp|P0CAS3|PA2BC_CRODR, sp|P0CAS5|PA2BE_CRODU, sp|P0CG56|PA2BB_CRODU, sp|P24027|PA2BA_CRODU, sp|P62022|PA2BC_CRODU, sp|P62023|PA2B1_CROSS, sp|P86169|PA2BA_CRODR, sp|P86805|PA2B9_CRODM, sp|P86806|PA2BA_CRODM, sp|Q7ZTA6|PA2AB_CROVV, sp|Q7ZTA7|PA2AD_CROOA, sp|Q7ZTA8|PA2AE_CROVV, sp|Q800C1|PA2AH_CROVV, sp|Q800C2|…
346.809	3	1037.41	VHDCCYGK	VHDC[57.0214]C[57.0214]YGK	A0A193CHJ6	Phospholipase A2	sp|D6MKR0|PA2A6_CROHD, sp|P00623|PA2A_CROAD, sp|P00624|PA2A_CROAT, sp|P0CAS2|PA2B6_CRODO, sp|P0CAS3|PA2BC_CRODR, sp|P0CAS5|PA2BE_CRODU, sp|P0CG56|PA2BB_CRODU, sp|P24027|PA2BA_CRODU, sp|P62022|PA2BC_CRODU, sp|P62023|PA2B1_CROSS, sp|P86169|PA2BA_CRODR, sp|P86805|PA2B9_CRODM, sp|P86806|PA2BA_CRODM, sp|Q7ZTA6|PA2AB_CROVV, sp|Q7ZTA7|PA2AD_CROOA, sp|Q7ZTA8|PA2AE_CROVV, sp|Q800C1|PA2AH_CROVV, sp|Q800C2|…
417.687	2	833.363	VTDCDPK	VTDC[57.0214]DPK	A0A193CHJ6	Phospholipase A2
869.428	2	1736.85	DIHYATVYWLEAEK	DIHYATVYWLEAEK	F8S101	Phospholipase B
579.954	3	1737.85	DIHYATVYWLEAEK	DIHYATVYWLEAEK	F8S101	Phospholipase B
703.869	2	1405.73	FTAYAINGPPVEK	FTAYAINGPPVEK	F8S101	Phospholipase B
718.835	2	1435.66	HGLEFSYEMAPR	HGLEFSYEMAPR	F8S101	Phospholipase B
479.559	3	1435.66	HGLEFSYEMAPR	HGLEFSYEMAPR	F8S101	Phospholipase B
726.832	2	1451.66	HGLEFSYEMAPR	HGLEFSYEM[15.9949]APR	F8S101	Phospholipase B
1111.55	2	2221.11	HQGLPESYNFDFVTMKPVL	HQGLPESYNFDFVTMKPVL	F8S101	Phospholipase B
741.37	3	2221.09	HQGLPESYNFDFVTMKPVL	HQGLPESYNFDFVTMKPVL	F8S101	Phospholipase B
1119.55	2	2237.09	HQGLPESYNFDFVTMKPVL	HQGLPESYNFDFVTM[15.9949]KPVL	F8S101	Phospholipase B
746.701	3	2237.09	HQGLPESYNFDFVTMKPVL	HQGLPESYNFDFVTM[15.9949]KPVL	F8S101	Phospholipase B
519.241	2	1036.47	IANMMADSGK	IANMMADSGK	F8S101	Phospholipase B
730.898	2	1459.78	KVVPESLFAWER	KVVPESLFAWER	F8S101	Phospholipase B
1165.06	2	2328.15	NAGYVIAQLDGLYMGNVEWAK	NAGYVIAQLDGLYM[15.9949]GN[0.9840]VEWAK	F8S101	Phospholipase B
596.281	2	1190.55	NNKDDPFWR	NNKDDPFWR	F8S101	Phospholipase B
597.744	2	1193.48	NPCNTICCR	NPC[57.0214]NTIC[57.0214]C[57.0214]R	F8S101	Phospholipase B
422.25	2	842.488	NVIIEQK	NVIIEQK	F8S101	Phospholipase B
936.925	2	1871.85	QNSGTYNNQYMILDTK	Q[-17.0265]NSGTYNNQYMILDTK	F8S101	Phospholipase B
1000.97	2	2000.94	QNSGTYNNQYMILDTKK	Q[-17.0265]NSGTYNNQYMILDTKK	F8S101	Phospholipase B
1001.46	2	2000.94	QNSGTYNNQYMILDTKK	Q[-17.0265]N[0.9840]SGTYNNQYMILDTKK	F8S101	Phospholipase B
675.827	2	1349.64	RTPVPAGCYDSK	RTPVPAGC[57.0214]YDSK	F8S101	Phospholipase B
852.956	2	1703.91	SLEDGTLYIIEQVPK	SLEDGTLYIIEQVPK	F8S101	Phospholipase B
597.777	2	1193.54	TPVPAGCYDSK	TPVPAGC[57.0214]YDSK	F8S101	Phospholipase B
506.243	2	1010.47	TWAETFEK	TWAETFEK	F8S101	Phospholipase B
453.242	2	904.473	VADISMAAK	VADISMAAK	F8S101	Phospholipase B
439.261	2	876.509	VKDFIQK	VKDFIQK	F8S101	Phospholipase B
711.856	2	1421.7	VLPGYENIYFAH	VLPGYENIYFAH	F8S101	Phospholipase B
902.783	3	2705.34	VLPGYENIYFAHSSWFTYAATLR	VLPGYENIYFAHSSWFTYAATLR	F8S101	Phospholipase B
666.851	2	1331.69	VVPESLFAWER	VVPESLFAWER	F8S101	Phospholipase B
702.825	2	1403.64	YNNYKEDPYAK	YNNYKEDPYAK	F8S101	Phospholipase B
468.886	3	1403.64	YNNYKEDPYAK	YNNYKEDPYAK	F8S101	Phospholipase B
672.277	2	1342.54	CTGQDCYGGVAR	C[57.0214]TGQDC[57.0214]YGGVAR	F8S0Z7	Snake venom 5'-nucleotidase
1042.84	3	3125.52	ETPVLSNPGPYLEFRDEVEELQNHANK	ETPVLSNPGPYLEFRDEVEELQN[0.9840]HANK	F8S0Z7	Snake venom 5'-nucleotidase
785.898	2	1569.79	HGEGMGELLQVSGIK	HGEGM[15.9949]GELLQVSGIK	F8S0Z7	Snake venom 5'-nucleotidase
521.798	2	1041.59	SSGNPILLNK	SSGNPILLNK	F8S0Z7	Snake venom 5'-nucleotidase
476.279	2	950.547	VGIIGYTTK	VGIIGYTTK	F8S0Z7	Snake venom 5'-nucleotidase
732.371	2	1462.73	VLSLNVLCTECR	VLSLNVLC[57.0214]TEC[57.0214]R	F8S0Z7	Snake venom 5'-nucleotidase
1311.17	2	2620.29	SHDNAQLLTAIELDEETLGLAPLGT	SHDNAQLLTAIELDEETLGLAPLGT	P15167	Snake venom metalloproteinase atrolysin-D	sp|Q90392|VM1AC_CROAT
1311.66	2	2621.31	SHDNAQLLTAIELDEETLGLAPLGT	SHDNAQ[0.9840]LLTAIELDEETLGLAPLGT	P15167	Snake venom metalloproteinase atrolysin-D	sp|Q90392|VM1AC_CROAT
1563.64	2	3125.29	NGQPCLNNFGYCYNGNCPILYHQCY	NGQPC[57.0214]LNNFGYC[57.0214]YNGNC[57.0214]PILYHQC[57.0214]Y	Q9PSN7	Snake venom metalloproteinase HT-1 (Fragment)
1042.76	3	3125.28	NGQPCLNNFGYCYNGNCPILYHQCY	NGQPC[57.0214]LNNFGYC[57.0214]YNGNC[57.0214]PILYHQC[57.0214]Y	Q9PSN7	Snake venom metalloproteinase HT-1 (Fragment)
1564.13	2	3127.23	NGQPCLNNFGYCYNGNCPILYHQCY	N[0.9840]GQPC[57.0214]LNNFGYC[57.0214]YNGNC[57.0214]PILYHQC[57.0214]Y	Q9PSN7	Snake venom metalloproteinase HT-1 (Fragment)
1043.09	3	3127.27	NGQPCLNNFGYCYNGNCPILYHQCY	NGQPC[57.0214]LN[0.9840]NFGYC[57.0214]YNGNC[57.0214]PILYHQC[57.0214]Y	Q9PSN7	Snake venom metalloproteinase HT-1 (Fragment)
1599.65	2	3197.29	NGQPCLNNFGYCYNGNCPILYHQCYA	NGQPC[57.0214]LNNFGYC[57.0214]YNGN[0.9840]C[57.0214]PILYHQC[57.0214]YA	Q9PSN7	Snake venom metalloproteinase HT-1 (Fragment)
745.88	2	1489.75	DDEKDKDIMLIR	DDEKDKDIMLIR	Q2QA04	Snake venom serine protease
753.877	2	1505.75	DDEKDKDIMLIR	DDEKDKDIM[15.9949]LIR	Q2QA04	Snake venom serine protease
532.271	2	1062.53	EKFICPNR	EKFIC[57.0214]PNR	Q2QA04	Snake venom serine protease	sp|J3SDW9|VSPE_CROAD
467.75	2	933.488	FICPNRK	FIC[57.0214]PNRK	Q2QA04	Snake venom serine protease	sp|J3SDW9|VSPE_CROAD
590.313	2	1178.61	GFLCGGTLINK	GFLC[57.0214]GGTLINK	Q2QA04	Snake venom serine protease
590.805	2	1179.6	GFLCGGTLINK	GFLC[57.0214]GGTLIN[0.9840]K	Q2QA04	Snake venom serine protease
1260.11	2	2519.24	GFLCGGTLINKEWVLTAAHCDR	GFLC[57.0214]GGTLIN[0.9840]KEWVLTAAHC[57.0214]DR	Q2QA04	Snake venom serine protease
840.41	3	2518.21	GFLCGGTLINKEWVLTAAHCDR	GFLC[57.0214]GGTLIN[0.9840]KEWVLTAAHC[57.0214]DR	Q2QA04	Snake venom serine protease
785.406	2	1568.8	LSLPSNPPSVGSVCR	LSLPSNPPSVGSVC[57.0214]R	Q2QA04	Snake venom serine protease	sp|J3SDW9|VSPE_CROAD
559.797	2	1117.58	TLCAGILEGGK	TLC[57.0214]AGILEGGK	Q2QA04	Snake venom serine protease	sp|C0HK18|VSP4_CRODO, sp|F8S116|VSP5_CROAD, sp|J3RY93|VSPC_CROAD, sp|J3S833|VSP2_CROAD, sp|J3S835|VSP8_CROAD, sp|J3SBQ3|VSPD_CROAD, sp|J3SDW9|VSPE_CROAD, sp|J3SDX0|VSP4_CROAD, sp|Q8QHK3|VSP1_CROAT, sp|Q8UUK2|VSPS1_CROAD
566.279	2	1130.55	EKFFCVSSK	EKFFC[57.0214]VSSK	Q8QHK3	Snake venom serine protease catroxase-1	sp|J3S833|VSP2_CROAD, sp|Q8UUK2|VSPS1_CROAD
411.224	2	820.436	EPALYTK	EPALYTK	Q8QHK3	Snake venom serine protease catroxase-1	sp|J3S833|VSP2_CROAD, sp|Q8UUK2|VSPS1_CROAD
437.71	2	873.408	FFCVSSK	FFC[57.0214]VSSK	Q8QHK3	Snake venom serine protease catroxase-1	sp|J3S833|VSP2_CROAD, sp|Q8UUK2|VSPS1_CROAD
445.764	2	889.515	IHLGVHSK	IHLGVHSK	Q8QHK3	Snake venom serine protease catroxase-1	sp|J3S833|VSP2_CROAD, sp|Q8UUK2|VSPS1_CROAD
297.512	3	889.517	IHLGVHSK	IHLGVHSK	Q8QHK3	Snake venom serine protease catroxase-1	sp|J3S833|VSP2_CROAD, sp|Q8UUK2|VSPS1_CROAD
603.813	2	1205.61	IMGWGTISPTK	IM[15.9949]GWGTISPTK	Q8QHK3	Snake venom serine protease catroxase-1
595.816	2	1189.62	IMGWGTISPTK	IMGWGTISPTK	Q8QHK3	Snake venom serine protease catroxase-1
717.87	2	1433.73	LDRPVSNSEHIAP	LDRPVSNSEHIAP	Q8QHK3	Snake venom serine protease catroxase-1
478.916	3	1433.73	LDRPVSNSEHIAP	LDRPVSNSEHIAP	Q8QHK3	Snake venom serine protease catroxase-1
771.901	2	1541.79	LSLPSSPPSVGSVCR	LSLPSSPPSVGSVC[57.0214]R	Q8QHK3	Snake venom serine protease catroxase-1	sp|B0FXM2|VSP14_CRODU, sp|B0FXM3|VSP17_CRODU, sp|J3RY93|VSPC_CROAD, sp|J3SBQ3|VSPD_CROAD, sp|J3SDX0|VSP4_CROAD
715.359	2	1428.71	SLPSSPPSVGSVCR	SLPSSPPSVGSVC[57.0214]R	Q8QHK3	Snake venom serine protease catroxase-1	sp|B0FXM2|VSP14_CRODU, sp|B0FXM3|VSP17_CRODU, sp|J3RY93|VSPC_CROAD, sp|J3SBQ3|VSPD_CROAD, sp|J3SDX0|VSP4_CROAD
630.306	2	1258.6	VFDHLDWIQS	VFDHLDWIQS	Q8QHK3	Snake venom serine protease catroxase-1	sp|B0FXM2|VSP14_CRODU, sp|F8S114|VSPCR_CROAD, sp|J3RY93|VSPC_CROAD, sp|J3RYA3|VSP9_CROAD, sp|J3S3W5|VSP1_CROAD, sp|J3S833|VSP2_CROAD, sp|J3SBQ3|VSPD_CROAD, sp|Q8UUK2|VSPS1_CROAD
494.72	2	987.426	PNEDEQTR	PNEDEQTR	Q8QHK2	Snake venom serine protease catroxase-2	sp|F8S116|VSP5_CROAD, sp|J3RY93|VSPC_CROAD
565.324	2	1128.64	FLVALYTFR	FLVALYTFR	P0CV90	Snake venom serine protease homolog (Fragment)
573.287	2	1144.56	EKFFCLSSK	EKFFC[57.0214]LSSK	J3S832	Snake venom serine proteinase 11	sp|J3RY93|VSPC_CROAD
651.774	2	1301.54	ETYPDVPHCAN	ETYPDVPHC[57.0214]AN	J3S832	Snake venom serine proteinase 11	sp|B0FXM3|VSP17_CRODU, sp|J3RY93|VSPC_CROAD, sp|J3SBQ3|VSPD_CROAD
826.055	3	2475.15	ETYPDVPHCANINILDHAVCR	E[-18.0106]TYPDVPHC[57.0214]ANINILDHAVC[57.0214]R	J3S832	Snake venom serine proteinase 11
1247.58	2	2494.17	ETYPDVPHCANINILDHAVCR	ETYPDVPHC[57.0214]ANINILDHAVC[57.0214]R	J3S832	Snake venom serine proteinase 11
832.058	3	2493.16	ETYPDVPHCANINILDHAVCR	ETYPDVPHC[57.0214]ANINILDHAVC[57.0214]R	J3S832	Snake venom serine proteinase 11
659.845	2	1317.68	EWDKDIMLIR	EWDKDIMLIR	J3S832	Snake venom serine proteinase 11
667.842	2	1333.68	EWDKDIMLIR	EWDKDIM[15.9949]LIR	J3S832	Snake venom serine proteinase 11
444.718	2	887.424	FFCLSSK	FFC[57.0214]LSSK	J3S832	Snake venom serine proteinase 11	sp|J3RY93|VSPC_CROAD
650.77	2	1299.53	GGDECNINEHR	GGDEC[57.0214]NINEHR	J3S832	Snake venom serine proteinase 11	sp|B0FXM3|VSP17_CRODU, sp|C0HK18|VSP4_CRODO, sp|F8S114|VSPCR_CROAD, sp|F8S116|VSP5_CROAD, sp|J3RY93|VSPC_CROAD, sp|J3S3W5|VSP1_CROAD, sp|J3S835|VSP8_CROAD, sp|J3SBQ3|VSPD_CROAD, sp|J3SDW9|VSPE_CROAD, sp|P0DJG6|VSP_CROVV, sp|P0DKY5|VSP_CRODC, sp|Q2QA04|VSP_CRODD, sp|Q7LZF5|VSPC1_CROAT, sp|Q7LZF6|VSPE2_CROAT, sp|Q8QHK2|VSP2_CROAT, sp|Q9PRW2|VSP3_CROAT, sp|Q9PRW3|VSPA2_CROAT, sp|Q9PRW4|VSPA1_CROAT
605.822	2	1209.63	INILDHAVCR	INILDHAVC[57.0214]R	J3S832	Snake venom serine proteinase 11
465.264	2	928.516	LQFGLHSK	LQFGLHSK	J3S832	Snake venom serine proteinase 11
838.427	2	1674.85	NNKEWDKDIMLIR	NN[0.9840]KEWDKDIMLIR	J3S832	Snake venom serine proteinase 11
564.619	3	1690.84	NNKEWDKDIMLIR	NN[0.9840]KEWDKDIM[15.9949]LIR	J3S832	Snake venom serine proteinase 11
838.427	2	1674.84	NNKEWDKDIMLIR	N[0.9840]NKEWDKDIMLIR	J3S832	Snake venom serine proteinase 11
559.287	3	1674.85	NNKEWDKDIMLIR	N[0.9840]NKEWDKDIMLIR	J3S832	Snake venom serine proteinase 11
846.425	2	1690.84	NNKEWDKDIMLIR	N[0.9840]NKEWDKDIM[15.9949]LIR	J3S832	Snake venom serine proteinase 11
564.619	3	1690.84	NNKEWDKDIMLIR	N[0.9840]NKEWDKDIM[15.9949]LIR	J3S832	Snake venom serine proteinase 11
1146.54	3	3437.65	SLVLVYSDGIQCGGTLINQEWMLTAAHCDGK	SLVLVYSDGIQC[57.0214]GGTLIN[0.9840]QEWMLTAAHC[57.0214]DGK	J3S832	Snake venom serine proteinase 11
1146.54	3	3436.65	SLVLVYSDGIQCGGTLINQEWMLTAAHCDGK	SLVLVYSDGIQ[0.9840]C[57.0214]GGTLINQEWMLTAAHC[57.0214]DGK	J3S832	Snake venom serine proteinase 11
1151.88	3	3452.64	SLVLVYSDGIQCGGTLINQEWMLTAAHCDGK	SLVLVYSDGIQ[0.9840]C[57.0214]GGTLINQEWM[15.9949]LTAAHC[57.0214]DGK	J3S832	Snake venom serine proteinase 11
1146.22	3	3435.64	SLVLVYSDGIQCGGTLINQEWMLTAAHCDGK	SLVLVYSDGIQC[57.0214]GGTLINQEWMLTAAHC[57.0214]DGK	J3S832	Snake venom serine proteinase 11
1146.54	3	3436.56	SLVLVYSDGIQCGGTLINQEWMLTAAHCDGK	SLVLVYSDGIQC[57.0214]GGTLINQ[0.9840]EWMLTAAHC[57.0214]DGK	J3S832	Snake venom serine proteinase 11
1189.24	3	3564.77	SLVLVYSDGIQCGGTLINQEWMLTAAHCDGKK	SLVLVYSDGIQC[57.0214]GGTLINQ[0.9840]EWMLTAAHC[57.0214]DGKK	J3S832	Snake venom serine proteinase 11
1188.91	3	3564.74	SLVLVYSDGIQCGGTLINQEWMLTAAHCDGKK	SLVLVYSDGIQC[57.0214]GGTLINQEWMLTAAHC[57.0214]DGKK	J3S832	Snake venom serine proteinase 11
1194.25	3	3579.74	SLVLVYSDGIQCGGTLINQEWMLTAAHCDGKK	SLVLVYSDGIQC[57.0214]GGTLINQEWM[15.9949]LTAAHC[57.0214]DGKK	J3S832	Snake venom serine proteinase 11
1242.59	2	2483.18	VFDYTEWIQSIITGNTAATCPP	VFDYTEWIQSIITGNTAATC[57.0214]PP	J3S832	Snake venom serine proteinase 11
700.305	2	1398.6	VGGDECNINEHR	VGGDEC[57.0214]NINEHR	J3S832	Snake venom serine proteinase 11	sp|F8S116|VSP5_CROAD, sp|P0DKY5|VSP_CRODC, sp|Q7LZF5|VSPC1_CROAT, sp|Q7LZF6|VSPE2_CROAT, sp|Q8QHK2|VSP2_CROAT
558.808	2	1115.6	VLCAGILEGGK	VLC[57.0214]AGILEGGK	J3S832	Snake venom serine proteinase 11
500.556	3	1498.66	VVGGDECNINEHR	VVGGDEC[57.0214]NIN[0.9840]EHR	J3S832	Snake venom serine proteinase 11	sp|F8S116|VSP5_CROAD, sp|P0DKY5|VSP_CRODC, sp|Q7LZF5|VSPC1_CROAT, sp|Q8QHK2|VSP2_CROAT
771.336	2	1540.67	VVGGDECNINEHR	n[42.0106]VVGGDEC[57.0214]N[0.9840]INEHR	J3S832	Snake venom serine proteinase 11	sp|F8S116|VSP5_CROAD, sp|P0DKY5|VSP_CRODC, sp|Q7LZF5|VSPC1_CROAT, sp|Q8QHK2|VSP2_CROAT
749.839	2	1497.67	VVGGDECNINEHR	VVGGDEC[57.0214]NINEHR	J3S832	Snake venom serine proteinase 11	sp|F8S116|VSP5_CROAD, sp|P0DKY5|VSP_CRODC, sp|Q7LZF5|VSPC1_CROAT, sp|Q8QHK2|VSP2_CROAT
500.228	3	1497.66	VVGGDECNINEHR	VVGGDEC[57.0214]NINEHR	J3S832	Snake venom serine proteinase 11	sp|F8S116|VSP5_CROAD, sp|P0DKY5|VSP_CRODC, sp|Q7LZF5|VSPC1_CROAT, sp|Q8QHK2|VSP2_CROAT
750.331	2	1498.65	VVGGDECNINEHR	VVGGDEC[57.0214]NIN[0.9840]EHR	J3S832	Snake venom serine proteinase 11	sp|F8S116|VSP5_CROAD, sp|P0DKY5|VSP_CRODC, sp|Q7LZF5|VSPC1_CROAT, sp|Q8QHK2|VSP2_CROAT
595.323	2	1188.64	WDKDIMLIR	WDKDIMLIR	J3S832	Snake venom serine proteinase 11	sp|A0A0S4FKT4|VSP1_CRODO, sp|B0FXM1|VSP13_CRODU, sp|B0FXM2|VSP14_CRODU, sp|B0FXM3|VSP17_CRODU, sp|C0HK19|VSP3_CRODO, sp|F8S114|VSPCR_CROAD, sp|J3RY93|VSPC_CROAD, sp|J3RYA3|VSP9_CROAD, sp|J3S3W5|VSP1_CROAD, sp|J3SBQ3|VSPD_CROAD, sp|J3SDX0|VSP4_CROAD, sp|Q58G94|VSP21_CRODU, sp|Q8QHK3|VSP1_CROAT
397.218	3	1188.64	WDKDIMLIR	WDKDIMLIR	J3S832	Snake venom serine proteinase 11	sp|A0A0S4FKT4|VSP1_CRODO, sp|B0FXM1|VSP13_CRODU, sp|B0FXM2|VSP14_CRODU, sp|B0FXM3|VSP17_CRODU, sp|C0HK19|VSP3_CRODO, sp|F8S114|VSPCR_CROAD, sp|J3RY93|VSPC_CROAD, sp|J3RYA3|VSP9_CROAD, sp|J3S3W5|VSP1_CROAD, sp|J3SBQ3|VSPD_CROAD, sp|J3SDX0|VSP4_CROAD, sp|Q58G94|VSP21_CRODU, sp|Q8QHK3|VSP1_CROAT
603.321	2	1204.63	WDKDIMLIR	WDKDIM[15.9949]LIR	J3S832	Snake venom serine proteinase 11	sp|A0A0S4FKT4|VSP1_CRODO, sp|B0FXM1|VSP13_CRODU, sp|B0FXM2|VSP14_CRODU, sp|B0FXM3|VSP17_CRODU, sp|C0HK19|VSP3_CRODO, sp|F8S114|VSPCR_CROAD, sp|J3RY93|VSPC_CROAD, sp|J3RYA3|VSP9_CROAD, sp|J3S3W5|VSP1_CROAD, sp|J3SBQ3|VSPD_CROAD, sp|J3SDX0|VSP4_CROAD, sp|Q58G94|VSP21_CRODU, sp|Q8QHK3|VSP1_CROAT
1146.08	2	2290.15	NSEHIAPLSLPSSPPSVGSVCR	NSEHIAPLSLPSSPPSVGSVC[57.0214]R	J3RY93	Snake venom serine proteinase 12	sp|J3SDX0|VSP4_CROAD, sp|Q8QHK3|VSP1_CROAT
764.386	3	2290.15	NSEHIAPLSLPSSPPSVGSVCR	NSEHIAPLSLPSSPPSVGSVC[57.0214]R	J3RY93	Snake venom serine proteinase 12	sp|J3SDX0|VSP4_CROAD, sp|Q8QHK3|VSP1_CROAT
764.714	3	2291.13	NSEHIAPLSLPSSPPSVGSVCR	N[0.9840]SEHIAPLSLPSSPPSVGSVC[57.0214]R	J3RY93	Snake venom serine proteinase 12	sp|J3SDX0|VSP4_CROAD, sp|Q8QHK3|VSP1_CROAT
594.778	2	1187.55	TVPNEDEQTR	TVPNEDEQTR	J3RY93	Snake venom serine proteinase 12
502.592	3	1504.76	DNEKDKDIMLIR	DNEKDKDIM[15.9949]LIR	J3SDW9	Snake venom serine proteinase 14
745.388	2	1488.77	DNEKDKDIMLIR	DNEKDKDIMLIR	J3SDW9	Snake venom serine proteinase 14
497.261	3	1488.77	DNEKDKDIMLIR	DNEKDKDIMLIR	J3SDW9	Snake venom serine proteinase 14
753.385	2	1504.76	DNEKDKDIMLIR	DNEKDKDIM[15.9949]LIR	J3SDW9	Snake venom serine proteinase 14
972.822	3	2917.47	LDSPVNNSTHIAPLSLPSNPPSVGSVCR	LDSPVNNSTHIAPLSLPSN[0.9840]PPSVGSVC[57.0214]R	J3SDW9	Snake venom serine proteinase 14
637.29	2	1272.57	VFDYTDWIQS	VFDYTDWIQS	J3SDW9	Snake venom serine proteinase 14
1199.56	3	3595.7	FLALVYSDGNQCSGTLINEEWVLTAAHCEGNK	FLALVYSDGNQC[57.0214]SGTLINEEWVLTAAHC[57.0214]EGNK	J3S833	Snake venom serine proteinase 2	sp|Q8UUK2|VSPS1_CROAD
1199.89	3	3596.69	FLALVYSDGNQCSGTLINEEWVLTAAHCEGNK	FLALVYSDGNQC[57.0214]SGTLINEEWVLTAAHC[57.0214]EGN[0.9840]K	J3S833	Snake venom serine proteinase 2	sp|Q8UUK2|VSPS1_CROAD
1199.89	3	3596.66	FLALVYSDGNQCSGTLINEEWVLTAAHCEGNK	FLALVYSDGNQC[57.0214]SGTLIN[0.9840]EEWVLTAAHC[57.0214]EGNK	J3S833	Snake venom serine proteinase 2	sp|Q8UUK2|VSPS1_CROAD
1199.89	3	3597.7	FLALVYSDGNQCSGTLINEEWVLTAAHCEGNK	FLALVYSDGNQ[0.9840]C[57.0214]SGTLINEEWVLTAAHC[57.0214]EGNK	J3S833	Snake venom serine proteinase 2	sp|Q8UUK2|VSPS1_CROAD
1799.33	2	3596.7	FLALVYSDGNQCSGTLINEEWVLTAAHCEGNK	FLALVYSDGN[0.9840]QC[57.0214]SGTLINEEWVLTAAHC[57.0214]EGNK	J3S833	Snake venom serine proteinase 2	sp|Q8UUK2|VSPS1_CROAD
1089.17	3	3265.49	LVYSDGNQCSGTLINEEWVLTAAHCEGNK	LVYSDGNQC[57.0214]SGTLINEEWVLTAAHC[57.0214]EGNK	J3S833	Snake venom serine proteinase 2	sp|Q8UUK2|VSPS1_CROAD
1089.5	3	3267.5	LVYSDGNQCSGTLINEEWVLTAAHCEGNK	LVYSDGNQC[57.0214]SGTLIN[0.9840]EEWVLTAAHC[57.0214]EGNK	J3S833	Snake venom serine proteinase 2	sp|Q8UUK2|VSPS1_CROAD
1089.5	3	3265.5	LVYSDGNQCSGTLINEEWVLTAAHCEGNK	LVYSDGNQ[0.9840]C[57.0214]SGTLINEEWVLTAAHC[57.0214]EGNK	J3S833	Snake venom serine proteinase 2	sp|Q8UUK2|VSPS1_CROAD
1243.6	2	2485.21	VFDHLDWIQSIIAGNTDATCPL	VFDHLDWIQSIIAGNTDATC[57.0214]PL	J3S833	Snake venom serine proteinase 2	sp|Q8UUK2|VSPS1_CROAD
594.832	2	1187.65	WNKDIMLIR	WNKDIMLIR	J3S833	Snake venom serine proteinase 2	sp|Q8UUK2|VSPS1_CROAD
1312.97	3	3935.9	ETYPNVPHCANINILDYEVCLAAYPEFVLPATSR	ETYPNVPHC[57.0214]ANINILDYEVC[57.0214]LAAYPEFVLPATSR	J3SDX0	Snake venom serine proteinase 4a
984.979	4	3935.94	ETYPNVPHCANINILDYEVCLAAYPEFVLPATSR	ETYPNVPHC[57.0214]ANINILDYEVC[57.0214]LAAYPEFVLPATSR	J3SDX0	Snake venom serine proteinase 4a
1969.44	2	3937.94	ETYPNVPHCANINILDYEVCLAAYPEFVLPATSR	ETYPN[0.9840]VPHC[57.0214]ANINILDYEVC[57.0214]LAAYPEFVLPATSR	J3SDX0	Snake venom serine proteinase 4a
1313.3	3	3937.91	ETYPNVPHCANINILDYEVCLAAYPEFVLPATSR	ETYPN[0.9840]VPHC[57.0214]ANINILDYEVC[57.0214]LAAYPEFVLPATSR	J3SDX0	Snake venom serine proteinase 4a
679.319	2	1356.63	EWVLTAAHCDR	EWVLTAAHC[57.0214]DR	J3SDX0	Snake venom serine proteinase 4a	sp|A0A0S4FKT4|VSP1_CRODO, sp|B0FXM1|VSP13_CRODU, sp|B0FXM2|VSP14_CRODU, sp|J3RY93|VSPC_CROAD, sp|J3SDW9|VSPE_CROAD, sp|Q2QA04|VSP_CRODD, sp|Q58G94|VSP21_CRODU
820.382	2	1638.76	CANINLLDYEVCR	C[57.0214]ANINLLDYEVC[57.0214]R	J3RYA3	Snake venom serine proteinase 9	sp|A0A0S4FKT4|VSP1_CRODO, sp|B0FXM1|VSP13_CRODU, sp|B0FXM2|VSP14_CRODU, sp|C0HK18|VSP4_CRODO, sp|C0HK19|VSP3_CRODO, sp|F8S114|VSPCR_CROAD, sp|J3S3W5|VSP1_CROAD
502.284	2	1002.56	DKDIMLIR	DKDIMLIR	J3RYA3	Snake venom serine proteinase 9	sp|A0A0S4FKT4|VSP1_CRODO, sp|B0FXM1|VSP13_CRODU, sp|B0FXM2|VSP14_CRODU, sp|B0FXM3|VSP17_CRODU, sp|C0HK19|VSP3_CRODO, sp|F8S114|VSPCR_CROAD, sp|J3RY93|VSPC_CROAD, sp|J3S3W5|VSP1_CROAD, sp|J3S832|VSPB_CROAD, sp|J3SBQ3|VSPD_CROAD, sp|J3SDW9|VSPE_CROAD, sp|J3SDX0|VSP4_CROAD, sp|Q2QA04|VSP_CRODD, sp|Q58G94|VSP21_CRODU, sp|Q8QHK3|VSP1_CROAT
510.281	2	1018.55	DKDIMLIR	DKDIM[15.9949]LIR	J3RYA3	Snake venom serine proteinase 9	sp|A0A0S4FKT4|VSP1_CRODO, sp|B0FXM1|VSP13_CRODU, sp|B0FXM2|VSP14_CRODU, sp|B0FXM3|VSP17_CRODU, sp|C0HK19|VSP3_CRODO, sp|F8S114|VSPCR_CROAD, sp|J3RY93|VSPC_CROAD, sp|J3S3W5|VSP1_CROAD, sp|J3S832|VSPB_CROAD, sp|J3SBQ3|VSPD_CROAD, sp|J3SDW9|VSPE_CROAD, sp|J3SDX0|VSP4_CROAD, sp|Q2QA04|VSP_CRODD, sp|Q58G94|VSP21_CRODU, sp|Q8QHK3|VSP1_CROAT
1860.38	2	3719.76	DSGGPLICNGQFQGIVFWGPDPCAQPDKPGLYTK	DSGGPLIC[57.0214]NGQFQGIVFWGPDPC[57.0214]AQPDKPGLYTK	J3RYA3	Snake venom serine proteinase 9	sp|F8S114|VSPCR_CROAD, sp|J3S3W5|VSP1_CROAD
1240.59	3	3718.79	DSGGPLICNGQFQGIVFWGPDPCAQPDKPGLYTK	DSGGPLIC[57.0214]NGQFQGIVFWGPDPC[57.0214]AQPDKPGLYTK	J3RYA3	Snake venom serine proteinase 9	sp|F8S114|VSPCR_CROAD, sp|J3S3W5|VSP1_CROAD
930.696	4	3718.76	DSGGPLICNGQFQGIVFWGPDPCAQPDKPGLYTK	DSGGPLIC[57.0214]NGQFQGIVFWGPDPC[57.0214]AQPDKPGLYTK	J3RYA3	Snake venom serine proteinase 9	sp|F8S114|VSPCR_CROAD, sp|J3S3W5|VSP1_CROAD
1240.92	3	3719.77	DSGGPLICNGQFQGIVFWGPDPCAQPDKPGLYTK	DSGGPLIC[57.0214]NGQFQ[0.9840]GIVFWGPDPC[57.0214]AQPDKPGLYTK	J3RYA3	Snake venom serine proteinase 9	sp|F8S114|VSPCR_CROAD, sp|J3S3W5|VSP1_CROAD
930.942	4	3720.75	DSGGPLICNGQFQGIVFWGPDPCAQPDKPGLYTK	DSGGPLIC[57.0214]NGQFQ[0.9840]GIVFWGPDPC[57.0214]AQPDKPGLYTK	J3RYA3	Snake venom serine proteinase 9	sp|F8S114|VSPCR_CROAD, sp|J3S3W5|VSP1_CROAD
1240.92	3	3719.78	DSGGPLICNGQFQGIVFWGPDPCAQPDKPGLYTK	DSGGPLIC[57.0214]NGQ[0.9840]FQGIVFWGPDPC[57.0214]AQPDKPGLYTK	J3RYA3	Snake venom serine proteinase 9	sp|F8S114|VSPCR_CROAD, sp|J3S3W5|VSP1_CROAD
678.827	2	1355.64	EWVLTAAHCNR	EWVLTAAHC[57.0214]NR	J3RYA3	Snake venom serine proteinase 9
461.717	2	921.423	FDDEQIR	FDDEQIR	J3RYA3	Snake venom serine proteinase 9
553.311	2	1104.61	FLVALYHSR	FLVALYHSR	J3RYA3	Snake venom serine proteinase 9
369.21	3	1104.61	FLVALYHSR	FLVALYHSR	J3RYA3	Snake venom serine proteinase 9
647.827	2	1293.64	INLLDYEVCR	INLLDYEVC[57.0214]R	J3RYA3	Snake venom serine proteinase 9	sp|A0A0S4FKT4|VSP1_CRODO, sp|B0FXM1|VSP13_CRODU, sp|B0FXM2|VSP14_CRODU, sp|C0HK18|VSP4_CRODO, sp|C0HK19|VSP3_CRODO, sp|F8S114|VSPCR_CROAD, sp|J3S3W5|VSP1_CROAD
868.409	2	1734.81	TLCAGVLEGGIDTCNR	TLC[57.0214]AGVLEGGIDTC[57.0214]NR	J3RYA3	Snake venom serine proteinase 9	sp|F8S114|VSPCR_CROAD, sp|J3S3W5|VSP1_CROAD
674.382	2	1346.75	LFRPSCVTVLR	LFRPSC[57.0214]VTVLR	C0K3N3	Snake venom vascular endothelial growth factor toxin cratrin
449.924	3	1346.76	LFRPSCVTVLR	LFRPSC[57.0214]VTVLR	C0K3N3	Snake venom vascular endothelial growth factor toxin cratrin
466.255	2	930.499	PSCVTVLR	PSC[57.0214]VTVLR	C0K3N3	Snake venom vascular endothelial growth factor toxin cratrin
1243.93	3	3730.75	VMGWGTIKSPQETLPDVPHCANINLLDYEVCR	VM[15.9949]GWGTIKSPQ[0.9840]ETLPDVPHC[57.0214]ANINLLDYEVC[57.0214]R	A0A0S4FKT4	Thrombin-like enzyme collinein-1	sp|B0FXM1|VSP13_CRODU
1238.27	3	3713.78	VMGWGTIKSPQETLPDVPHCANINLLDYEVCR	VMGWGTIKSPQETLPDVPHC[57.0214]ANINLLDYEVC[57.0214]R	A0A0S4FKT4	Thrombin-like enzyme collinein-1	sp|B0FXM1|VSP13_CRODU
1857.39	2	3714.74	VMGWGTIKSPQETLPDVPHCANINLLDYEVCR	VMGWGTIKSPQ[0.9840]ETLPDVPHC[57.0214]ANINLLDYEVC[57.0214]R	A0A0S4FKT4	Thrombin-like enzyme collinein-1	sp|B0FXM1|VSP13_CRODU
1238.6	3	3713.77	VMGWGTIKSPQETLPDVPHCANINLLDYEVCR	VMGWGTIKSPQ[0.9840]ETLPDVPHC[57.0214]ANINLLDYEVC[57.0214]R	A0A0S4FKT4	Thrombin-like enzyme collinein-1	sp|B0FXM1|VSP13_CRODU
1243.6	3	3729.73	VMGWGTIKSPQETLPDVPHCANINLLDYEVCR	VM[15.9949]GWGTIKSPQETLPDVPHC[57.0214]ANINLLDYEVC[57.0214]R	A0A0S4FKT4	Thrombin-like enzyme collinein-1	sp|B0FXM1|VSP13_CRODU
1865.39	2	3730.75	VMGWGTIKSPQETLPDVPHCANINLLDYEVCR	VM[15.9949]GWGTIKSPQETLPDVPHC[57.0214]AN[0.9840]INLLDYEVC[57.0214]R	A0A0S4FKT4	Thrombin-like enzyme collinein-1	sp|B0FXM1|VSP13_CRODU
1865.39	2	3730.75	VMGWGTIKSPQETLPDVPHCANINLLDYEVCR	VM[15.9949]GWGTIKSPQ[0.9840]ETLPDVPHC[57.0214]ANINLLDYEVC[57.0214]R	A0A0S4FKT4	Thrombin-like enzyme collinein-1	sp|B0FXM1|VSP13_CRODU
1240.92	3	3720.77	DSGGPLICNGEFQGIVFWGPDPCAQPDKPALYSK	DSGGPLIC[57.0214]NGEFQGIVFWGPDPC[57.0214]AQPDKPALYSK	B0FXM2	Thrombin-like enzyme gyroxin B1.4
930.942	4	3719.75	DSGGPLICNGEFQGIVFWGPDPCAQPDKPALYSK	DSGGPLIC[57.0214]NGEFQGIVFWGPDPC[57.0214]AQPDKPALYSK	B0FXM2	Thrombin-like enzyme gyroxin B1.4
1241.25	3	3720.76	DSGGPLICNGEFQGIVFWGPDPCAQPDKPALYSK	DSGGPLIC[57.0214]NGEFQ[0.9840]GIVFWGPDPC[57.0214]AQPDKPALYSK	B0FXM2	Thrombin-like enzyme gyroxin B1.4
1241.25	3	3720.76	DSGGPLICNGEFQGIVFWGPDPCAQPDKPALYSK	DSGGPLIC[57.0214]N[0.9840]GEFQGIVFWGPDPC[57.0214]AQPDKPALYSK	B0FXM2	Thrombin-like enzyme gyroxin B1.4
682.325	2	1362.64	ALTMEGNQASWR	ALTMEGNQASWR	Q9DEZ9	Venom nerve growth factor
690.322	2	1378.63	ALTMEGNQASWR	ALTM[15.9949]EGNQASWR	Q9DEZ9	Venom nerve growth factor
714.335	2	1426.66	CRNPNPVPTGCR	C[57.0214]RNPNPVPTGC[57.0214]R	Q9DEZ9	Venom nerve growth factor
586.935	3	1757.79	HWNSYCTTTNTFVK	HWNSYC[57.0214]TTTNTFVK	Q9DEZ9	Venom nerve growth factor
879.899	2	1757.79	HWNSYCTTTNTFVK	HWNSYC[57.0214]TTTNTFVK	Q9DEZ9	Venom nerve growth factor
640.31	2	1278.61	IDSACVCVISR	IDSAC[57.0214]VC[57.0214]VISR	Q9DEZ9	Venom nerve growth factor
389.209	2	776.404	TTATDIR	TTATDIR	Q9DEZ9	Venom nerve growth factor
1033.91	2	2065.82	GDWNNDICTGQSAECPNK	GDWNN[0.9840]DIC[57.0214]TGQSAEC[57.0214]PNK	C9E1R7	Zinc metalloproteinase-disintegrin VMP-II
1143.95	2	2285.9	GDWNNDICTGQSAECPNKGY	GDWNN[0.9840]DIC[57.0214]TGQSAEC[57.0214]PNKGY	C9E1R7	Zinc metalloproteinase-disintegrin VMP-II
1054.1	3	3159.28	MAHELGHNLGIDHDRDSCSCGANSCIMS	M[15.9949]AHELGHNLGIDHDRDSC[57.0214]SC[57.0214]GANSC[57.0214]IMS	C9E1R7	Zinc metalloproteinase-disintegrin VMP-II
1054.42	3	3160.28	MAHELGHNLGIDHDRDSCSCGANSCIMS	M[15.9949]AHELGHN[0.9840]LGIDHDRDSC[57.0214]SC[57.0214]GANSC[57.0214]IMS	C9E1R7	Zinc metalloproteinase-disintegrin VMP-II
1190.99	2	2379.94	VTTGSQCAEGLCCDQCKFMK	VTTGSQC[57.0214]AEGLC[57.0214]C[57.0214]DQ[0.9840]C[57.0214]KFMK	C9E1R7	Zinc metalloproteinase-disintegrin VMP-II
1198.99	2	2395.93	VTTGSQCAEGLCCDQCKFMK	VTTGSQC[57.0214]AEGLC[57.0214]C[57.0214]DQ[0.9840]C[57.0214]KFM[15.9949]K	C9E1R7	Zinc metalloproteinase-disintegrin VMP-II
688.313	2	1374.62	YTTCLYNEPSK	YTTC[57.0214]LYNEPSK	C9E1R7	Zinc metalloproteinase-disintegrin VMP-II
384.23	2	766.447	HSVGIVR	HSVGIVR	J9Z332	Zinc metalloproteinase-disintegrin VMP-II	sp|C9E1R7|VM2V2_CROAT, sp|J3SBP9|VM28_CROAD
431.252	2	860.491	KTVLMNR	KTVLMNR	J9Z332	Zinc metalloproteinase-disintegrin VMP-II
439.25	2	876.487	KTVLMNR	KTVLM[15.9949]NR	J9Z332	Zinc metalloproteinase-disintegrin VMP-II
994.402	2	1986.8	LTTGSQCAEGLCCDQCK	LTTGSQC[57.0214]AEGLC[57.0214]C[57.0214]DQC[57.0214]K	J9Z332	Zinc metalloproteinase-disintegrin VMP-II	sp|J3SBP9|VM28_CROAD
851.475	2	1700.93	VALIGLEIWSSGELSK	VALIGLEIWSSGELSK	J9Z332	Zinc metalloproteinase-disintegrin VMP-II	sp|C9E1R7|VM2V2_CROAT, sp|J3SBP9|VM28_CROAD
905.436	2	1808.86	VTLSADDTLEAFGEWR	VTLSADDTLEAFGEWR	J9Z332	Zinc metalloproteinase-disintegrin VMP-II	sp|C9E1R7|VM2V2_CROAT, sp|J3SBP9|VM28_CROAD
536.275	2	1070.54	STGIVQDHSK	STGIVQDHSK	J3S829	Zinc metalloproteinase-disintegrin-like 2a	sp|J3SDW6|VM32D_CROAD
447.196	2	892.38	VGSMCDPK	VGSMC[57.0214]DPK	J3S829	Zinc metalloproteinase-disintegrin-like 2a	sp|J3SDW6|VM32D_CROAD
909.83	3	2726.49	YIELVIVADNVMVKKYTSNSTAIR	YIELVIVADNVMVKKYTSNSTAIR	J3S829	Zinc metalloproteinase-disintegrin-like 2a	sp|J3SDW6|VM32D_CROAD, sp|J3SDW8|VM38_CROAD
427.758	2	853.505	ILNEPLR	ILNEPLR	J3S830	Zinc metalloproteinase-disintegrin-like 3a
522.296	2	1042.58	LVVTAEQQR	LVVTAEQQR	J3S830	Zinc metalloproteinase-disintegrin-like 3a
999.726	3	2996.2	NGQPCLNNFGYCYNGNCPIMYHQC	NGQPC[57.0214]LNNFGYC[57.0214]YNGNC[57.0214]PIM[15.9949]YHQC[57.0214]	J3S830	Zinc metalloproteinase-disintegrin-like 3a
994.722	3	2981.2	NGQPCLNNFGYCYNGNCPIMYHQC	NGQPC[57.0214]LNNFGYC[57.0214]YNGN[0.9840]C[57.0214]PIMYHQC[57.0214]	J3S830	Zinc metalloproteinase-disintegrin-like 3a
1000.05	3	2997.17	NGQPCLNNFGYCYNGNCPIMYHQC	N[0.9840]GQPC[57.0214]LNNFGYC[57.0214]YNGNC[57.0214]PIM[15.9949]YHQC[57.0214]	J3S830	Zinc metalloproteinase-disintegrin-like 3a
1000.05	3	2997.21	NGQPCLNNFGYCYNGNCPIMYHQC	NGQPC[57.0214]LNNFGYC[57.0214]YN[0.9840]GNC[57.0214]PIM[15.9949]YHQC[57.0214]	J3S830	Zinc metalloproteinase-disintegrin-like 3a
577.812	2	1153.61	QLVVTAEQQR	Q[-17.0265]LVVTAEQQR	J3S830	Zinc metalloproteinase-disintegrin-like 3a
397.677	2	793.34	TAGTECR	TAGTEC[57.0214]R	J3S830	Zinc metalloproteinase-disintegrin-like 3a
956.994	2	1911.98	TWVYEIVNTLNEIYR	TWVYEIVNTLNEIYR	J3S830	Zinc metalloproteinase-disintegrin-like 3a
638.332	3	1911.98	TWVYEIVNTLNEIYR	TWVYEIVNTLNEIYR	J3S830	Zinc metalloproteinase-disintegrin-like 3a
957.486	2	1912.97	TWVYEIVNTLNEIYR	TWVYEIVNTLN[0.9840]EIYR	J3S830	Zinc metalloproteinase-disintegrin-like 3a
617.318	2	1232.63	VIVADHGMFTK	VIVADHGM[15.9949]FTK	J3S830	Zinc metalloproteinase-disintegrin-like 3a
465.754	2	929.496	VVTAEQQR	VVTAEQQR	J3S830	Zinc metalloproteinase-disintegrin-like 3a
849.848	2	1697.68	AAKDECDMADVCTGR	AAKDEC[57.0214]DMADVC[57.0214]TGR	F8S108	Zinc metalloproteinase-disintegrin-like 4a	sp|C5H5D1|VM31_CRODC, sp|Q076D1|VM31_CRODU, sp|Q9DGB9|VM3V1_CROAT
566.901	3	1697.68	AAKDECDMADVCTGR	AAKDEC[57.0214]DMADVC[57.0214]TGR	F8S108	Zinc metalloproteinase-disintegrin-like 4a	sp|C5H5D1|VM31_CRODC, sp|Q076D1|VM31_CRODU, sp|Q9DGB9|VM3V1_CROAT
857.845	2	1713.68	AAKDECDMADVCTGR	AAKDEC[57.0214]DM[15.9949]ADVC[57.0214]TGR	F8S108	Zinc metalloproteinase-disintegrin-like 4a	sp|C5H5D1|VM31_CRODC, sp|Q076D1|VM31_CRODU, sp|Q9DGB9|VM3V1_CROAT
572.232	3	1713.68	AAKDECDMADVCTGR	AAKDEC[57.0214]DM[15.9949]ADVC[57.0214]TGR	F8S108	Zinc metalloproteinase-disintegrin-like 4a	sp|C5H5D1|VM31_CRODC, sp|Q076D1|VM31_CRODU, sp|Q9DGB9|VM3V1_CROAT
786.327	2	1570.64	ACSNGQCVDVTTPY	AC[57.0214]SNGQC[57.0214]VDVTTPY	F8S108	Zinc metalloproteinase-disintegrin-like 4a	sp|Q9DGB9|VM3V1_CROAT
786.819	2	1571.62	ACSNGQCVDVTTPY	AC[57.0214]SN[0.9840]GQC[57.0214]VDVTTPY	F8S108	Zinc metalloproteinase-disintegrin-like 4a	sp|Q9DGB9|VM3V1_CROAT
422.754	2	843.494	ATDLLRR	ATDLLRR	F8S108	Zinc metalloproteinase-disintegrin-like 4a
1602.72	2	3203.45	CPIMADQCIALFGPSATVSQDACFQFNR	C[57.0214]PIMADQC[57.0214]IALFGPSATVSQDAC[57.0214]FQFNR	F8S108	Zinc metalloproteinase-disintegrin-like 4a
1068.82	3	3203.44	CPIMADQCIALFGPSATVSQDACFQFNR	C[57.0214]PIMADQC[57.0214]IALFGPSATVSQDAC[57.0214]FQFNR	F8S108	Zinc metalloproteinase-disintegrin-like 4a
1069.15	3	3204.45	CPIMADQCIALFGPSATVSQDACFQFNR	C[57.0214]PIMADQC[57.0214]IALFGPSATVSQ[0.9840]DAC[57.0214]FQFNR	F8S108	Zinc metalloproteinase-disintegrin-like 4a
1610.72	2	3221.45	CPIMADQCIALFGPSATVSQDACFQFNR	C[57.0214]PIM[15.9949]ADQC[57.0214]IALFGPSATVSQDAC[57.0214]FQFNR	F8S108	Zinc metalloproteinase-disintegrin-like 4a
1074.15	3	3220.44	CPIMADQCIALFGPSATVSQDACFQFNR	C[57.0214]PIM[15.9949]ADQC[57.0214]IALFGPSATVSQDAC[57.0214]FQFNR	F8S108	Zinc metalloproteinase-disintegrin-like 4a
1068.8	3	3204.44	CPIMADQCIALFGPSATVSQDACFQFNR	C[-17.0265]PIM[15.9949]ADQ[0.9840]C[57.0214]IALFGPSATVSQDAC[57.0214]FQFNR	F8S108	Zinc metalloproteinase-disintegrin-like 4a
722.76	2	1443.51	DECDMADVCTGR	DEC[57.0214]DM[15.9949]ADVC[57.0214]TGR	F8S108	Zinc metalloproteinase-disintegrin-like 4a	sp|C5H5D1|VM31_CRODC, sp|Q076D1|VM31_CRODU, sp|Q9DGB9|VM3V1_CROAT
714.763	2	1427.51	DECDMADVCTGR	DEC[57.0214]DMADVC[57.0214]TGR	F8S108	Zinc metalloproteinase-disintegrin-like 4a	sp|C5H5D1|VM31_CRODC, sp|Q076D1|VM31_CRODU, sp|Q9DGB9|VM3V1_CROAT
720.404	2	1438.8	DIVNVITPIYHR	DIVNVITPIYHR	F8S108	Zinc metalloproteinase-disintegrin-like 4a	sp|C5H5D1|VM31_CRODC, sp|Q9DGB9|VM3V1_CROAT
513.245	2	1024.48	FKGAGTECR	FKGAGTEC[57.0214]R	F8S108	Zinc metalloproteinase-disintegrin-like 4a	sp|C5H5D1|VM31_CRODC, sp|J3SDW8|VM38_CROAD, sp|Q076D1|VM31_CRODU, sp|Q9DGB9|VM3V1_CROAT
342.499	3	1024.48	FKGAGTECR	FKGAGTEC[57.0214]R	F8S108	Zinc metalloproteinase-disintegrin-like 4a	sp|C5H5D1|VM31_CRODC, sp|J3SDW8|VM38_CROAD, sp|Q076D1|VM31_CRODU, sp|Q9DGB9|VM3V1_CROAT
375.664	2	749.316	GAGTECR	GAGTEC[57.0214]R	F8S108	Zinc metalloproteinase-disintegrin-like 4a	sp|C5H5D1|VM31_CRODC, sp|J3SDW8|VM38_CROAD, sp|Q076D1|VM31_CRODU, sp|Q9DGB9|VM3V1_CROAT
513.714	2	1025.42	GNHYGYCR	GNHYGYC[57.0214]R	F8S108	Zinc metalloproteinase-disintegrin-like 4a	sp|C5H5D1|VM31_CRODC, sp|Q076D1|VM31_CRODU, sp|Q9DGB9|VM3V1_CROAT
342.812	3	1025.42	GNHYGYCR	GNHYGYC[57.0214]R	F8S108	Zinc metalloproteinase-disintegrin-like 4a	sp|C5H5D1|VM31_CRODC, sp|Q076D1|VM31_CRODU, sp|Q9DGB9|VM3V1_CROAT
530.261	2	1058.51	IACEPQDVK	IAC[57.0214]EPQDVK	F8S108	Zinc metalloproteinase-disintegrin-like 4a	sp|C5H5D1|VM31_CRODC, sp|Q076D1|VM31_CRODU, sp|Q9DGB9|VM3V1_CROAT
530.753	2	1059.49	IACEPQDVK	IAC[57.0214]EPQ[0.9840]DVK	F8S108	Zinc metalloproteinase-disintegrin-like 4a	sp|C5H5D1|VM31_CRODC, sp|Q076D1|VM31_CRODU, sp|Q9DGB9|VM3V1_CROAT
1124.18	3	3369.58	KPLKTDVVSPAVCGNYFVEVGEECDCGSPR	KPLKTDVVSPAVC[57.0214]GN[0.9840]YFVEVGEEC[57.0214]DC[57.0214]GSPR	F8S108	Zinc metalloproteinase-disintegrin-like 4a	sp|C5H5D1|VM31_CRODC, sp|Q9DGB9|VM3V1_CROAT
843.39	4	3369.57	KPLKTDVVSPAVCGNYFVEVGEECDCGSPR	KPLKTDVVSPAVC[57.0214]GN[0.9840]YFVEVGEEC[57.0214]DC[57.0214]GSPR	F8S108	Zinc metalloproteinase-disintegrin-like 4a	sp|C5H5D1|VM31_CRODC, sp|Q9DGB9|VM3V1_CROAT
1123.86	3	3369.57	KPLKTDVVSPAVCGNYFVEVGEECDCGSPR	KPLKTDVVSPAVC[57.0214]GNYFVEVGEEC[57.0214]DC[57.0214]GSPR	F8S108	Zinc metalloproteinase-disintegrin-like 4a	sp|C5H5D1|VM31_CRODC, sp|Q9DGB9|VM3V1_CROAT
843.144	4	3369.56	KPLKTDVVSPAVCGNYFVEVGEECDCGSPR	KPLKTDVVSPAVC[57.0214]GNYFVEVGEEC[57.0214]DC[57.0214]GSPR	F8S108	Zinc metalloproteinase-disintegrin-like 4a	sp|C5H5D1|VM31_CRODC, sp|Q9DGB9|VM3V1_CROAT
685.68	3	2054.03	KSHDNAQLLTGINFNGPTAG	KSHDNAQLLTGINFNGPTAG	F8S108	Zinc metalloproteinase-disintegrin-like 4a	sp|C5H5D1|VM31_CRODC, sp|Q076D1|VM31_CRODU, sp|Q9DGB9|VM3V1_CROAT
1113.54	4	4452.16	KSHDNAQLLTGINFNGPTAGLAYLGGICNTMYSAGIVQDHSK	KSHDNAQLLTGINFNGPTAGLAYLGGIC[57.0214]NTM[15.9949]YSAGIVQ[0.9840]DHSK	F8S108	Zinc metalloproteinase-disintegrin-like 4a
1484.38	3	4451.18	KSHDNAQLLTGINFNGPTAGLAYLGGICNTMYSAGIVQDHSK	KSHDNAQLLTGINFNGPTAGLAYLGGIC[57.0214]N[0.9840]TM[15.9949]YSAGIVQDHSK	F8S108	Zinc metalloproteinase-disintegrin-like 4a
1113.54	4	4450.12	KSHDNAQLLTGINFNGPTAGLAYLGGICNTMYSAGIVQDHSK	KSHDNAQLLTGINFNGPTAGLAYLGGIC[57.0214]N[0.9840]TM[15.9949]YSAGIVQDHSK	F8S108	Zinc metalloproteinase-disintegrin-like 4a
1208.07	2	2414.14	LAYLGGICNTMYSAGIVQDHSK	LAYLGGIC[57.0214]N[0.9840]TM[15.9949]YSAGIVQDHSK	F8S108	Zinc metalloproteinase-disintegrin-like 4a
805.716	3	2414.12	LAYLGGICNTMYSAGIVQDHSK	LAYLGGIC[57.0214]N[0.9840]TM[15.9949]YSAGIVQDHSK	F8S108	Zinc metalloproteinase-disintegrin-like 4a
744.912	2	1487.82	LFLVADYIMYLK	LFLVADYIMYLK	F8S108	Zinc metalloproteinase-disintegrin-like 4a	sp|C5H5D1|VM31_CRODC, sp|Q076D1|VM31_CRODU, sp|Q9DGB9|VM3V1_CROAT
752.91	2	1503.81	LFLVADYIMYLK	LFLVADYIM[15.9949]YLK	F8S108	Zinc metalloproteinase-disintegrin-like 4a	sp|C5H5D1|VM31_CRODC, sp|Q076D1|VM31_CRODU, sp|Q9DGB9|VM3V1_CROAT
1034.48	2	2066.95	LGGICNTMYSAGIVQDHSK	LGGIC[57.0214]N[0.9840]TM[15.9949]YSAGIVQDHSK	F8S108	Zinc metalloproteinase-disintegrin-like 4a	sp|C5H5D1|VM31_CRODC, sp|Q076D1|VM31_CRODU, sp|Q9DGB9|VM3V1_CROAT
689.987	3	2066.95	LGGICNTMYSAGIVQDHSK	LGGIC[57.0214]N[0.9840]TM[15.9949]YSAGIVQDHSK	F8S108	Zinc metalloproteinase-disintegrin-like 4a	sp|C5H5D1|VM31_CRODC, sp|Q076D1|VM31_CRODU, sp|Q9DGB9|VM3V1_CROAT
1572.71	2	3144.41	LKTDVVSPAVCGNYFVEVGEECDCGSPR	LKTDVVSPAVC[57.0214]GNYFVEVGEEC[57.0214]DC[57.0214]GSPR	F8S108	Zinc metalloproteinase-disintegrin-like 4a	sp|C5H5D1|VM31_CRODC, sp|Q9DGB9|VM3V1_CROAT
1048.81	3	3143.4	LKTDVVSPAVCGNYFVEVGEECDCGSPR	LKTDVVSPAVC[57.0214]GNYFVEVGEEC[57.0214]DC[57.0214]GSPR	F8S108	Zinc metalloproteinase-disintegrin-like 4a	sp|C5H5D1|VM31_CRODC, sp|Q9DGB9|VM3V1_CROAT
867.456	2	1732.9	MYDIVNVITPIYHR	MYDIVNVITPIYHR	F8S108	Zinc metalloproteinase-disintegrin-like 4a	sp|C5H5D1|VM31_CRODC, sp|Q9DGB9|VM3V1_CROAT
578.64	3	1732.9	MYDIVNVITPIYHR	MYDIVNVITPIYHR	F8S108	Zinc metalloproteinase-disintegrin-like 4a	sp|C5H5D1|VM31_CRODC, sp|Q9DGB9|VM3V1_CROAT
875.453	2	1748.88	MYDIVNVITPIYHR	M[15.9949]YDIVNVITPIYHR	F8S108	Zinc metalloproteinase-disintegrin-like 4a	sp|C5H5D1|VM31_CRODC, sp|Q9DGB9|VM3V1_CROAT
583.971	3	1748.9	MYDIVNVITPIYHR	M[15.9949]YDIVNVITPIYHR	F8S108	Zinc metalloproteinase-disintegrin-like 4a	sp|C5H5D1|VM31_CRODC, sp|Q9DGB9|VM3V1_CROAT
502.257	2	1002.5	NMPQCILK	NMPQC[57.0214]ILK	F8S108	Zinc metalloproteinase-disintegrin-like 4a	sp|C5H5D1|VM31_CRODC, sp|Q076D1|VM31_CRODU, sp|Q9DGB9|VM3V1_CROAT
510.254	2	1018.5	NMPQCILK	NM[15.9949]PQC[57.0214]ILK	F8S108	Zinc metalloproteinase-disintegrin-like 4a	sp|C5H5D1|VM31_CRODC, sp|Q076D1|VM31_CRODU, sp|Q9DGB9|VM3V1_CROAT
602.738	2	1203.47	NNNGYCYNGK	NNN[0.9840]GYC[57.0214]YNGK	F8S108	Zinc metalloproteinase-disintegrin-like 4a	sp|C5H5D1|VM31_CRODC, sp|J3S829|VM32A_CROAD, sp|J3SDW6|VM32D_CROAD, sp|Q076D1|VM31_CRODU, sp|Q9DGB9|VM3V1_CROAT
602.246	2	1202.48	NNNGYCYNGK	NNNGYC[57.0214]YNGK	F8S108	Zinc metalloproteinase-disintegrin-like 4a	sp|C5H5D1|VM31_CRODC, sp|J3S829|VM32A_CROAD, sp|J3SDW6|VM32D_CROAD, sp|Q076D1|VM31_CRODU, sp|Q9DGB9|VM3V1_CROAT
602.738	2	1203.47	NNNGYCYNGK	NNNGYC[57.0214]YN[0.9840]GK	F8S108	Zinc metalloproteinase-disintegrin-like 4a	sp|C5H5D1|VM31_CRODC, sp|J3S829|VM32A_CROAD, sp|J3SDW6|VM32D_CROAD, sp|Q076D1|VM31_CRODU, sp|Q9DGB9|VM3V1_CROAT
521.27	2	1040.53	SAGIVQDHSK	SAGIVQDHSK	F8S108	Zinc metalloproteinase-disintegrin-like 4a	sp|C5H5D1|VM31_CRODC, sp|Q076D1|VM31_CRODU, sp|Q9DGB9|VM3V1_CROAT
963.969	2	1925.92	SHDNAQLLTGINFNGPTAG	SHDNAQLLTGINFNGPTAG	F8S108	Zinc metalloproteinase-disintegrin-like 4a	sp|C5H5D1|VM31_CRODC, sp|Q076D1|VM31_CRODU, sp|Q9DGB9|VM3V1_CROAT
1081.52	4	4322.03	SHDNAQLLTGINFNGPTAGLAYLGGICNTMYSAGIVQDHSK	SHDNAQ[0.9840]LLTGINFNGPTAGLAYLGGIC[57.0214]NTM[15.9949]YSAGIVQDHSK	F8S108	Zinc metalloproteinase-disintegrin-like 4a
1081.27	4	4321.05	SHDNAQLLTGINFNGPTAGLAYLGGICNTMYSAGIVQDHSK	SHDNAQLLTGINFNGPTAGLAYLGGIC[57.0214]NTM[15.9949]YSAGIVQDHSK	F8S108	Zinc metalloproteinase-disintegrin-like 4a
1441.69	3	4322.04	SHDNAQLLTGINFNGPTAGLAYLGGICNTMYSAGIVQDHSK	SHDNAQLLTGINFNGPTAGLAYLGGIC[57.0214]NTM[15.9949]YSAGIVQ[0.9840]DHSK	F8S108	Zinc metalloproteinase-disintegrin-like 4a
1077.52	4	4307.03	SHDNAQLLTGINFNGPTAGLAYLGGICNTMYSAGIVQDHSK	SHDNAQLLTGINFNGPTAGLAYLGGIC[57.0214]N[0.9840]TMYSAGIVQDHSK	F8S108	Zinc metalloproteinase-disintegrin-like 4a
1441.69	3	4324.07	SHDNAQLLTGINFNGPTAGLAYLGGICNTMYSAGIVQDHSK	SHDNAQLLTGINFNGPTAGLAYLGGIC[57.0214]N[0.9840]TM[15.9949]YSAGIVQDHSK	F8S108	Zinc metalloproteinase-disintegrin-like 4a
1081.52	4	4324.08	SHDNAQLLTGINFNGPTAGLAYLGGICNTMYSAGIVQDHSK	SHDNAQLLTGINFNGPTAGLAYLGGIC[57.0214]N[0.9840]TM[15.9949]YSAGIVQDHSK	F8S108	Zinc metalloproteinase-disintegrin-like 4a
1441.69	3	4323.05	SHDNAQLLTGINFNGPTAGLAYLGGICNTMYSAGIVQDHSK	SHDNAQLLTGIN[0.9840]FNGPTAGLAYLGGIC[57.0214]NTM[15.9949]YSAGIVQDHSK	F8S108	Zinc metalloproteinase-disintegrin-like 4a
577.705	2	1153.39	TCRDPCCDA	TC[57.0214]RDPC[57.0214]C[57.0214]DA	F8S108	Zinc metalloproteinase-disintegrin-like 4a	sp|C5H5D1|VM31_CRODC, sp|Q076D1|VM31_CRODU, sp|Q92043|VM3AA_CROAT, sp|Q9DGB9|VM3V1_CROAT
1452.12	2	2902.26	TDVVSPAVCGNYFVEVGEECDCGSPR	TDVVSPAVC[57.0214]GNYFVEVGEEC[57.0214]DC[57.0214]GSPR	F8S108	Zinc metalloproteinase-disintegrin-like 4a	sp|C5H5D1|VM31_CRODC, sp|Q9DGB9|VM3V1_CROAT
968.414	3	2902.22	TDVVSPAVCGNYFVEVGEECDCGSPR	TDVVSPAVC[57.0214]GNYFVEVGEEC[57.0214]DC[57.0214]GSPR	F8S108	Zinc metalloproteinase-disintegrin-like 4a	sp|C5H5D1|VM31_CRODC, sp|Q9DGB9|VM3V1_CROAT
968.742	3	2903.23	TDVVSPAVCGNYFVEVGEECDCGSPR	TDVVSPAVC[57.0214]GN[0.9840]YFVEVGEEC[57.0214]DC[57.0214]GSPR	F8S108	Zinc metalloproteinase-disintegrin-like 4a	sp|C5H5D1|VM31_CRODC, sp|Q9DGB9|VM3V1_CROAT
1344.08	2	2687.16	VVSPAVCGNYFVEVGEECDCGSPR	VVSPAVC[57.0214]GNYFVEVGEEC[57.0214]DC[57.0214]GSPR	F8S108	Zinc metalloproteinase-disintegrin-like 4a	sp|C5H5D1|VM31_CRODC, sp|Q9DGB9|VM3V1_CROAT
1344.57	2	2687.14	VVSPAVCGNYFVEVGEECDCGSPR	VVSPAVC[57.0214]GN[0.9840]YFVEVGEEC[57.0214]DC[57.0214]GSPR	F8S108	Zinc metalloproteinase-disintegrin-like 4a	sp|C5H5D1|VM31_CRODC, sp|Q9DGB9|VM3V1_CROAT
902.369	2	1802.73	YFVEVGEECDCGSPR	YFVEVGEEC[57.0214]DC[57.0214]GSPR	F8S108	Zinc metalloproteinase-disintegrin-like 4a	sp|C5H5D1|VM31_CRODC, sp|Q9DGB9|VM3V1_CROAT
1297.98	2	2595.94	AASSECDIAESCTGQSADCPTDDF	AASSEC[57.0214]DIAESC[57.0214]TGQ[0.9840]SADC[57.0214]PTDDF	J3SDW8	Zinc metalloproteinase-disintegrin-like 8
962.389	3	2884.13	ARSECDIAESCTGQSADCPTDDFHR	ARSEC[57.0214]DIAESC[57.0214]TGQSADC[57.0214]PTDDFHR	Q92043	Zinc metalloproteinase-disintegrin-like atrolysin-A (Fragment)
599.22	2	1196.43	DPCCDAATCK	DPC[57.0214]C[57.0214]DAATC[57.0214]K	Q92043	Zinc metalloproteinase-disintegrin-like atrolysin-A (Fragment)	sp|C5H5D1|VM31_CRODC, sp|Q076D1|VM31_CRODU
786.87	2	1571.73	ENGVNIPCAQEDVK	ENGVNIPC[57.0214]AQEDVK	Q92043	Zinc metalloproteinase-disintegrin-like atrolysin-A (Fragment)
787.362	2	1572.71	ENGVNIPCAQEDVK	EN[0.9840]GVNIPC[57.0214]AQEDVK	Q92043	Zinc metalloproteinase-disintegrin-like atrolysin-A (Fragment)
778.356	2	1554.69	ENGVNIPCAQEDVK	E[-18.0106]N[0.9840]GVNIPC[57.0214]AQEDVK	Q92043	Zinc metalloproteinase-disintegrin-like atrolysin-A (Fragment)
404.67	2	807.327	GTMCDPK	GTMC[57.0214]DPK	Q92043	Zinc metalloproteinase-disintegrin-like atrolysin-A (Fragment)	sp|P15167|VM1AD_CROAT, sp|Q90392|VM1AC_CROAT
795.354	2	1588.7	HKYSDDGMVDHGTK	HKYSDDGMVDHGTK	Q92043	Zinc metalloproteinase-disintegrin-like atrolysin-A (Fragment)
530.572	3	1588.7	HKYSDDGMVDHGTK	HKYSDDGMVDHGTK	Q92043	Zinc metalloproteinase-disintegrin-like atrolysin-A (Fragment)
398.181	4	1588.7	HKYSDDGMVDHGTK	HKYSDDGMVDHGTK	Q92043	Zinc metalloproteinase-disintegrin-like atrolysin-A (Fragment)
851.409	2	1700.81	KENGVNIPCAQEDVK	KEN[0.9840]GVNIPC[57.0214]AQEDVK	Q92043	Zinc metalloproteinase-disintegrin-like atrolysin-A (Fragment)
567.942	3	1700.8	KENGVNIPCAQEDVK	KEN[0.9840]GVNIPC[57.0214]AQEDVK	Q92043	Zinc metalloproteinase-disintegrin-like atrolysin-A (Fragment)
850.917	2	1699.82	KENGVNIPCAQEDVK	KENGVNIPC[57.0214]AQEDVK	Q92043	Zinc metalloproteinase-disintegrin-like atrolysin-A (Fragment)
567.942	3	1700.81	KENGVNIPCAQEDVK	KENGVN[0.9840]IPC[57.0214]AQEDVK	Q92043	Zinc metalloproteinase-disintegrin-like atrolysin-A (Fragment)
1252.21	2	2504.42	KWIYQIVNTINEIYIPLNIR	KWIYQIVNTINEIYIPLNIR	Q92043	Zinc metalloproteinase-disintegrin-like atrolysin-A (Fragment)
835.14	3	2502.41	KWIYQIVNTINEIYIPLNIR	KWIYQIVNTINEIYIPLNIR	Q92043	Zinc metalloproteinase-disintegrin-like atrolysin-A (Fragment)
835.468	3	2503.41	KWIYQIVNTINEIYIPLNIR	KWIYQ[0.9840]IVNTINEIYIPLNIR	Q92043	Zinc metalloproteinase-disintegrin-like atrolysin-A (Fragment)
891.332	2	1780.65	LHSWVECESGECCQ	LHSWVEC[57.0214]ESGEC[57.0214]C[57.0214]Q[0.9840]	Q92043	Zinc metalloproteinase-disintegrin-like atrolysin-A (Fragment)
1099.42	2	2196.83	LHSWVECESGECCQQCK	LHSWVEC[57.0214]ESGEC[57.0214]C[57.0214]QQ[0.9840]C[57.0214]K	Q92043	Zinc metalloproteinase-disintegrin-like atrolysin-A (Fragment)
733.285	3	2196.84	LHSWVECESGECCQQCK	LHSWVEC[57.0214]ESGEC[57.0214]C[57.0214]QQ[0.9840]C[57.0214]K	Q92043	Zinc metalloproteinase-disintegrin-like atrolysin-A (Fragment)
1099.42	2	2196.84	LHSWVECESGECCQQCK	LHSWVEC[57.0214]ESGEC[57.0214]C[57.0214]Q[0.9840]QC[57.0214]K	Q92043	Zinc metalloproteinase-disintegrin-like atrolysin-A (Fragment)
733.285	3	2196.84	LHSWVECESGECCQQCK	LHSWVEC[57.0214]ESGEC[57.0214]C[57.0214]Q[0.9840]QC[57.0214]K	Q92043	Zinc metalloproteinase-disintegrin-like atrolysin-A (Fragment)
461.777	2	921.543	LVIVADHR	LVIVADHR	Q92043	Zinc metalloproteinase-disintegrin-like atrolysin-A (Fragment)	sp|C9E1R9|VM2V2_CROVV, sp|Q8JJ51|VM1_CROMM
454.706	2	907.401	MAHELGHN	MAHELGHN	Q92043	Zinc metalloproteinase-disintegrin-like atrolysin-A (Fragment)	sp|C9E1R7|VM2V2_CROAT, sp|J3SBP9|VM28_CROAD, sp|J3SDW8|VM38_CROAD, sp|J9Z332|VM2_CROAD, sp|P15167|VM1AD_CROAT, sp|P20897|VM1H2_CRORU, sp|P34179|VM12_CROAD, sp|Q072L5|VM2_BOTAS, sp|Q8JJ51|VM1_CROMM, sp|Q90391|VM1AB_CROAT, sp|Q90392|VM1AC_CROAT, sp|Q91401|VM1AT_CROAT
581.246	2	1160.48	SDDGMVDHGTK	SDDGMVDHGTK	Q92043	Zinc metalloproteinase-disintegrin-like atrolysin-A (Fragment)
807.81	2	1613.61	TCRDPCCDAATCK	TC[57.0214]RDPC[57.0214]C[57.0214]DAATC[57.0214]K	Q92043	Zinc metalloproteinase-disintegrin-like atrolysin-A (Fragment)	sp|C5H5D1|VM31_CRODC, sp|Q076D1|VM31_CRODU
538.876	3	1613.61	TCRDPCCDAATCK	TC[57.0214]RDPC[57.0214]C[57.0214]DAATC[57.0214]K	Q92043	Zinc metalloproteinase-disintegrin-like atrolysin-A (Fragment)	sp|C5H5D1|VM31_CRODC, sp|Q076D1|VM31_CRODU
729.919	2	1457.83	TINEIYIPLNIR	TINEIYIPLNIR	Q92043	Zinc metalloproteinase-disintegrin-like atrolysin-A (Fragment)
1188.16	2	2375.32	WIYQIVNTINEIYIPLNIR	WIYQIVNTINEIYIPLNIR	Q92043	Zinc metalloproteinase-disintegrin-like atrolysin-A (Fragment)
792.442	3	2374.32	WIYQIVNTINEIYIPLNIR	WIYQIVNTINEIYIPLNIR	Q92043	Zinc metalloproteinase-disintegrin-like atrolysin-A (Fragment)
662.777	2	1323.54	YSDDGMVDHGTK	YSDDGMVDHGTK	Q92043	Zinc metalloproteinase-disintegrin-like atrolysin-A (Fragment)
442.187	3	1323.55	YSDDGMVDHGTK	YSDDGMVDHGTK	Q92043	Zinc metalloproteinase-disintegrin-like atrolysin-A (Fragment)
670.775	2	1339.54	YSDDGMVDHGTK	YSDDGM[15.9949]VDHGTK	Q92043	Zinc metalloproteinase-disintegrin-like atrolysin-A (Fragment)
574.317	3	1719.94	IIVQSSADVTLDLFAK	IIVQ[0.9840]SSADVTLDLFAK	Q9DGB9	Zinc metalloproteinase-disintegrin-like VAP1	sp|C5H5D1|VM31_CRODC, sp|Q076D1|VM31_CRODU
815.789	2	1629.57	NCQNECCDAATCK	NC[57.0214]QNEC[57.0214]C[57.0214]DAATC[57.0214]K	C9E1R8	Zinc metalloproteinase-disintegrin-like VMP-III	sp|A4PBQ9|VM3VA_CROAT, sp|Q2QA02|VM3_CRODD, sp|Q90282|VM3VB_CROAT
899.834	2	1797.67	PGSQCAEGLCCDQCR	PGSQ[0.9840]C[57.0214]AEGLC[57.0214]C[57.0214]DQC[57.0214]R	P34182	Zinc metalloproteinase/disintegrin	sp|H9M5U4|VM2_CRORU
550.783	2	1099.57	VHQMVNIMK	VHQMVN[0.9840]IMK	P34182	Zinc metalloproteinase/disintegrin
976.392	3	2927.14	AARSECDIAESCAGQSADCPTDDFHR	AARSEC[57.0214]DIAESC[57.0214]AGQ[0.9840]SADC[57.0214]PTDDFHR	P0C6E8	Zinc metalloproteinase/disintegrin (Fragment)
514.266	2	1026.52	IPCAPQDVK	IPC[57.0214]APQDVK	P0C6E8	Zinc metalloproteinase/disintegrin (Fragment)
1165.42	2	2328.83	AGEECDCGSPANPCCDAATCK	AGEEC[57.0214]DC[57.0214]GSPANPC[57.0214]C[57.0214]DAATC[57.0214]K	C9E1R9	Zinc metalloproteinase/disintegrin VMP-II	sp|C0HJM4|VM2_CROSM, sp|P0C7X7|VM212_CROSS, sp|P31981|VM2I_CROBA, sp|P31985|VM2I_CROCE, sp|P31986|VM2I_CROOL, sp|P31987|VM2I_CROVV, sp|P68520|VM2IC_CROAT, sp|P68521|VM2I_CRODD
508.231	2	1014.45	ARGDNPDDR	ARGDNPDDR	C9E1R9	Zinc metalloproteinase/disintegrin VMP-II	sp|C0HK50|VM2_CROTA, sp|P31981|VM2I_CROBA, sp|P31984|VM2I_CROMM, sp|P31985|VM2I_CROCE, sp|P31987|VM2I_CROVV, sp|Q072L5|VM2_BOTAS
576.232	2	1150.45	CTGQSADCPR	C[57.0214]TGQSADC[57.0214]PR	C9E1R9	Zinc metalloproteinase/disintegrin VMP-II	sp|A2CJE5|VM2IA_CROAT, sp|A2CJE6|VM2IV_CROVV, sp|C0HJM4|VM2_CROSM, sp|C0HK50|VM2_CROTA, sp|J3SBP9|VM28_CROAD, sp|J9Z332|VM2_CROAD, sp|P0C7X6|VM212_CROHD, sp|P0C7X7|VM212_CROSS, sp|P31981|VM2I_CROBA, sp|P31982|VM2I_CROCC, sp|P31984|VM2I_CROMM, sp|P31985|VM2I_CROCE, sp|P31986|VM2I_CROOL, sp|P31987|VM2I_CROVV, sp|P34182|VM2AE_CROAT, sp|P68520|VM2IC_CROAT, sp|P68521|VM2I_CRODD, sp|Q072L5|VM2_BOTAS
567.719	2	1133.43	CTGQSADCPR	C[-17.0265]TGQSADC[57.0214]PR	C9E1R9	Zinc metalloproteinase/disintegrin VMP-II	sp|A2CJE5|VM2IA_CROAT, sp|A2CJE6|VM2IV_CROVV, sp|C0HJM4|VM2_CROSM, sp|C0HK50|VM2_CROTA, sp|J3SBP9|VM28_CROAD, sp|J9Z332|VM2_CROAD, sp|P0C7X6|VM212_CROHD, sp|P0C7X7|VM212_CROSS, sp|P31981|VM2I_CROBA, sp|P31982|VM2I_CROCC, sp|P31984|VM2I_CROMM, sp|P31985|VM2I_CROCE, sp|P31986|VM2I_CROOL, sp|P31987|VM2I_CROVV, sp|P34182|VM2AE_CROAT, sp|P68520|VM2IC_CROAT, sp|P68521|VM2I_CRODD, sp|Q072L5|VM2_BOTAS
1229.94	2	2457.87	EAGEECDCGSPANPCCDAATCK	EAGEEC[57.0214]DC[57.0214]GSPANPC[57.0214]C[57.0214]DAATC[57.0214]K	C9E1R9	Zinc metalloproteinase/disintegrin VMP-II	sp|P0C7X7|VM212_CROSS, sp|P31985|VM2I_CROCE, sp|P31986|VM2I_CROOL
820.294	3	2457.87	EAGEECDCGSPANPCCDAATCK	EAGEEC[57.0214]DC[57.0214]GSPANPC[57.0214]C[57.0214]DAATC[57.0214]K	C9E1R9	Zinc metalloproteinase/disintegrin VMP-II	sp|P0C7X7|VM212_CROSS, sp|P31985|VM2I_CROCE, sp|P31986|VM2I_CROOL
1036.87	2	2071.73	ECDCGSPANPCCDAATCK	EC[57.0214]DC[57.0214]GSPANPC[57.0214]C[57.0214]DAATC[57.0214]K	C9E1R9	Zinc metalloproteinase/disintegrin VMP-II	sp|C0HJM4|VM2_CROSM, sp|C0HK50|VM2_CROTA, sp|P0C7X6|VM212_CROHD, sp|P0C7X7|VM212_CROSS, sp|P31981|VM2I_CROBA, sp|P31985|VM2I_CROCE, sp|P31986|VM2I_CROOL, sp|P31987|VM2I_CROVV, sp|P68520|VM2IC_CROAT, sp|P68521|VM2I_CRODD
1101.39	2	2200.77	EECDCGSPANPCCDAATCK	EEC[57.0214]DC[57.0214]GSPANPC[57.0214]C[57.0214]DAATC[57.0214]K	C9E1R9	Zinc metalloproteinase/disintegrin VMP-II	sp|C0HJM4|VM2_CROSM, sp|C0HK50|VM2_CROTA, sp|P0C7X6|VM212_CROHD, sp|P0C7X7|VM212_CROSS, sp|P31981|VM2I_CROBA, sp|P31985|VM2I_CROCE, sp|P31986|VM2I_CROOL, sp|P31987|VM2I_CROVV, sp|P68520|VM2IC_CROAT, sp|P68521|VM2I_CRODD
413.743	2	825.472	ETVLLNR	E[-18.0106]TVLLNR	C9E1R9	Zinc metalloproteinase/disintegrin VMP-II	sp|P0C6E8|VM3G1_TRIGA
422.748	2	843.484	ETVLLNR	ETVLLNR	C9E1R9	Zinc metalloproteinase/disintegrin VMP-II	sp|P0C6E8|VM3G1_TRIGA
960.881	2	1919.76	GDNPDDRCTGQSADCPR	GDNPDDRC[57.0214]TGQSADC[57.0214]PR	C9E1R9	Zinc metalloproteinase/disintegrin VMP-II	sp|C0HK50|VM2_CROTA, sp|P31981|VM2I_CROBA, sp|P31984|VM2I_CROMM, sp|P31985|VM2I_CROCE, sp|P31987|VM2I_CROVV, sp|Q072L5|VM2_BOTAS
640.923	3	1919.75	GDNPDDRCTGQSADCPR	GDNPDDRC[57.0214]TGQSADC[57.0214]PR	C9E1R9	Zinc metalloproteinase/disintegrin VMP-II	sp|C0HK50|VM2_CROTA, sp|P31981|VM2I_CROBA, sp|P31984|VM2I_CROMM, sp|P31985|VM2I_CROCE, sp|P31987|VM2I_CROVV, sp|Q072L5|VM2_BOTAS
1129.9	2	2257.79	GEECDCGSPANPCCDAATCK	GEEC[57.0214]DC[57.0214]GSPANPC[57.0214]C[57.0214]DAATC[57.0214]K	C9E1R9	Zinc metalloproteinase/disintegrin VMP-II	sp|C0HJM4|VM2_CROSM, sp|C0HK50|VM2_CROTA, sp|P0C7X6|VM212_CROHD, sp|P0C7X7|VM212_CROSS, sp|P31981|VM2I_CROBA, sp|P31985|VM2I_CROCE, sp|P31986|VM2I_CROOL, sp|P31987|VM2I_CROVV, sp|P68520|VM2IC_CROAT, sp|P68521|VM2I_CRODD
505.277	2	1008.54	IWVHEIVN	IWVHEIVN	C9E1R9	Zinc metalloproteinase/disintegrin VMP-II
555.801	2	1109.59	IWVHEIVNT	IWVHEIVNT	C9E1R9	Zinc metalloproteinase/disintegrin VMP-II
792.433	2	1582.86	IWVHEIVNTINVF	IWVHEIVNTINVF	C9E1R9	Zinc metalloproteinase/disintegrin VMP-II
952.015	2	1902.02	IWVHEIVNTINVFYR	IWVHEIVNTINVFYR	C9E1R9	Zinc metalloproteinase/disintegrin VMP-II
635.012	3	1902.02	IWVHEIVNTINVFYR	IWVHEIVNTINVFYR	C9E1R9	Zinc metalloproteinase/disintegrin VMP-II
635.34	3	1903.01	IWVHEIVNTINVFYR	IWVHEIVN[0.9840]TINVFYR	C9E1R9	Zinc metalloproteinase/disintegrin VMP-II
456.75	2	911.491	TINVFYR	TINVFYR	C9E1R9	Zinc metalloproteinase/disintegrin VMP-II
664.372	2	1326.74	YIELVIVADHR	YIELVIVADHR	C9E1R9	Zinc metalloproteinase/disintegrin VMP-II

## Sheet: C. intermedius 24
M/Z	Charge	Observed Mass	Peptide Sequence	Modified Sequence	Accession	Protein Description	Shared Proteins
540.254	2	1078.5	DNIPTYDNK	DNIPTYDNK	Q7ZTA7	Acidic phospholipase A2 CoaPLA2
532.28	2	1062.54	TPPAGPDVGPR	TPPAGPDVGPR	P0CJ34	Bradykinin inhibitor peptide	sp|P85024|BKIP_CROVV
426.705	2	851.399	GNGCFGLK	GNGC[57.0214]FGLK	Q2PE51	Bradykinin-potentiating and C-type natriuretic peptides	sp|P0CV87|BNP_CROAT, sp|Q90Y12|BNP_CRODU
416.69	2	831.37	QQWPPGH	Q[-17.0265]QWPPGH	P0C7J9	Bradykinin-potentiating peptide 11a
468.227	2	934.445	LQWSDGTK	LQ[0.9840]WSDGTK	J3RY43	C-type lectin 13	sp|J3SBN9|SL6_CROAD, sp|P81509|SLB_CROHD
467.735	2	933.46	LQWSDGTK	LQWSDGTK	J3RY43	C-type lectin 13	sp|J3SBN9|SL6_CROAD, sp|P81509|SLB_CROHD
720.362	2	1438.71	LQWSDGTKVNYK	LQWSDGTKVN[0.9840]YK	J3RY43	C-type lectin 13	sp|J3SBN9|SL6_CROAD, sp|P81509|SLB_CROHD
494.752	2	987.495	RDIWNER	RDIWNER	J3RY43	C-type lectin 13	sp|J3SBN9|SL6_CROAD, sp|P81509|SLB_CROHD
545.786	2	1089.56	RLQWSDGTK	RLQWSDGTK	J3RY43	C-type lectin 13	sp|J3SBN9|SL6_CROAD, sp|P81509|SLB_CROHD
733.393	2	1464.77	SSEEVDFLVSILK	SSEEVDFLVSILK	J3RY43	C-type lectin 13	sp|J3SBN9|SL6_CROAD, sp|P81509|SLB_CROHD
489.264	3	1464.78	SSEEVDFLVSILK	SSEEVDFLVSILK	J3RY43	C-type lectin 13	sp|J3SBN9|SL6_CROAD, sp|P81509|SLB_CROHD
766.328	2	1530.65	ATDNQWFSTSCSK	ATDNQWFSTSC[57.0214]SK	J3SBN9	C-type lectin 6
435.195	2	868.375	FCSEQAK	FC[57.0214]SEQAK	J3SBP0	C-type lectin 9a	sp|P81508|SLA_CROHD
594.237	2	1186.46	WDYTDCQAK	WDYTDC[57.0214]Q[0.9840]AK	J3SBP0	C-type lectin 9a
834.904	2	1667.8	WSDGSSIIYVNWNK	WSDGSSIIYVNWNK	J3SBP0	C-type lectin 9a
1027.86	3	3080.53	GSVDFDSESPRKPEIQNKIVDLHNSLR	GSVDFDSESPRKPEIQN[0.9840]KIVDLHNSLR	F8S0Y4	Cysteine-rich secretory protein
953.031	2	1904.02	KPEIQNKIVDLHNSLR	KPEIQN[0.9840]KIVDLHNSLR	F8S0Y4	Cysteine-rich secretory protein
635.69	3	1904.02	KPEIQNKIVDLHNSLR	KPEIQN[0.9840]KIVDLHNSLR	F8S0Y4	Cysteine-rich secretory protein
1031.08	2	2060.12	KPEIQNKIVDLHNSLRR	KPEIQN[0.9840]KIVDLHNSLRR	F8S0Y4	Cysteine-rich secretory protein
1031.08	2	2060.12	KPEIQNKIVDLHNSLRR	KPEIQ[0.9840]NKIVDLHNSLRR	F8S0Y4	Cysteine-rich secretory protein
882.844	2	1765.67	MQSDCSAICFCQNK	M[15.9949]QSDC[57.0214]SAIC[57.0214]FC[57.0214]QNK	F8S0Y4	Cysteine-rich secretory protein
883.336	2	1765.66	MQSDCSAICFCQNK	M[15.9949]QSDC[57.0214]SAIC[57.0214]FC[57.0214]Q[0.9840]NK	F8S0Y4	Cysteine-rich secretory protein
874.846	2	1749.67	MQSDCSAICFCQNK	MQSDC[57.0214]SAIC[57.0214]FC[57.0214]QNK	F8S0Y4	Cysteine-rich secretory protein
488.25	2	974.489	NPTASNMLK	NPTASNMLK	F8S0Y4	Cysteine-rich secretory protein	sp|Q7ZT99|CRVP_CROAT
496.248	2	990.486	NPTASNMLK	NPTASNM[15.9949]LK	F8S0Y4	Cysteine-rich secretory protein	sp|Q7ZT99|CRVP_CROAT
659.351	2	1316.69	RSVNPTASNMLK	RSVNPTASNMLK	F8S0Y4	Cysteine-rich secretory protein	sp|Q7ZT99|CRVP_CROAT
667.348	2	1332.69	RSVNPTASNMLK	RSVNPTASNM[15.9949]LK	F8S0Y4	Cysteine-rich secretory protein	sp|Q7ZT99|CRVP_CROAT
1262.98	2	2523.96	SGPPCGDCPSACDNGLCTNPCTK	SGPPC[57.0214]GDC[57.0214]PSAC[57.0214]DNGLC[57.0214]TNPC[57.0214]TK	F8S0Y4	Cysteine-rich secretory protein	sp|Q7ZT99|CRVP_CROAT
842.326	3	2523.97	SGPPCGDCPSACDNGLCTNPCTK	SGPPC[57.0214]GDC[57.0214]PSAC[57.0214]DNGLC[57.0214]TNPC[57.0214]TK	F8S0Y4	Cysteine-rich secretory protein	sp|Q7ZT99|CRVP_CROAT
1263.48	2	2524.96	SGPPCGDCPSACDNGLCTNPCTK	SGPPC[57.0214]GDC[57.0214]PSAC[57.0214]DN[0.9840]GLC[57.0214]TNPC[57.0214]TK	F8S0Y4	Cysteine-rich secretory protein	sp|Q7ZT99|CRVP_CROAT
617.298	2	1232.58	SLVQQAGCQDK	SLVQQAGC[57.0214]QDK	F8S0Y4	Cysteine-rich secretory protein	sp|Q7ZT99|CRVP_CROAT
569.754	2	1137.5	SVDFDSESPR	SVDFDSESPR	F8S0Y4	Cysteine-rich secretory protein	sp|Q7ZT99|CRVP_CROAT
1008.85	3	3023.51	SVDFDSESPRKPEIQNKIVDLHNSLR	SVDFDSESPRKPEIQN[0.9840]KIVDLHNSLR	F8S0Y4	Cysteine-rich secretory protein
581.3	2	1160.59	SVNPTASNMLK	SVNPTASNMLK	F8S0Y4	Cysteine-rich secretory protein	sp|Q7ZT99|CRVP_CROAT
589.298	2	1176.58	SVNPTASNMLK	SVNPTASNM[15.9949]LK	F8S0Y4	Cysteine-rich secretory protein	sp|Q7ZT99|CRVP_CROAT
526.238	2	1050.46	VDFDSESPR	VDFDSESPR	F8S0Y4	Cysteine-rich secretory protein	sp|Q7ZT99|CRVP_CROAT
979.84	3	2936.48	VDFDSESPRKPEIQNKIVDLHNSLR	VDFDSESPRKPEIQN[0.9840]KIVDLHNSLR	F8S0Y4	Cysteine-rich secretory protein
484.716	2	967.42	CIESHSPR	C[-17.0265]IESHSPR	Q7ZT99	Cysteine-rich venom protein catrin
493.23	2	984.448	CIESHSPR	C[57.0214]IESHSPR	Q7ZT99	Cysteine-rich venom protein catrin
329.156	3	984.447	CIESHSPR	C[57.0214]IESHSPR	Q7ZT99	Cysteine-rich venom protein catrin
529.235	2	1056.46	EDKYTNCK	EDKYTNC[57.0214]K	Q7ZT99	Cysteine-rich venom protein catrin
529.726	2	1057.44	EDKYTNCK	EDKYTN[0.9840]C[57.0214]K	Q7ZT99	Cysteine-rich venom protein catrin
777.338	2	1552.67	MEWYPEAAANAER	M[15.9949]EWYPEAAANAER	Q7ZT99	Cysteine-rich venom protein catrin
777.83	2	1553.65	MEWYPEAAANAER	M[15.9949]EWYPEAAAN[0.9840]AER	Q7ZT99	Cysteine-rich venom protein catrin
769.341	2	1536.67	MEWYPEAAANAER	MEWYPEAAANAER	Q7ZT99	Cysteine-rich venom protein catrin
951.884	2	1901.77	QMQSDCPAICFCQNK	QM[15.9949]QSDC[57.0214]PAIC[57.0214]FC[57.0214]QNK	Q7ZT99	Cysteine-rich venom protein catrin
634.925	3	1901.77	QMQSDCPAICFCQNK	QM[15.9949]QSDC[57.0214]PAIC[57.0214]FC[57.0214]QNK	Q7ZT99	Cysteine-rich venom protein catrin
946.45	3	2836.31	RSVNPTASNMLKMEWYPEAAANAER	RSVN[0.9840]PTASNMLKMEWYPEAAANAER	Q7ZT99	Cysteine-rich venom protein catrin
957.113	3	2868.31	RSVNPTASNMLKMEWYPEAAANAER	RSVN[0.9840]PTASNM[15.9949]LKM[15.9949]EWYPEAAANAER	Q7ZT99	Cysteine-rich venom protein catrin
707.312	2	1412.62	IGGDECNINEHR	IGGDEC[57.0214]NINEHR	J3SBQ3	Inactive snake venom serine proteinase 13	sp|B0FXM3|VSP17_CRODU, sp|F8S114|VSPCR_CROAD, sp|J3RY93|VSPC_CROAD, sp|J3S3W5|VSP1_CROAD, sp|J3S835|VSP8_CROAD, sp|J3SDW9|VSPE_CROAD, sp|P0DJG6|VSP_CROVV, sp|Q2QA04|VSP_CRODD, sp|Q9PRW2|VSP3_CROAT, sp|Q9PRW4|VSPA1_CROAT
778.344	2	1554.69	VIGGDECNINEHR	n[42.0106]VIGGDEC[57.0214]N[0.9840]INEHR	J3SBQ3	Inactive snake venom serine proteinase 13	sp|B0FXM3|VSP17_CRODU, sp|F8S114|VSPCR_CROAD, sp|J3RY93|VSPC_CROAD, sp|J3S3W5|VSP1_CROAD, sp|J3S835|VSP8_CROAD, sp|J3SDW9|VSPE_CROAD, sp|P0DJG6|VSP_CROVV, sp|Q2QA04|VSP_CRODD, sp|Q9PRW2|VSP3_CROAT, sp|Q9PRW4|VSPA1_CROAT
756.847	2	1511.68	VIGGDECNINEHR	VIGGDEC[57.0214]NINEHR	J3SBQ3	Inactive snake venom serine proteinase 13	sp|B0FXM3|VSP17_CRODU, sp|F8S114|VSPCR_CROAD, sp|J3RY93|VSPC_CROAD, sp|J3S3W5|VSP1_CROAD, sp|J3S835|VSP8_CROAD, sp|J3SDW9|VSPE_CROAD, sp|P0DJG6|VSP_CROVV, sp|Q2QA04|VSP_CRODD, sp|Q9PRW2|VSP3_CROAT, sp|Q9PRW4|VSPA1_CROAT
504.9	3	1511.69	VIGGDECNINEHR	VIGGDEC[57.0214]NINEHR	J3SBQ3	Inactive snake venom serine proteinase 13	sp|B0FXM3|VSP17_CRODU, sp|F8S114|VSPCR_CROAD, sp|J3RY93|VSPC_CROAD, sp|J3S3W5|VSP1_CROAD, sp|J3S835|VSP8_CROAD, sp|J3SDW9|VSPE_CROAD, sp|P0DJG6|VSP_CROVV, sp|Q2QA04|VSP_CRODD, sp|Q9PRW2|VSP3_CROAT, sp|Q9PRW4|VSPA1_CROAT
1032.54	2	2063.08	DCADIVINDLSLIHQLPK	DC[57.0214]ADIVINDLSLIHQLPK	C0HJE7	L-amino acid oxidase bordonein-L	sp|F8S0Z5|OXLA2_CROAD, sp|K9N7B7|OXLA_CRODM, sp|P56742|OXLA_CROAT
688.698	3	2063.08	DCADIVINDLSLIHQLPK	DC[57.0214]ADIVINDLSLIHQLPK	C0HJE7	L-amino acid oxidase bordonein-L	sp|F8S0Z5|OXLA2_CROAD, sp|K9N7B7|OXLA_CRODM, sp|P56742|OXLA_CROAT
1674.8	2	3348.56	EGNLSPGAVDMIGDLLNEDSGYYVSFIESLK	EGNLSPGAVDM[15.9949]IGDLLNEDSGYYVSFIESLK	C0HJE7	L-amino acid oxidase bordonein-L	sp|F8S0Z5|OXLA2_CROAD, sp|K9N7B7|OXLA_CRODM, sp|O93364|OXLA_CROAD, sp|P56742|OXLA_CROAT
1116.87	3	3348.62	EGNLSPGAVDMIGDLLNEDSGYYVSFIESLK	EGNLSPGAVDM[15.9949]IGDLLNEDSGYYVSFIESLK	C0HJE7	L-amino acid oxidase bordonein-L	sp|F8S0Z5|OXLA2_CROAD, sp|K9N7B7|OXLA_CRODM, sp|O93364|OXLA_CROAD, sp|P56742|OXLA_CROAT
1117.19	3	3348.59	EGNLSPGAVDMIGDLLNEDSGYYVSFIESLK	EGNLSPGAVDM[15.9949]IGDLLN[0.9840]EDSGYYVSFIESLK	C0HJE7	L-amino acid oxidase bordonein-L	sp|F8S0Z5|OXLA2_CROAD, sp|K9N7B7|OXLA_CRODM, sp|O93364|OXLA_CROAD, sp|P56742|OXLA_CROAT
1485.36	3	4453.09	EGNLSPGAVDMIGDLLNEDSGYYVSFIESLKHDDIFGYEK	EGNLSPGAVDM[15.9949]IGDLLN[0.9840]EDSGYYVSFIESLKHDDIFGYEK	C0HJE7	L-amino acid oxidase bordonein-L	sp|F8S0Z5|OXLA2_CROAD, sp|K9N7B7|OXLA_CRODM, sp|O93364|OXLA_CROAD, sp|P56742|OXLA_CROAT
1122.53	2	2243.06	FDEIVGGMDQLPTSMYEAIK	FDEIVGGMDQLPTSMYEAIK	C0HJE7	L-amino acid oxidase bordonein-L	sp|F8S0Z5|OXLA2_CROAD, sp|K9N7B7|OXLA_CRODM, sp|O93364|OXLA_CROAD, sp|P56742|OXLA_CROAT
1130.53	2	2259.06	FDEIVGGMDQLPTSMYEAIK	FDEIVGGM[15.9949]DQLPTSMYEAIK	C0HJE7	L-amino acid oxidase bordonein-L	sp|F8S0Z5|OXLA2_CROAD, sp|K9N7B7|OXLA_CRODM, sp|O93364|OXLA_CROAD, sp|P56742|OXLA_CROAT
1138.53	2	2276.05	FDEIVGGMDQLPTSMYEAIK	FDEIVGGM[15.9949]DQLPTSM[15.9949]YEAIK	C0HJE7	L-amino acid oxidase bordonein-L	sp|F8S0Z5|OXLA2_CROAD, sp|K9N7B7|OXLA_CRODM, sp|O93364|OXLA_CROAD, sp|P56742|OXLA_CROAT
462.763	2	923.515	FEPPLPPK	FEPPLPPK	C0HJE7	L-amino acid oxidase bordonein-L	sp|F8S0Z5|OXLA2_CROAD, sp|K9N7B7|OXLA_CRODM, sp|O93364|OXLA_CROAD, sp|P56742|OXLA_CROAT
526.811	2	1051.6	FEPPLPPKK	FEPPLPPKK	C0HJE7	L-amino acid oxidase bordonein-L	sp|F8S0Z5|OXLA2_CROAD, sp|K9N7B7|OXLA_CRODM, sp|O93364|OXLA_CROAD, sp|P56742|OXLA_CROAT
602.311	2	1202.61	FHGWIDSTIK	FHGWIDSTIK	C0HJE7	L-amino acid oxidase bordonein-L	sp|F8S0Z5|OXLA2_CROAD, sp|K9N7B7|OXLA_CRODM, sp|O93364|OXLA_CROAD, sp|P56742|OXLA_CROAT
829.396	2	1656.79	GIGDDANFFQALDFK	GIGDDANFFQALDFK	C0HJE7	L-amino acid oxidase bordonein-L	sp|F8S0Z5|OXLA2_CROAD, sp|K9N7B7|OXLA_CRODM, sp|O93364|OXLA_CROAD, sp|P56742|OXLA_CROAT
562.256	2	1122.5	HDDIFGYEK	HDDIFGYEK	C0HJE7	L-amino acid oxidase bordonein-L	sp|F8S0Z5|OXLA2_CROAD, sp|K9N7B7|OXLA_CRODM, sp|O93364|OXLA_CROAD, sp|P56742|OXLA_CROAT
1078.57	3	3233.71	HVVIVGAGMAGLSAAYVLAGAGHQVTVLEASER	HVVIVGAGMAGLSAAYVLAGAGHQVTVLEASER	C0HJE7	L-amino acid oxidase bordonein-L	sp|K9N7B7|OXLA_CRODM
809.183	4	3232.7	HVVIVGAGMAGLSAAYVLAGAGHQVTVLEASER	HVVIVGAGMAGLSAAYVLAGAGHQVTVLEASER	C0HJE7	L-amino acid oxidase bordonein-L	sp|K9N7B7|OXLA_CRODM
1078.9	3	3233.72	HVVIVGAGMAGLSAAYVLAGAGHQVTVLEASER	HVVIVGAGMAGLSAAYVLAGAGHQ[0.9840]VTVLEASER	C0HJE7	L-amino acid oxidase bordonein-L	sp|K9N7B7|OXLA_CRODM
809.429	4	3233.71	HVVIVGAGMAGLSAAYVLAGAGHQVTVLEASER	HVVIVGAGMAGLSAAYVLAGAGHQ[0.9840]VTVLEASER	C0HJE7	L-amino acid oxidase bordonein-L	sp|K9N7B7|OXLA_CRODM
1083.91	3	3249.72	HVVIVGAGMAGLSAAYVLAGAGHQVTVLEASER	HVVIVGAGM[15.9949]AGLSAAYVLAGAGHQVTVLEASER	C0HJE7	L-amino acid oxidase bordonein-L	sp|K9N7B7|OXLA_CRODM
583.353	2	1164.69	IKFEPPLPPK	IKFEPPLPPK	C0HJE7	L-amino acid oxidase bordonein-L	sp|F8S0Z5|OXLA2_CROAD, sp|K9N7B7|OXLA_CRODM, sp|O93364|OXLA_CROAD, sp|P56742|OXLA_CROAT
647.4	2	1292.79	IKFEPPLPPKK	IKFEPPLPPKK	C0HJE7	L-amino acid oxidase bordonein-L	sp|F8S0Z5|OXLA2_CROAD, sp|K9N7B7|OXLA_CRODM, sp|O93364|OXLA_CROAD, sp|P56742|OXLA_CROAT
889.108	3	2664.31	KFGLQLNEFFQENENAWYFIK	KFGLQLNEFFQENENAWYFIK	C0HJE7	L-amino acid oxidase bordonein-L	sp|K9N7B7|OXLA_CRODM
1333.65	2	2665.33	KFGLQLNEFFQENENAWYFIK	KFGLQLNEFFQEN[0.9840]ENAWYFIK	C0HJE7	L-amino acid oxidase bordonein-L	sp|K9N7B7|OXLA_CRODM
682.846	2	1363.68	LKHDDIFGYEK	LKHDDIFGYEK	C0HJE7	L-amino acid oxidase bordonein-L	sp|F8S0Z5|OXLA2_CROAD, sp|K9N7B7|OXLA_CRODM, sp|O93364|OXLA_CROAD, sp|P56742|OXLA_CROAT
748.066	3	2241.18	LSAAYVLAGAGHQVTVLEASER	LSAAYVLAGAGHQVTVLEASER	C0HJE7	L-amino acid oxidase bordonein-L	sp|F8S0Z5|OXLA2_CROAD, sp|K9N7B7|OXLA_CRODM, sp|O93364|OXLA_CROAD, sp|P56742|OXLA_CROAT
670.864	2	1339.72	NNPGILEYPVKP	NNPGILEYPVKP	C0HJE7	L-amino acid oxidase bordonein-L	sp|F8S0Z5|OXLA2_CROAD, sp|K9N7B7|OXLA_CRODM, sp|O93364|OXLA_CROAD, sp|P56742|OXLA_CROAT
1200.58	2	2399.17	RFDEIVGGMDQLPTSMYEAIK	RFDEIVGGMDQLPTSMYEAIK	C0HJE7	L-amino acid oxidase bordonein-L	sp|F8S0Z5|OXLA2_CROAD, sp|K9N7B7|OXLA_CRODM, sp|O93364|OXLA_CROAD, sp|P56742|OXLA_CROAT
800.724	3	2399.16	RFDEIVGGMDQLPTSMYEAIK	RFDEIVGGMDQLPTSMYEAIK	C0HJE7	L-amino acid oxidase bordonein-L	sp|F8S0Z5|OXLA2_CROAD, sp|K9N7B7|OXLA_CRODM, sp|O93364|OXLA_CROAD, sp|P56742|OXLA_CROAT
1208.58	2	2415.16	RFDEIVGGMDQLPTSMYEAIK	RFDEIVGGMDQLPTSM[15.9949]YEAIK	C0HJE7	L-amino acid oxidase bordonein-L	sp|F8S0Z5|OXLA2_CROAD, sp|K9N7B7|OXLA_CRODM, sp|O93364|OXLA_CROAD, sp|P56742|OXLA_CROAT
806.056	3	2415.15	RFDEIVGGMDQLPTSMYEAIK	RFDEIVGGMDQLPTSM[15.9949]YEAIK	C0HJE7	L-amino acid oxidase bordonein-L	sp|F8S0Z5|OXLA2_CROAD, sp|K9N7B7|OXLA_CRODM, sp|O93364|OXLA_CROAD, sp|P56742|OXLA_CROAT
1208.58	2	2415.16	RFDEIVGGMDQLPTSMYEAIK	RFDEIVGGM[15.9949]DQLPTSMYEAIK	C0HJE7	L-amino acid oxidase bordonein-L	sp|F8S0Z5|OXLA2_CROAD, sp|K9N7B7|OXLA_CRODM, sp|O93364|OXLA_CROAD, sp|P56742|OXLA_CROAT
806.056	3	2415.15	RFDEIVGGMDQLPTSMYEAIK	RFDEIVGGM[15.9949]DQLPTSMYEAIK	C0HJE7	L-amino acid oxidase bordonein-L	sp|F8S0Z5|OXLA2_CROAD, sp|K9N7B7|OXLA_CRODM, sp|O93364|OXLA_CROAD, sp|P56742|OXLA_CROAT
1216.58	2	2431.14	RFDEIVGGMDQLPTSMYEAIK	RFDEIVGGM[15.9949]DQLPTSM[15.9949]YEAIK	C0HJE7	L-amino acid oxidase bordonein-L	sp|F8S0Z5|OXLA2_CROAD, sp|K9N7B7|OXLA_CRODM, sp|O93364|OXLA_CROAD, sp|P56742|OXLA_CROAT
811.387	3	2431.16	RFDEIVGGMDQLPTSMYEAIK	RFDEIVGGM[15.9949]DQLPTSM[15.9949]YEAIK	C0HJE7	L-amino acid oxidase bordonein-L	sp|F8S0Z5|OXLA2_CROAD, sp|K9N7B7|OXLA_CRODM, sp|O93364|OXLA_CROAD, sp|P56742|OXLA_CROAT
886.437	3	2656.3	RFDEIVGGMDQLPTSMYEAIKEK	RFDEIVGGMDQLPTSMYEAIKEK	C0HJE7	L-amino acid oxidase bordonein-L	sp|F8S0Z5|OXLA2_CROAD, sp|K9N7B7|OXLA_CRODM, sp|O93364|OXLA_CROAD, sp|P56742|OXLA_CROAT
891.768	3	2672.28	RFDEIVGGMDQLPTSMYEAIKEK	RFDEIVGGM[15.9949]DQLPTSMYEAIKEK	C0HJE7	L-amino acid oxidase bordonein-L	sp|F8S0Z5|OXLA2_CROAD, sp|K9N7B7|OXLA_CRODM, sp|O93364|OXLA_CROAD, sp|P56742|OXLA_CROAT
1065.05	2	2128.09	SAAYVLAGAGHQVTVLEASER	SAAYVLAGAGHQVTVLEASER	C0HJE7	L-amino acid oxidase bordonein-L	sp|F8S0Z5|OXLA2_CROAD, sp|K9N7B7|OXLA_CRODM, sp|O93364|OXLA_CROAD, sp|P56742|OXLA_CROAT
338.193	2	674.373	SGLTAAR	SGLTAAR	C0HJE7	L-amino acid oxidase bordonein-L	sp|F8S0Z5|OXLA2_CROAD, sp|K9N7B7|OXLA_CRODM, sp|O93364|OXLA_CROAD, sp|P56742|OXLA_CROAT
438.725	2	875.439	STTDLPSR	STTDLPSR	C0HJE7	L-amino acid oxidase bordonein-L	sp|F8S0Z5|OXLA2_CROAD, sp|K9N7B7|OXLA_CRODM, sp|O93364|OXLA_CROAD, sp|P56742|OXLA_CROAT
752.383	2	1502.76	TAQFHGWIDSTIK	TAQFHGWIDSTIK	C0HJE7	L-amino acid oxidase bordonein-L	sp|F8S0Z5|OXLA2_CROAD, sp|K9N7B7|OXLA_CRODM, sp|O93364|OXLA_CROAD, sp|P56742|OXLA_CROAT
557.796	2	1113.58	VIEIQQNDR	VIEIQQNDR	C0HJE7	L-amino acid oxidase bordonein-L	sp|F8S0Z5|OXLA2_CROAD, sp|K9N7B7|OXLA_CRODM, sp|O93364|OXLA_CROAD, sp|P56742|OXLA_CROAT
468.253	2	934.495	VIVCTTSR	VIVC[57.0214]TTSR	C0HJE7	L-amino acid oxidase bordonein-L	sp|F8S0Z5|OXLA2_CROAD, sp|K9N7B7|OXLA_CRODM, sp|O93364|OXLA_CROAD, sp|P56742|OXLA_CROAT
485.764	2	969.519	VQVHFNAR	VQVHFNAR	C0HJE7	L-amino acid oxidase bordonein-L	sp|F8S0Z5|OXLA2_CROAD, sp|K9N7B7|OXLA_CRODM, sp|O93364|OXLA_CROAD, sp|P56742|OXLA_CROAT
324.179	3	969.518	VQVHFNAR	VQVHFNAR	C0HJE7	L-amino acid oxidase bordonein-L	sp|F8S0Z5|OXLA2_CROAD, sp|K9N7B7|OXLA_CRODM, sp|O93364|OXLA_CROAD, sp|P56742|OXLA_CROAT
1247.28	3	3738.86	WSLDKYAMGGITTFTPYQFQHFSEALTAPFKR	WSLDKYAMGGITTFTPYQ[0.9840]FQHFSEALTAPFKR	C0HJE7	L-amino acid oxidase bordonein-L	sp|F8S0Z5|OXLA2_CROAD, sp|K9N7B7|OXLA_CRODM, sp|O93364|OXLA_CROAD, sp|P56742|OXLA_CROAT
1252.28	3	3754.85	WSLDKYAMGGITTFTPYQFQHFSEALTAPFKR	WSLDKYAM[15.9949]GGITTFTPYQFQHFSEALTAPFKR	C0HJE7	L-amino acid oxidase bordonein-L	sp|F8S0Z5|OXLA2_CROAD, sp|K9N7B7|OXLA_CRODM, sp|O93364|OXLA_CROAD, sp|P56742|OXLA_CROAT
1148.52	2	2295.04	YAMGGITTFTPYQFQHFSEA	YAMGGITTFTPYQFQHFSEA	C0HJE7	L-amino acid oxidase bordonein-L	sp|F8S0Z5|OXLA2_CROAD, sp|K9N7B7|OXLA_CRODM, sp|O93364|OXLA_CROAD, sp|P56742|OXLA_CROAT
766.017	3	2295.03	YAMGGITTFTPYQFQHFSEA	YAMGGITTFTPYQFQHFSEA	C0HJE7	L-amino acid oxidase bordonein-L	sp|F8S0Z5|OXLA2_CROAD, sp|K9N7B7|OXLA_CRODM, sp|O93364|OXLA_CROAD, sp|P56742|OXLA_CROAT
1156.52	2	2311.04	YAMGGITTFTPYQFQHFSEA	YAM[15.9949]GGITTFTPYQFQHFSEA	C0HJE7	L-amino acid oxidase bordonein-L	sp|F8S0Z5|OXLA2_CROAD, sp|K9N7B7|OXLA_CRODM, sp|O93364|OXLA_CROAD, sp|P56742|OXLA_CROAT
1347.63	2	2693.25	YAMGGITTFTPYQFQHFSEALTAP	YAM[15.9949]GGITTFTPYQFQHFSEALTAP	C0HJE7	L-amino acid oxidase bordonein-L	sp|F8S0Z5|OXLA2_CROAD, sp|K9N7B7|OXLA_CRODM, sp|O93364|OXLA_CROAD, sp|P56742|OXLA_CROAT
1477.21	2	2952.4	YAMGGITTFTPYQFQHFSEALTAPFK	YAMGGITTFTPYQFQHFSEALTAPFK	C0HJE7	L-amino acid oxidase bordonein-L	sp|F8S0Z5|OXLA2_CROAD, sp|K9N7B7|OXLA_CRODM, sp|O93364|OXLA_CROAD, sp|P56742|OXLA_CROAT
985.146	3	2952.43	YAMGGITTFTPYQFQHFSEALTAPFK	YAMGGITTFTPYQFQHFSEALTAPFK	C0HJE7	L-amino acid oxidase bordonein-L	sp|F8S0Z5|OXLA2_CROAD, sp|K9N7B7|OXLA_CRODM, sp|O93364|OXLA_CROAD, sp|P56742|OXLA_CROAT
1485.21	2	2968.41	YAMGGITTFTPYQFQHFSEALTAPFK	YAM[15.9949]GGITTFTPYQFQHFSEALTAPFK	C0HJE7	L-amino acid oxidase bordonein-L	sp|F8S0Z5|OXLA2_CROAD, sp|K9N7B7|OXLA_CRODM, sp|O93364|OXLA_CROAD, sp|P56742|OXLA_CROAT
990.477	3	2968.42	YAMGGITTFTPYQFQHFSEALTAPFK	YAM[15.9949]GGITTFTPYQFQHFSEALTAPFK	C0HJE7	L-amino acid oxidase bordonein-L	sp|F8S0Z5|OXLA2_CROAD, sp|K9N7B7|OXLA_CRODM, sp|O93364|OXLA_CROAD, sp|P56742|OXLA_CROAT
1042.51	3	3124.51	YAMGGITTFTPYQFQHFSEALTAPFKR	YAM[15.9949]GGITTFTPYQFQHFSEALTAPFKR	C0HJE7	L-amino acid oxidase bordonein-L	sp|F8S0Z5|OXLA2_CROAD, sp|K9N7B7|OXLA_CRODM, sp|O93364|OXLA_CROAD, sp|P56742|OXLA_CROAT
782.135	4	3125.52	YAMGGITTFTPYQFQHFSEALTAPFKR	YAM[15.9949]GGITTFTPYQFQHFSEALTAPFKR	C0HJE7	L-amino acid oxidase bordonein-L	sp|F8S0Z5|OXLA2_CROAD, sp|K9N7B7|OXLA_CRODM, sp|O93364|OXLA_CROAD, sp|P56742|OXLA_CROAT
1042.84	3	3125.53	YAMGGITTFTPYQFQHFSEALTAPFKR	YAM[15.9949]GGITTFTPYQFQ[0.9840]HFSEALTAPFKR	C0HJE7	L-amino acid oxidase bordonein-L	sp|F8S0Z5|OXLA2_CROAD, sp|K9N7B7|OXLA_CRODM, sp|O93364|OXLA_CROAD, sp|P56742|OXLA_CROAT
1042.84	3	3126.53	YAMGGITTFTPYQFQHFSEALTAPFKR	YAM[15.9949]GGITTFTPYQ[0.9840]FQHFSEALTAPFKR	C0HJE7	L-amino acid oxidase bordonein-L	sp|F8S0Z5|OXLA2_CROAD, sp|K9N7B7|OXLA_CRODM, sp|O93364|OXLA_CROAD, sp|P56742|OXLA_CROAT
1037.18	3	3108.53	YAMGGITTFTPYQFQHFSEALTAPFKR	YAMGGITTFTPYQFQHFSEALTAPFKR	C0HJE7	L-amino acid oxidase bordonein-L	sp|F8S0Z5|OXLA2_CROAD, sp|K9N7B7|OXLA_CRODM, sp|O93364|OXLA_CROAD, sp|P56742|OXLA_CROAT
778.136	4	3108.51	YAMGGITTFTPYQFQHFSEALTAPFKR	YAMGGITTFTPYQFQHFSEALTAPFKR	C0HJE7	L-amino acid oxidase bordonein-L	sp|F8S0Z5|OXLA2_CROAD, sp|K9N7B7|OXLA_CRODM, sp|O93364|OXLA_CROAD, sp|P56742|OXLA_CROAT
1037.51	3	3109.52	YAMGGITTFTPYQFQHFSEALTAPFKR	YAMGGITTFTPYQFQ[0.9840]HFSEALTAPFKR	C0HJE7	L-amino acid oxidase bordonein-L	sp|F8S0Z5|OXLA2_CROAD, sp|K9N7B7|OXLA_CRODM, sp|O93364|OXLA_CROAD, sp|P56742|OXLA_CROAT
755.377	2	1508.75	YILDKYDTYSTK	YILDKYDTYSTK	C0HJE7	L-amino acid oxidase bordonein-L	sp|F8S0Z5|OXLA2_CROAD, sp|K9N7B7|OXLA_CRODM, sp|O93364|OXLA_CROAD, sp|P56742|OXLA_CROAT
503.921	3	1508.75	YILDKYDTYSTK	YILDKYDTYSTK	C0HJE7	L-amino acid oxidase bordonein-L	sp|F8S0Z5|OXLA2_CROAD, sp|K9N7B7|OXLA_CRODM, sp|O93364|OXLA_CROAD, sp|P56742|OXLA_CROAT
514.742	2	1027.47	CHPSMIQR	C[57.0214]HPSMIQR	O93364	L-amino-acid oxidase
881.406	2	1760.8	EDIQTFCHPSMIQR	EDIQTFC[57.0214]HPSMIQR	O93364	L-amino-acid oxidase
587.94	3	1760.81	EDIQTFCHPSMIQR	EDIQTFC[57.0214]HPSMIQR	O93364	L-amino-acid oxidase
889.403	2	1776.79	EDIQTFCHPSMIQR	EDIQTFC[57.0214]HPSM[15.9949]IQR	O93364	L-amino-acid oxidase
743.851	2	1485.69	ETDYEEFLEIAK	ETDYEEFLEIAK	O93364	L-amino-acid oxidase	sp|F8S0Z5|OXLA2_CROAD, sp|P56742|OXLA_CROAT
630.786	2	1259.56	FWEDDGIHGGK	FWEDDGIHGGK	O93364	L-amino-acid oxidase
420.86	3	1259.56	FWEDDGIHGGK	FWEDDGIHGGK	O93364	L-amino-acid oxidase
441.741	2	881.471	IFLTCTK	IFLTC[57.0214]TK	O93364	L-amino-acid oxidase
694.833	2	1387.65	KFWEDDGIHGGK	KFWEDDGIHGGK	O93364	L-amino-acid oxidase
463.558	3	1387.66	KFWEDDGIHGGK	KFWEDDGIHGGK	O93364	L-amino-acid oxidase
436.764	2	871.516	KVVEELR	KVVEELR	O93364	L-amino-acid oxidase
416.232	2	830.451	LTATSNPK	LTATSNPK	O93364	L-amino-acid oxidase	sp|F8S0Z5|OXLA2_CROAD, sp|P56742|OXLA_CROAT
501.764	2	1001.52	NGLTATSNPK	NGLTATSNPK	O93364	L-amino-acid oxidase	sp|F8S0Z5|OXLA2_CROAD, sp|P56742|OXLA_CROAT
502.256	2	1002.5	NGLTATSNPK	N[0.9840]GLTATSNPK	O93364	L-amino-acid oxidase	sp|F8S0Z5|OXLA2_CROAD, sp|P56742|OXLA_CROAT
1157.48	2	2312.94	AYGCYCGWGGHGRPQDTTDR	AYGC[57.0214]YC[57.0214]GWGGHGRPQDTTDR	A0A193CHJ6	Phospholipase A2
753.275	2	1504.54	CCFVHDCCYGK	C[57.0214]C[57.0214]FVHDC[57.0214]C[57.0214]YGK	A0A193CHJ6	Phospholipase A2	sp|D6MKR0|PA2A6_CROHD, sp|P00623|PA2A_CROAD, sp|P00624|PA2A_CROAT, sp|P0CAS2|PA2B6_CRODO, sp|P0CAS5|PA2BE_CRODU, sp|P0CG56|PA2BB_CRODU, sp|P24027|PA2BA_CRODU, sp|P62022|PA2BC_CRODU, sp|P62023|PA2B1_CROSS, sp|P86169|PA2BA_CRODR, sp|P86805|PA2B9_CRODM, sp|P86806|PA2BA_CRODM, sp|Q7ZTA6|PA2AB_CROVV, sp|Q7ZTA7|PA2AD_CROOA, sp|Q7ZTA8|PA2AE_CROVV, sp|Q800C1|PA2AH_CROVV, sp|Q800C2|PA2AG_CROVV, sp|Q800C3|…
502.519	3	1504.54	CCFVHDCCYGK	C[57.0214]C[57.0214]FVHDC[57.0214]C[57.0214]YGK	A0A193CHJ6	Phospholipase A2	sp|D6MKR0|PA2A6_CROHD, sp|P00623|PA2A_CROAD, sp|P00624|PA2A_CROAT, sp|P0CAS2|PA2B6_CRODO, sp|P0CAS5|PA2BE_CRODU, sp|P0CG56|PA2BB_CRODU, sp|P24027|PA2BA_CRODU, sp|P62022|PA2BC_CRODU, sp|P62023|PA2B1_CROSS, sp|P86169|PA2BA_CRODR, sp|P86805|PA2B9_CRODM, sp|P86806|PA2BA_CRODM, sp|Q7ZTA6|PA2AB_CROVV, sp|Q7ZTA7|PA2AD_CROOA, sp|Q7ZTA8|PA2AE_CROVV, sp|Q800C1|PA2AH_CROVV, sp|Q800C2|PA2AG_CROVV, sp|Q800C3|…
744.762	2	1487.52	CCFVHDCCYGK	C[-17.0265]C[57.0214]FVHDC[57.0214]C[57.0214]YGK	A0A193CHJ6	Phospholipase A2	sp|D6MKR0|PA2A6_CROHD, sp|P00623|PA2A_CROAD, sp|P00624|PA2A_CROAT, sp|P0CAS2|PA2B6_CRODO, sp|P0CAS5|PA2BE_CRODU, sp|P0CG56|PA2BB_CRODU, sp|P24027|PA2BA_CRODU, sp|P62022|PA2BC_CRODU, sp|P62023|PA2B1_CROSS, sp|P86169|PA2BA_CRODR, sp|P86805|PA2B9_CRODM, sp|P86806|PA2BA_CRODM, sp|Q7ZTA6|PA2AB_CROVV, sp|Q7ZTA7|PA2AD_CROOA, sp|Q7ZTA8|PA2AE_CROVV, sp|Q800C1|PA2AH_CROVV, sp|Q800C2|PA2AG_CROVV, sp|Q800C3|…
673.26	2	1344.5	CFVHDCCYGK	C[57.0214]FVHDC[57.0214]C[57.0214]YGK	A0A193CHJ6	Phospholipase A2	sp|D6MKR0|PA2A6_CROHD, sp|P00623|PA2A_CROAD, sp|P00624|PA2A_CROAT, sp|P0CAS2|PA2B6_CRODO, sp|P0CAS5|PA2BE_CRODU, sp|P0CG56|PA2BB_CRODU, sp|P24027|PA2BA_CRODU, sp|P62022|PA2BC_CRODU, sp|P62023|PA2B1_CROSS, sp|P86169|PA2BA_CRODR, sp|P86805|PA2B9_CRODM, sp|P86806|PA2BA_CRODM, sp|Q7ZTA6|PA2AB_CROVV, sp|Q7ZTA7|PA2AD_CROOA, sp|Q7ZTA8|PA2AE_CROVV, sp|Q800C1|PA2AH_CROVV, sp|Q800C2|PA2AG_CROVV, sp|Q800C3|…
850.371	2	1698.73	CGWGGHGRPQDTTDR	C[57.0214]GWGGHGRPQDTTDR	A0A193CHJ6	Phospholipase A2
567.25	3	1698.73	CGWGGHGRPQDTTDR	C[57.0214]GWGGHGRPQDTTDR	A0A193CHJ6	Phospholipase A2
841.858	2	1681.71	CGWGGHGRPQDTTDR	C[-17.0265]GWGGHGRPQDTTDR	A0A193CHJ6	Phospholipase A2
561.574	3	1681.71	CGWGGHGRPQDTTDR	C[-17.0265]GWGGHGRPQDTTDR	A0A193CHJ6	Phospholipase A2
456.248	3	1365.72	DLLQFETLIMK	DLLQFETLIM[15.9949]K	A0A193CHJ6	Phospholipase A2
675.87	2	1349.73	DLLQFETLIMK	DLLQFETLIMK	A0A193CHJ6	Phospholipase A2
683.868	2	1365.73	DLLQFETLIMK	DLLQFETLIM[15.9949]K	A0A193CHJ6	Phospholipase A2
1328.05	2	2654.09	FDSYTYSEENGEIVCGGDDPCLK	FDSYTYSEENGEIVC[57.0214]GGDDPC[57.0214]LK	A0A193CHJ6	Phospholipase A2
885.7	3	2654.09	FDSYTYSEENGEIVCGGDDPCLK	FDSYTYSEENGEIVC[57.0214]GGDDPC[57.0214]LK	A0A193CHJ6	Phospholipase A2
1328.54	2	2656.08	FDSYTYSEENGEIVCGGDDPCLK	FDSYTYSEEN[0.9840]GEIVC[57.0214]GGDDPC[57.0214]LK	A0A193CHJ6	Phospholipase A2
886.028	3	2655.08	FDSYTYSEENGEIVCGGDDPCLK	FDSYTYSEEN[0.9840]GEIVC[57.0214]GGDDPC[57.0214]LK	A0A193CHJ6	Phospholipase A2
816.819	2	1631.63	FPPENCQEEPEPC	FPPENC[57.0214]QEEPEPC[57.0214]	A0A193CHJ6	Phospholipase A2	sp|Q7ZTA7|PA2AD_CROOA
817.311	2	1633.63	FPPENCQEEPEPC	FPPENC[57.0214]Q[0.9840]EEPEPC[57.0214]	A0A193CHJ6	Phospholipase A2	sp|Q7ZTA7|PA2AD_CROOA
593.244	2	1184.48	FVHDCCYGK	FVHDC[57.0214]C[57.0214]YGK	A0A193CHJ6	Phospholipase A2	sp|D6MKR0|PA2A6_CROHD, sp|P00623|PA2A_CROAD, sp|P00624|PA2A_CROAT, sp|P0CAS2|PA2B6_CRODO, sp|P0CAS5|PA2BE_CRODU, sp|P0CG56|PA2BB_CRODU, sp|P24027|PA2BA_CRODU, sp|P62022|PA2BC_CRODU, sp|P62023|PA2B1_CROSS, sp|P86169|PA2BA_CRODR, sp|P86805|PA2B9_CRODM, sp|P86806|PA2BA_CRODM, sp|Q7ZTA6|PA2AB_CROVV, sp|Q7ZTA7|PA2AD_CROOA, sp|Q7ZTA8|PA2AE_CROVV, sp|Q800C1|PA2AH_CROVV, sp|Q800C2|PA2AG_CROVV, sp|Q800C3|…
1040.43	2	2078.85	GCYCGWGGHGRPQDTTDR	GC[57.0214]YC[57.0214]GWGGHGRPQDTTDR	A0A193CHJ6	Phospholipase A2
693.955	3	2078.85	GCYCGWGGHGRPQDTTDR	GC[57.0214]YC[57.0214]GWGGHGRPQDTTDR	A0A193CHJ6	Phospholipase A2
712.379	2	1422.75	GDLLQFETLIMK	GDLLQFETLIM[15.9949]K	A0A193CHJ6	Phospholipase A2
617.284	2	1232.56	IVCGGDDPCLK	IVC[57.0214]GGDDPC[57.0214]LK	A0A193CHJ6	Phospholipase A2
490.7	2	979.388	QICECDR	QIC[57.0214]EC[57.0214]DR	A0A193CHJ6	Phospholipase A2	sp|P0CAS2|PA2B6_CRODO, sp|P0CAS3|PA2BC_CRODR, sp|P0CAS4|PA2BD_CRODR, sp|P0CAS5|PA2BE_CRODU, sp|P0CAS6|PA2BF_CRODU, sp|P0CAS7|PA2BG_CRODU, sp|P0CG56|PA2BB_CRODU, sp|P0CV89|PA23_CROAT, sp|P24027|PA2BA_CRODU, sp|P62022|PA2BC_CRODU, sp|P62023|PA2B1_CROSS, sp|P86169|PA2BA_CRODR, sp|P86805|PA2B9_CRODM, sp|P86806|PA2BA_CRODM, sp|Q71QE8|PA2BN_CROVV
482.187	2	962.362	QICECDR	Q[-17.0265]IC[57.0214]EC[57.0214]DR	A0A193CHJ6	Phospholipase A2	sp|P0CAS2|PA2B6_CRODO, sp|P0CAS3|PA2BC_CRODR, sp|P0CAS4|PA2BD_CRODR, sp|P0CAS5|PA2BE_CRODU, sp|P0CAS6|PA2BF_CRODU, sp|P0CAS7|PA2BG_CRODU, sp|P0CG56|PA2BB_CRODU, sp|P0CV89|PA23_CROAT, sp|P24027|PA2BA_CRODU, sp|P62022|PA2BC_CRODU, sp|P62023|PA2B1_CROSS, sp|P86169|PA2BA_CRODR, sp|P86805|PA2B9_CRODM, sp|P86806|PA2BA_CRODM, sp|Q71QE8|PA2BN_CROVV
1201	2	2399.99	SAYGCYCGWGGHGRPQDTTDR	SAYGC[57.0214]YC[57.0214]GWGGHGRPQDTTDR	A0A193CHJ6	Phospholipase A2
800.999	3	2399.99	SAYGCYCGWGGHGRPQDTTDR	SAYGC[57.0214]YC[57.0214]GWGGHGRPQDTTDR	A0A193CHJ6	Phospholipase A2
1081.4	2	2161.8	SGMFWYSAYGCYCGWGGH	SGM[15.9949]FWYSAYGC[57.0214]YC[57.0214]GWGGH	A0A193CHJ6	Phospholipase A2
1179.97	2	2357.92	SGMFWYSAYGCYCGWGGHGR	SGMFWYSAYGC[57.0214]YC[57.0214]GWGGHGR	A0A193CHJ6	Phospholipase A2
786.98	3	2358.93	SGMFWYSAYGCYCGWGGHGR	SGMFWYSAYGC[57.0214]YC[57.0214]GWGGHGR	A0A193CHJ6	Phospholipase A2
1187.96	2	2373.92	SGMFWYSAYGCYCGWGGHGR	SGM[15.9949]FWYSAYGC[57.0214]YC[57.0214]GWGGHGR	A0A193CHJ6	Phospholipase A2
792.312	3	2373.92	SGMFWYSAYGCYCGWGGHGR	SGM[15.9949]FWYSAYGC[57.0214]YC[57.0214]GWGGHGR	A0A193CHJ6	Phospholipase A2
867.349	3	2599.04	SGMFWYSAYGCYCGWGGHGRPQ	SGM[15.9949]FWYSAYGC[57.0214]YC[57.0214]GWGGHGRPQ	A0A193CHJ6	Phospholipase A2
1063.43	3	3187.29	SGMFWYSAYGCYCGWGGHGRPQDTTDR	SGM[15.9949]FWYSAYGC[57.0214]YC[57.0214]GWGGHGRPQDTTDR	A0A193CHJ6	Phospholipase A2
797.826	4	3187.28	SGMFWYSAYGCYCGWGGHGRPQDTTDR	SGM[15.9949]FWYSAYGC[57.0214]YC[57.0214]GWGGHGRPQDTTDR	A0A193CHJ6	Phospholipase A2
1063.76	3	3188.3	SGMFWYSAYGCYCGWGGHGRPQDTTDR	SGM[15.9949]FWYSAYGC[57.0214]YC[57.0214]GWGGHGRPQ[0.9840]DTTDR	A0A193CHJ6	Phospholipase A2
798.072	4	3188.28	SGMFWYSAYGCYCGWGGHGRPQDTTDR	SGM[15.9949]FWYSAYGC[57.0214]YC[57.0214]GWGGHGRPQ[0.9840]DTTDR	A0A193CHJ6	Phospholipase A2
1586.65	2	3171.3	SGMFWYSAYGCYCGWGGHGRPQDTTDR	SGMFWYSAYGC[57.0214]YC[57.0214]GWGGHGRPQDTTDR	A0A193CHJ6	Phospholipase A2
1058.1	3	3171.27	SGMFWYSAYGCYCGWGGHGRPQDTTDR	SGMFWYSAYGC[57.0214]YC[57.0214]GWGGHGRPQDTTDR	A0A193CHJ6	Phospholipase A2
793.827	4	3171.29	SGMFWYSAYGCYCGWGGHGRPQDTTDR	SGMFWYSAYGC[57.0214]YC[57.0214]GWGGHGRPQDTTDR	A0A193CHJ6	Phospholipase A2
418.726	2	835.439	VAAICFR	VAAIC[57.0214]FR	A0A193CHJ6	Phospholipase A2	sp|Q7ZTA6|PA2AB_CROVV, sp|Q7ZTA7|PA2AD_CROOA, sp|Q7ZTA8|PA2AE_CROVV
519.71	2	1037.41	VHDCCYGK	VHDC[57.0214]C[57.0214]YGK	A0A193CHJ6	Phospholipase A2	sp|D6MKR0|PA2A6_CROHD, sp|P00623|PA2A_CROAD, sp|P00624|PA2A_CROAT, sp|P0CAS2|PA2B6_CRODO, sp|P0CAS3|PA2BC_CRODR, sp|P0CAS5|PA2BE_CRODU, sp|P0CG56|PA2BB_CRODU, sp|P24027|PA2BA_CRODU, sp|P62022|PA2BC_CRODU, sp|P62023|PA2B1_CROSS, sp|P86169|PA2BA_CRODR, sp|P86805|PA2B9_CRODM, sp|P86806|PA2BA_CRODM, sp|Q7ZTA6|PA2AB_CROVV, sp|Q7ZTA7|PA2AD_CROOA, sp|Q7ZTA8|PA2AE_CROVV, sp|Q800C1|PA2AH_CROVV, sp|Q800C2|…
417.687	2	833.361	VTDCDPK	VTDC[57.0214]DPK	A0A193CHJ6	Phospholipase A2
917.38	3	2749.14	WYSAYGCYCGWGGHGRPQDTTDR	WYSAYGC[57.0214]YC[57.0214]GWGGHGRPQDTTDR	A0A193CHJ6	Phospholipase A2
931.903	2	1862.8	YCGWGGHGRPQDTTDR	YC[57.0214]GWGGHGRPQDTTDR	A0A193CHJ6	Phospholipase A2
621.604	3	1861.8	YCGWGGHGRPQDTTDR	YC[57.0214]GWGGHGRPQDTTDR	A0A193CHJ6	Phospholipase A2
855.354	3	2563.03	YSAYGCYCGWGGHGRPQDTTDR	YSAYGC[57.0214]YC[57.0214]GWGGHGRPQDTTDR	A0A193CHJ6	Phospholipase A2
869.428	2	1736.85	DIHYATVYWLEAEK	DIHYATVYWLEAEK	F8S101	Phospholipase B
579.954	3	1736.84	DIHYATVYWLEAEK	DIHYATVYWLEAEK	F8S101	Phospholipase B
703.869	2	1405.73	FTAYAINGPPVEK	FTAYAINGPPVEK	F8S101	Phospholipase B
718.835	2	1435.66	HGLEFSYEMAPR	HGLEFSYEMAPR	F8S101	Phospholipase B
726.832	2	1451.66	HGLEFSYEMAPR	HGLEFSYEM[15.9949]APR	F8S101	Phospholipase B
1055.01	2	2108.01	HQGLPESYNFDFVTMKPV	HQGLPESYNFDFVTMKPV	F8S101	Phospholipase B
703.675	3	2108.01	HQGLPESYNFDFVTMKPV	HQGLPESYNFDFVTMKPV	F8S101	Phospholipase B
709.007	3	2124.01	HQGLPESYNFDFVTMKPV	HQGLPESYNFDFVTM[15.9949]KPV	F8S101	Phospholipase B
741.37	3	2221.09	HQGLPESYNFDFVTMKPVL	HQGLPESYNFDFVTMKPVL	F8S101	Phospholipase B
746.701	3	2237.1	HQGLPESYNFDFVTMKPVL	HQGLPESYNFDFVTM[15.9949]KPVL	F8S101	Phospholipase B
519.241	2	1036.47	IANMMADSGK	IANMMADSGK	F8S101	Phospholipase B
527.239	2	1052.47	IANMMADSGK	IANM[15.9949]MADSGK	F8S101	Phospholipase B
401.719	2	801.425	ITDPQTK	ITDPQTK	F8S101	Phospholipase B
596.281	2	1190.55	NNKDDPFWR	NNKDDPFWR	F8S101	Phospholipase B
597.744	2	1193.48	NPCNTICCR	NPC[57.0214]NTIC[57.0214]C[57.0214]R	F8S101	Phospholipase B
422.25	2	842.485	NVIIEQK	NVIIEQK	F8S101	Phospholipase B
936.925	2	1871.84	QNSGTYNNQYMILDTK	Q[-17.0265]NSGTYNNQYMILDTK	F8S101	Phospholipase B
675.827	2	1349.64	RTPVPAGCYDSK	RTPVPAGC[57.0214]YDSK	F8S101	Phospholipase B
852.956	2	1703.9	SLEDGTLYIIEQVPK	SLEDGTLYIIEQVPK	F8S101	Phospholipase B
597.777	2	1193.54	TPVPAGCYDSK	TPVPAGC[57.0214]YDSK	F8S101	Phospholipase B
506.243	2	1010.47	TWAETFEK	TWAETFEK	F8S101	Phospholipase B
453.242	2	904.473	VADISMAAK	VADISMAAK	F8S101	Phospholipase B
461.239	2	920.462	VADISMAAK	VADISM[15.9949]AAK	F8S101	Phospholipase B
439.261	2	876.512	VKDFIQK	VKDFIQK	F8S101	Phospholipase B
902.783	3	2705.34	VLPGYENIYFAHSSWFTYAATLR	VLPGYENIYFAHSSWFTYAATLR	F8S101	Phospholipase B
470.709	2	939.407	VTDMESMK	VTDMESMK	F8S101	Phospholipase B
666.851	2	1331.69	VVPESLFAWER	VVPESLFAWER	F8S101	Phospholipase B
702.825	2	1403.64	YNNYKEDPYAK	YNNYKEDPYAK	F8S101	Phospholipase B
789.809	2	1577.61	GFCCPSGWSSYDR	GFC[57.0214]C[57.0214]PSGWSSYDR	P0CV88	Snaclec convulxin subunit beta homolog (Fragment)
736.811	2	1471.61	TWEDAEWFCTK	TWEDAEWFC[57.0214]TK	Q719L9	Snaclec crotocetin-1
672.277	2	1342.54	CTGQDCYGGVAR	C[57.0214]TGQDC[57.0214]YGGVAR	F8S0Z7	Snake venom 5'-nucleotidase
430.248	2	858.484	IINVGSEK	IINVGSEK	F8S0Z7	Snake venom 5'-nucleotidase
521.798	2	1041.58	SSGNPILLNK	SSGNPILLNK	F8S0Z7	Snake venom 5'-nucleotidase
732.371	2	1462.73	VLSLNVLCTECR	VLSLNVLC[57.0214]TEC[57.0214]R	F8S0Z7	Snake venom 5'-nucleotidase
868.432	3	2602.29	YDAMALGNHEFDNGLAGLLDPLLK	YDAM[15.9949]ALGNHEFDNGLAGLLDPLLK	F8S0Z7	Snake venom 5'-nucleotidase
1311.17	2	2621.32	SHDNAQLLTAIELDEETLGLAPLGT	SHDNAQLLTAIELDEETLGLAPLGT	P15167	Snake venom metalloproteinase atrolysin-D	sp|Q90392|VM1AC_CROAT
1563.64	2	3125.3	NGQPCLNNFGYCYNGNCPILYHQCY	NGQPC[57.0214]LNNFGYC[57.0214]YNGNC[57.0214]PILYHQC[57.0214]Y	Q9PSN7	Snake venom metalloproteinase HT-1 (Fragment)
1042.76	3	3125.29	NGQPCLNNFGYCYNGNCPILYHQCY	NGQPC[57.0214]LNNFGYC[57.0214]YNGNC[57.0214]PILYHQC[57.0214]Y	Q9PSN7	Snake venom metalloproteinase HT-1 (Fragment)
1564.13	2	3126.3	NGQPCLNNFGYCYNGNCPILYHQCY	NGQPC[57.0214]LNNFGYC[57.0214]YNGNC[57.0214]PILYHQ[0.9840]C[57.0214]Y	Q9PSN7	Snake venom metalloproteinase HT-1 (Fragment)
1043.09	3	3126.27	NGQPCLNNFGYCYNGNCPILYHQCY	NGQPC[57.0214]LNN[0.9840]FGYC[57.0214]YNGNC[57.0214]PILYHQC[57.0214]Y	Q9PSN7	Snake venom metalloproteinase HT-1 (Fragment)
1564.13	2	3126.27	NGQPCLNNFGYCYNGNCPILYHQCY	N[0.9840]GQPC[57.0214]LNNFGYC[57.0214]YNGNC[57.0214]PILYHQC[57.0214]Y	Q9PSN7	Snake venom metalloproteinase HT-1 (Fragment)
1043.09	3	3126.27	NGQPCLNNFGYCYNGNCPILYHQCY	N[0.9840]GQPC[57.0214]LNNFGYC[57.0214]YNGNC[57.0214]PILYHQC[57.0214]Y	Q9PSN7	Snake venom metalloproteinase HT-1 (Fragment)
745.88	2	1489.74	DDEKDKDIMLIR	DDEKDKDIMLIR	Q2QA04	Snake venom serine protease
532.271	2	1062.53	EKFICPNR	EKFIC[57.0214]PNR	Q2QA04	Snake venom serine protease	sp|J3SDW9|VSPE_CROAD
467.75	2	933.489	FICPNRK	FIC[57.0214]PNRK	Q2QA04	Snake venom serine protease	sp|J3SDW9|VSPE_CROAD
590.313	2	1178.62	GFLCGGTLINK	GFLC[57.0214]GGTLINK	Q2QA04	Snake venom serine protease
1260.11	2	2518.21	GFLCGGTLINKEWVLTAAHCDR	GFLC[57.0214]GGTLIN[0.9840]KEWVLTAAHC[57.0214]DR	Q2QA04	Snake venom serine protease
840.41	3	2518.21	GFLCGGTLINKEWVLTAAHCDR	GFLC[57.0214]GGTLIN[0.9840]KEWVLTAAHC[57.0214]DR	Q2QA04	Snake venom serine protease
785.406	2	1568.8	LSLPSNPPSVGSVCR	LSLPSNPPSVGSVC[57.0214]R	Q2QA04	Snake venom serine protease	sp|J3SDW9|VSPE_CROAD
728.864	2	1455.72	SLPSNPPSVGSVCR	SLPSNPPSVGSVC[57.0214]R	Q2QA04	Snake venom serine protease	sp|J3SDW9|VSPE_CROAD
559.797	2	1117.59	TLCAGILEGGK	TLC[57.0214]AGILEGGK	Q2QA04	Snake venom serine protease	sp|C0HK18|VSP4_CRODO, sp|F8S116|VSP5_CROAD, sp|J3RY93|VSPC_CROAD, sp|J3S833|VSP2_CROAD, sp|J3S835|VSP8_CROAD, sp|J3SBQ3|VSPD_CROAD, sp|J3SDW9|VSPE_CROAD, sp|J3SDX0|VSP4_CROAD, sp|Q8QHK3|VSP1_CROAT, sp|Q8UUK2|VSPS1_CROAD
437.71	2	873.408	FFCVSSK	FFC[57.0214]VSSK	Q8QHK3	Snake venom serine protease catroxase-1	sp|J3S833|VSP2_CROAD, sp|Q8UUK2|VSPS1_CROAD
445.764	2	889.516	IHLGVHSK	IHLGVHSK	Q8QHK3	Snake venom serine protease catroxase-1	sp|J3S833|VSP2_CROAD, sp|Q8UUK2|VSPS1_CROAD
595.816	2	1189.62	IMGWGTISPTK	IMGWGTISPTK	Q8QHK3	Snake venom serine protease catroxase-1
603.813	2	1205.62	IMGWGTISPTK	IM[15.9949]GWGTISPTK	Q8QHK3	Snake venom serine protease catroxase-1
717.87	2	1433.73	LDRPVSNSEHIAP	LDRPVSNSEHIAP	Q8QHK3	Snake venom serine protease catroxase-1
478.916	3	1433.73	LDRPVSNSEHIAP	LDRPVSNSEHIAP	Q8QHK3	Snake venom serine protease catroxase-1
771.901	2	1541.79	LSLPSSPPSVGSVCR	LSLPSSPPSVGSVC[57.0214]R	Q8QHK3	Snake venom serine protease catroxase-1	sp|B0FXM2|VSP14_CRODU, sp|B0FXM3|VSP17_CRODU, sp|J3RY93|VSPC_CROAD, sp|J3SBQ3|VSPD_CROAD, sp|J3SDX0|VSP4_CROAD
539.273	2	1076.54	MGWGTISPTK	MGWGTISPTK	Q8QHK3	Snake venom serine protease catroxase-1
715.359	2	1428.71	SLPSSPPSVGSVCR	SLPSSPPSVGSVC[57.0214]R	Q8QHK3	Snake venom serine protease catroxase-1	sp|B0FXM2|VSP14_CRODU, sp|B0FXM3|VSP17_CRODU, sp|J3RY93|VSPC_CROAD, sp|J3SBQ3|VSPD_CROAD, sp|J3SDX0|VSP4_CROAD
573.287	2	1144.56	EKFFCLSSK	EKFFC[57.0214]LSSK	J3S832	Snake venom serine proteinase 11	sp|J3RY93|VSPC_CROAD
651.774	2	1301.54	ETYPDVPHCAN	ETYPDVPHC[57.0214]AN	J3S832	Snake venom serine proteinase 11	sp|B0FXM3|VSP17_CRODU, sp|J3RY93|VSPC_CROAD, sp|J3SBQ3|VSPD_CROAD
1247.58	2	2493.17	ETYPDVPHCANINILDHAVCR	ETYPDVPHC[57.0214]ANINILDHAVC[57.0214]R	J3S832	Snake venom serine proteinase 11
832.058	3	2493.16	ETYPDVPHCANINILDHAVCR	ETYPDVPHC[57.0214]ANINILDHAVC[57.0214]R	J3S832	Snake venom serine proteinase 11
659.845	2	1317.68	EWDKDIMLIR	EWDKDIMLIR	J3S832	Snake venom serine proteinase 11
444.718	2	887.424	FFCLSSK	FFC[57.0214]LSSK	J3S832	Snake venom serine proteinase 11	sp|J3RY93|VSPC_CROAD
650.77	2	1299.53	GGDECNINEHR	GGDEC[57.0214]NINEHR	J3S832	Snake venom serine proteinase 11	sp|B0FXM3|VSP17_CRODU, sp|C0HK18|VSP4_CRODO, sp|F8S114|VSPCR_CROAD, sp|F8S116|VSP5_CROAD, sp|J3RY93|VSPC_CROAD, sp|J3S3W5|VSP1_CROAD, sp|J3S835|VSP8_CROAD, sp|J3SBQ3|VSPD_CROAD, sp|J3SDW9|VSPE_CROAD, sp|P0DJG6|VSP_CROVV, sp|P0DKY5|VSP_CRODC, sp|Q2QA04|VSP_CRODD, sp|Q7LZF5|VSPC1_CROAT, sp|Q7LZF6|VSPE2_CROAT, sp|Q8QHK2|VSP2_CROAT, sp|Q9PRW2|VSP3_CROAT, sp|Q9PRW3|VSPA2_CROAT, sp|Q9PRW4|VSPA1_CROAT
605.822	2	1209.63	INILDHAVCR	INILDHAVC[57.0214]R	J3S832	Snake venom serine proteinase 11
465.264	2	928.518	LQFGLHSK	LQFGLHSK	J3S832	Snake venom serine proteinase 11
838.427	2	1674.85	NNKEWDKDIMLIR	N[0.9840]NKEWDKDIMLIR	J3S832	Snake venom serine proteinase 11
559.287	3	1674.85	NNKEWDKDIMLIR	N[0.9840]NKEWDKDIMLIR	J3S832	Snake venom serine proteinase 11
846.425	2	1690.84	NNKEWDKDIMLIR	N[0.9840]NKEWDKDIM[15.9949]LIR	J3S832	Snake venom serine proteinase 11
564.619	3	1690.84	NNKEWDKDIMLIR	N[0.9840]NKEWDKDIM[15.9949]LIR	J3S832	Snake venom serine proteinase 11
564.619	3	1690.84	NNKEWDKDIMLIR	NN[0.9840]KEWDKDIM[15.9949]LIR	J3S832	Snake venom serine proteinase 11
1146.22	3	3435.64	SLVLVYSDGIQCGGTLINQEWMLTAAHCDGK	SLVLVYSDGIQC[57.0214]GGTLINQEWMLTAAHC[57.0214]DGK	J3S832	Snake venom serine proteinase 11
1146.54	3	3437.64	SLVLVYSDGIQCGGTLINQEWMLTAAHCDGK	SLVLVYSDGIQC[57.0214]GGTLIN[0.9840]QEWMLTAAHC[57.0214]DGK	J3S832	Snake venom serine proteinase 11
1188.91	3	3563.73	SLVLVYSDGIQCGGTLINQEWMLTAAHCDGKK	SLVLVYSDGIQC[57.0214]GGTLINQEWMLTAAHC[57.0214]DGKK	J3S832	Snake venom serine proteinase 11
1194.25	3	3579.72	SLVLVYSDGIQCGGTLINQEWMLTAAHCDGKK	SLVLVYSDGIQC[57.0214]GGTLINQEWM[15.9949]LTAAHC[57.0214]DGKK	J3S832	Snake venom serine proteinase 11
1189.24	3	3565.75	SLVLVYSDGIQCGGTLINQEWMLTAAHCDGKK	SLVLVYSDGIQ[0.9840]C[57.0214]GGTLINQEWMLTAAHC[57.0214]DGKK	J3S832	Snake venom serine proteinase 11
1242.59	2	2483.17	VFDYTEWIQSIITGNTAATCPP	VFDYTEWIQSIITGNTAATC[57.0214]PP	J3S832	Snake venom serine proteinase 11
828.73	3	2483.17	VFDYTEWIQSIITGNTAATCPP	VFDYTEWIQSIITGNTAATC[57.0214]PP	J3S832	Snake venom serine proteinase 11
700.305	2	1398.6	VGGDECNINEHR	VGGDEC[57.0214]NINEHR	J3S832	Snake venom serine proteinase 11	sp|F8S116|VSP5_CROAD, sp|P0DKY5|VSP_CRODC, sp|Q7LZF5|VSPC1_CROAT, sp|Q7LZF6|VSPE2_CROAT, sp|Q8QHK2|VSP2_CROAT
558.808	2	1115.61	VLCAGILEGGK	VLC[57.0214]AGILEGGK	J3S832	Snake venom serine proteinase 11
771.336	2	1540.68	VVGGDECNINEHR	n[42.0106]VVGGDEC[57.0214]N[0.9840]INEHR	J3S832	Snake venom serine proteinase 11	sp|F8S116|VSP5_CROAD, sp|P0DKY5|VSP_CRODC, sp|Q7LZF5|VSPC1_CROAT, sp|Q8QHK2|VSP2_CROAT
749.839	2	1497.66	VVGGDECNINEHR	VVGGDEC[57.0214]NINEHR	J3S832	Snake venom serine proteinase 11	sp|F8S116|VSP5_CROAD, sp|P0DKY5|VSP_CRODC, sp|Q7LZF5|VSPC1_CROAT, sp|Q8QHK2|VSP2_CROAT
500.228	3	1497.66	VVGGDECNINEHR	VVGGDEC[57.0214]NINEHR	J3S832	Snake venom serine proteinase 11	sp|F8S116|VSP5_CROAD, sp|P0DKY5|VSP_CRODC, sp|Q7LZF5|VSPC1_CROAT, sp|Q8QHK2|VSP2_CROAT
750.331	2	1498.65	VVGGDECNINEHR	VVGGDEC[57.0214]NIN[0.9840]EHR	J3S832	Snake venom serine proteinase 11	sp|F8S116|VSP5_CROAD, sp|P0DKY5|VSP_CRODC, sp|Q7LZF5|VSPC1_CROAT, sp|Q8QHK2|VSP2_CROAT
500.556	3	1498.65	VVGGDECNINEHR	VVGGDEC[57.0214]NIN[0.9840]EHR	J3S832	Snake venom serine proteinase 11	sp|F8S116|VSP5_CROAD, sp|P0DKY5|VSP_CRODC, sp|Q7LZF5|VSPC1_CROAT, sp|Q8QHK2|VSP2_CROAT
750.331	2	1498.64	VVGGDECNINEHR	VVGGDEC[57.0214]N[0.9840]INEHR	J3S832	Snake venom serine proteinase 11	sp|F8S116|VSP5_CROAD, sp|P0DKY5|VSP_CRODC, sp|Q7LZF5|VSPC1_CROAT, sp|Q8QHK2|VSP2_CROAT
595.323	2	1188.64	WDKDIMLIR	WDKDIMLIR	J3S832	Snake venom serine proteinase 11	sp|A0A0S4FKT4|VSP1_CRODO, sp|B0FXM1|VSP13_CRODU, sp|B0FXM2|VSP14_CRODU, sp|B0FXM3|VSP17_CRODU, sp|C0HK19|VSP3_CRODO, sp|F8S114|VSPCR_CROAD, sp|J3RY93|VSPC_CROAD, sp|J3RYA3|VSP9_CROAD, sp|J3S3W5|VSP1_CROAD, sp|J3SBQ3|VSPD_CROAD, sp|J3SDX0|VSP4_CROAD, sp|Q58G94|VSP21_CRODU, sp|Q8QHK3|VSP1_CROAT
603.321	2	1204.64	WDKDIMLIR	WDKDIM[15.9949]LIR	J3S832	Snake venom serine proteinase 11	sp|A0A0S4FKT4|VSP1_CRODO, sp|B0FXM1|VSP13_CRODU, sp|B0FXM2|VSP14_CRODU, sp|B0FXM3|VSP17_CRODU, sp|C0HK19|VSP3_CRODO, sp|F8S114|VSPCR_CROAD, sp|J3RY93|VSPC_CROAD, sp|J3RYA3|VSP9_CROAD, sp|J3S3W5|VSP1_CROAD, sp|J3SBQ3|VSPD_CROAD, sp|J3SDX0|VSP4_CROAD, sp|Q58G94|VSP21_CRODU, sp|Q8QHK3|VSP1_CROAT
402.55	3	1204.63	WDKDIMLIR	WDKDIM[15.9949]LIR	J3S832	Snake venom serine proteinase 11	sp|A0A0S4FKT4|VSP1_CRODO, sp|B0FXM1|VSP13_CRODU, sp|B0FXM2|VSP14_CRODU, sp|B0FXM3|VSP17_CRODU, sp|C0HK19|VSP3_CRODO, sp|F8S114|VSPCR_CROAD, sp|J3RY93|VSPC_CROAD, sp|J3RYA3|VSP9_CROAD, sp|J3S3W5|VSP1_CROAD, sp|J3SBQ3|VSPD_CROAD, sp|J3SDX0|VSP4_CROAD, sp|Q58G94|VSP21_CRODU, sp|Q8QHK3|VSP1_CROAT
764.714	3	2292.14	NSEHIAPLSLPSSPPSVGSVCR	N[0.9840]SEHIAPLSLPSSPPSVGSVC[57.0214]R	J3RY93	Snake venom serine proteinase 12	sp|J3SDX0|VSP4_CROAD, sp|Q8QHK3|VSP1_CROAT
1146.08	2	2290.15	NSEHIAPLSLPSSPPSVGSVCR	NSEHIAPLSLPSSPPSVGSVC[57.0214]R	J3RY93	Snake venom serine proteinase 12	sp|J3SDX0|VSP4_CROAD, sp|Q8QHK3|VSP1_CROAT
764.386	3	2290.15	NSEHIAPLSLPSSPPSVGSVCR	NSEHIAPLSLPSSPPSVGSVC[57.0214]R	J3RY93	Snake venom serine proteinase 12	sp|J3SDX0|VSP4_CROAD, sp|Q8QHK3|VSP1_CROAT
745.388	2	1488.77	DNEKDKDIMLIR	DNEKDKDIMLIR	J3SDW9	Snake venom serine proteinase 14
497.261	3	1488.77	DNEKDKDIMLIR	DNEKDKDIMLIR	J3SDW9	Snake venom serine proteinase 14
753.385	2	1504.76	DNEKDKDIMLIR	DNEKDKDIM[15.9949]LIR	J3SDW9	Snake venom serine proteinase 14
502.592	3	1504.76	DNEKDKDIMLIR	DNEKDKDIM[15.9949]LIR	J3SDW9	Snake venom serine proteinase 14
1458.73	2	2916.48	LDSPVNNSTHIAPLSLPSNPPSVGSVCR	LDSPVNNSTHIAPLSLPSN[0.9840]PPSVGSVC[57.0214]R	J3SDW9	Snake venom serine proteinase 14
1458.73	2	2916.48	LDSPVNNSTHIAPLSLPSNPPSVGSVCR	LDSPVNN[0.9840]STHIAPLSLPSNPPSVGSVC[57.0214]R	J3SDW9	Snake venom serine proteinase 14
972.822	3	2916.48	LDSPVNNSTHIAPLSLPSNPPSVGSVCR	LDSPVN[0.9840]NSTHIAPLSLPSNPPSVGSVC[57.0214]R	J3SDW9	Snake venom serine proteinase 14
1199.56	3	3595.67	FLALVYSDGNQCSGTLINEEWVLTAAHCEGNK	FLALVYSDGNQC[57.0214]SGTLINEEWVLTAAHC[57.0214]EGNK	J3S833	Snake venom serine proteinase 2	sp|Q8UUK2|VSPS1_CROAD
1199.89	3	3596.7	FLALVYSDGNQCSGTLINEEWVLTAAHCEGNK	FLALVYSDGNQC[57.0214]SGTLINEEWVLTAAHC[57.0214]EGN[0.9840]K	J3S833	Snake venom serine proteinase 2	sp|Q8UUK2|VSPS1_CROAD
1199.89	3	3596.68	FLALVYSDGNQCSGTLINEEWVLTAAHCEGNK	FLALVYSDGNQC[57.0214]SGTLIN[0.9840]EEWVLTAAHC[57.0214]EGNK	J3S833	Snake venom serine proteinase 2	sp|Q8UUK2|VSPS1_CROAD
1199.89	3	3597.68	FLALVYSDGNQCSGTLINEEWVLTAAHCEGNK	FLALVYSDGNQ[0.9840]C[57.0214]SGTLINEEWVLTAAHC[57.0214]EGNK	J3S833	Snake venom serine proteinase 2	sp|Q8UUK2|VSPS1_CROAD
1199.89	3	3596.68	FLALVYSDGNQCSGTLINEEWVLTAAHCEGNK	FLALVYSDGN[0.9840]QC[57.0214]SGTLINEEWVLTAAHC[57.0214]EGNK	J3S833	Snake venom serine proteinase 2	sp|Q8UUK2|VSPS1_CROAD
1312.97	3	3935.91	ETYPNVPHCANINILDYEVCLAAYPEFVLPATSR	ETYPNVPHC[57.0214]ANINILDYEVC[57.0214]LAAYPEFVLPATSR	J3SDX0	Snake venom serine proteinase 4a
679.319	2	1356.63	EWVLTAAHCDR	EWVLTAAHC[57.0214]DR	J3SDX0	Snake venom serine proteinase 4a	sp|A0A0S4FKT4|VSP1_CRODO, sp|B0FXM1|VSP13_CRODU, sp|B0FXM2|VSP14_CRODU, sp|J3RY93|VSPC_CROAD, sp|J3SDW9|VSPE_CROAD, sp|Q2QA04|VSP_CRODD, sp|Q58G94|VSP21_CRODU
820.382	2	1638.75	CANINLLDYEVCR	C[57.0214]ANINLLDYEVC[57.0214]R	J3RYA3	Snake venom serine proteinase 9	sp|A0A0S4FKT4|VSP1_CRODO, sp|B0FXM1|VSP13_CRODU, sp|B0FXM2|VSP14_CRODU, sp|C0HK18|VSP4_CRODO, sp|C0HK19|VSP3_CRODO, sp|F8S114|VSPCR_CROAD, sp|J3S3W5|VSP1_CROAD
502.284	2	1002.56	DKDIMLIR	DKDIMLIR	J3RYA3	Snake venom serine proteinase 9	sp|A0A0S4FKT4|VSP1_CRODO, sp|B0FXM1|VSP13_CRODU, sp|B0FXM2|VSP14_CRODU, sp|B0FXM3|VSP17_CRODU, sp|C0HK19|VSP3_CRODO, sp|F8S114|VSPCR_CROAD, sp|J3RY93|VSPC_CROAD, sp|J3S3W5|VSP1_CROAD, sp|J3S832|VSPB_CROAD, sp|J3SBQ3|VSPD_CROAD, sp|J3SDW9|VSPE_CROAD, sp|J3SDX0|VSP4_CROAD, sp|Q2QA04|VSP_CRODD, sp|Q58G94|VSP21_CRODU, sp|Q8QHK3|VSP1_CROAT
1240.92	3	3720.77	DSGGPLICNGQFQGIVFWGPDPCAQPDKPGLYTK	DSGGPLIC[57.0214]NGQFQ[0.9840]GIVFWGPDPC[57.0214]AQPDKPGLYTK	J3RYA3	Snake venom serine proteinase 9	sp|F8S114|VSPCR_CROAD, sp|J3S3W5|VSP1_CROAD
1860.38	2	3719.76	DSGGPLICNGQFQGIVFWGPDPCAQPDKPGLYTK	DSGGPLIC[57.0214]NGQFQGIVFWGPDPC[57.0214]AQPDKPGLYTK	J3RYA3	Snake venom serine proteinase 9	sp|F8S114|VSPCR_CROAD, sp|J3S3W5|VSP1_CROAD
1240.59	3	3718.77	DSGGPLICNGQFQGIVFWGPDPCAQPDKPGLYTK	DSGGPLIC[57.0214]NGQFQGIVFWGPDPC[57.0214]AQPDKPGLYTK	J3RYA3	Snake venom serine proteinase 9	sp|F8S114|VSPCR_CROAD, sp|J3S3W5|VSP1_CROAD
1240.92	3	3719.77	DSGGPLICNGQFQGIVFWGPDPCAQPDKPGLYTK	DSGGPLIC[57.0214]NGQFQGIVFWGPDPC[57.0214]AQ[0.9840]PDKPGLYTK	J3RYA3	Snake venom serine proteinase 9	sp|F8S114|VSPCR_CROAD, sp|J3S3W5|VSP1_CROAD
1860.88	2	3719.76	DSGGPLICNGQFQGIVFWGPDPCAQPDKPGLYTK	DSGGPLIC[57.0214]NGQFQ[0.9840]GIVFWGPDPC[57.0214]AQPDKPGLYTK	J3RYA3	Snake venom serine proteinase 9	sp|F8S114|VSPCR_CROAD, sp|J3S3W5|VSP1_CROAD
678.827	2	1355.64	EWVLTAAHCNR	EWVLTAAHC[57.0214]NR	J3RYA3	Snake venom serine proteinase 9
461.717	2	921.423	FDDEQIR	FDDEQIR	J3RYA3	Snake venom serine proteinase 9
553.311	2	1104.61	FLVALYHSR	FLVALYHSR	J3RYA3	Snake venom serine proteinase 9
647.827	2	1293.64	INLLDYEVCR	INLLDYEVC[57.0214]R	J3RYA3	Snake venom serine proteinase 9	sp|A0A0S4FKT4|VSP1_CRODO, sp|B0FXM1|VSP13_CRODU, sp|B0FXM2|VSP14_CRODU, sp|C0HK18|VSP4_CRODO, sp|C0HK19|VSP3_CRODO, sp|F8S114|VSPCR_CROAD, sp|J3S3W5|VSP1_CROAD
813.881	2	1625.77	LVIGGDECNIDEHR	LVIGGDEC[57.0214]NIDEHR	J3RYA3	Snake venom serine proteinase 9
854.746	3	2562.26	TFLCGGTLLNEEWVLTAAHCNR	TFLC[57.0214]GGTLLNEEWVLTAAHC[57.0214]NR	J3RYA3	Snake venom serine proteinase 9
868.409	2	1734.81	TLCAGVLEGGIDTCNR	TLC[57.0214]AGVLEGGIDTC[57.0214]NR	J3RYA3	Snake venom serine proteinase 9	sp|F8S114|VSPCR_CROAD, sp|J3S3W5|VSP1_CROAD
521.267	2	1040.52	VLTAAHCNR	VLTAAHC[57.0214]NR	J3RYA3	Snake venom serine proteinase 9
674.382	2	1346.75	LFRPSCVTVLR	LFRPSC[57.0214]VTVLR	C0K3N3	Snake venom vascular endothelial growth factor toxin cratrin
1238.6	3	3713.75	VMGWGTIKSPQETLPDVPHCANINLLDYEVCR	VMGWGTIKSPQ[0.9840]ETLPDVPHC[57.0214]ANINLLDYEVC[57.0214]R	A0A0S4FKT4	Thrombin-like enzyme collinein-1	sp|B0FXM1|VSP13_CRODU
1243.6	3	3729.74	VMGWGTIKSPQETLPDVPHCANINLLDYEVCR	VM[15.9949]GWGTIKSPQETLPDVPHC[57.0214]ANINLLDYEVC[57.0214]R	A0A0S4FKT4	Thrombin-like enzyme collinein-1	sp|B0FXM1|VSP13_CRODU
1243.93	3	3729.74	VMGWGTIKSPQETLPDVPHCANINLLDYEVCR	VM[15.9949]GWGTIKSPQ[0.9840]ETLPDVPHC[57.0214]ANINLLDYEVC[57.0214]R	A0A0S4FKT4	Thrombin-like enzyme collinein-1	sp|B0FXM1|VSP13_CRODU
1860.88	2	3720.77	DSGGPLICNGEFQGIVFWGPDPCAQPDKPALYSK	DSGGPLIC[57.0214]NGEFQGIVFWGPDPC[57.0214]AQPDKPALYSK	B0FXM2	Thrombin-like enzyme gyroxin B1.4
1240.92	3	3719.76	DSGGPLICNGEFQGIVFWGPDPCAQPDKPALYSK	DSGGPLIC[57.0214]NGEFQGIVFWGPDPC[57.0214]AQPDKPALYSK	B0FXM2	Thrombin-like enzyme gyroxin B1.4
930.942	4	3719.77	DSGGPLICNGEFQGIVFWGPDPCAQPDKPALYSK	DSGGPLIC[57.0214]NGEFQGIVFWGPDPC[57.0214]AQPDKPALYSK	B0FXM2	Thrombin-like enzyme gyroxin B1.4
1241.25	3	3721.77	DSGGPLICNGEFQGIVFWGPDPCAQPDKPALYSK	DSGGPLIC[57.0214]NGEFQ[0.9840]GIVFWGPDPC[57.0214]AQPDKPALYSK	B0FXM2	Thrombin-like enzyme gyroxin B1.4
682.325	2	1362.64	ALTMEGNQASWR	ALTMEGNQASWR	Q9DEZ9	Venom nerve growth factor
690.322	2	1378.63	ALTMEGNQASWR	ALTM[15.9949]EGNQASWR	Q9DEZ9	Venom nerve growth factor
714.335	2	1426.66	CRNPNPVPTGCR	C[57.0214]RNPNPVPTGC[57.0214]R	Q9DEZ9	Venom nerve growth factor
879.899	2	1757.79	HWNSYCTTTNTFVK	HWNSYC[57.0214]TTTNTFVK	Q9DEZ9	Venom nerve growth factor
586.935	3	1757.79	HWNSYCTTTNTFVK	HWNSYC[57.0214]TTTNTFVK	Q9DEZ9	Venom nerve growth factor
640.31	2	1278.61	IDSACVCVISR	IDSAC[57.0214]VC[57.0214]VISR	Q9DEZ9	Venom nerve growth factor
389.209	2	776.405	TTATDIR	TTATDIR	Q9DEZ9	Venom nerve growth factor
1033.91	2	2065.82	GDWNNDICTGQSAECPNK	GDWNN[0.9840]DIC[57.0214]TGQSAEC[57.0214]PNK	C9E1R7	Zinc metalloproteinase-disintegrin VMP-II
1143.95	2	2285.91	GDWNNDICTGQSAECPNKGY	GDWNN[0.9840]DIC[57.0214]TGQSAEC[57.0214]PNKGY	C9E1R7	Zinc metalloproteinase-disintegrin VMP-II
1143.95	2	2285.91	GDWNNDICTGQSAECPNKGY	GDWN[0.9840]NDIC[57.0214]TGQSAEC[57.0214]PNKGY	C9E1R7	Zinc metalloproteinase-disintegrin VMP-II
384.23	2	766.447	HSVGIVR	HSVGIVR	J9Z332	Zinc metalloproteinase-disintegrin VMP-II	sp|C9E1R7|VM2V2_CROAT, sp|J3SBP9|VM28_CROAD
439.25	2	876.488	KTVLMNR	KTVLM[15.9949]NR	J9Z332	Zinc metalloproteinase-disintegrin VMP-II
994.402	2	1986.8	LTTGSQCAEGLCCDQCK	LTTGSQC[57.0214]AEGLC[57.0214]C[57.0214]DQC[57.0214]K	J9Z332	Zinc metalloproteinase-disintegrin VMP-II	sp|J3SBP9|VM28_CROAD
865.905	2	1729.8	MAHELGHNLGIDHDR	M[15.9949]AHELGHNLGIDHDR	J9Z332	Zinc metalloproteinase-disintegrin VMP-II	sp|C9E1R7|VM2V2_CROAT, sp|J3SBP9|VM28_CROAD
1054.1	3	3159.28	MAHELGHNLGIDHDRDSCSCGANSCIMS	M[15.9949]AHELGHNLGIDHDRDSC[57.0214]SC[57.0214]GANSC[57.0214]IMS	C9E1R7	Zinc metalloproteinase-disintegrin VMP-II
1054.42	3	3160.28	MAHELGHNLGIDHDRDSCSCGANSCIMS	M[15.9949]AHELGHNLGIDHDRDSC[57.0214]SC[57.0214]GAN[0.9840]SC[57.0214]IMS	C9E1R7	Zinc metalloproteinase-disintegrin VMP-II
1190.99	2	2379.94	VTTGSQCAEGLCCDQCKFMK	VTTGSQC[57.0214]AEGLC[57.0214]C[57.0214]DQ[0.9840]C[57.0214]KFMK	C9E1R7	Zinc metalloproteinase-disintegrin VMP-II
1198.99	2	2395.94	VTTGSQCAEGLCCDQCKFMK	VTTGSQC[57.0214]AEGLC[57.0214]C[57.0214]DQ[0.9840]C[57.0214]KFM[15.9949]K	C9E1R7	Zinc metalloproteinase-disintegrin VMP-II
799.66	3	2395.94	VTTGSQCAEGLCCDQCKFMK	VTTGSQC[57.0214]AEGLC[57.0214]C[57.0214]DQ[0.9840]C[57.0214]KFM[15.9949]K	C9E1R7	Zinc metalloproteinase-disintegrin VMP-II
536.275	2	1070.54	STGIVQDHSK	STGIVQDHSK	J3S829	Zinc metalloproteinase-disintegrin-like 2a	sp|J3SDW6|VM32D_CROAD
427.758	2	853.504	ILNEPLR	ILNEPLR	J3S830	Zinc metalloproteinase-disintegrin-like 3a
522.296	2	1042.58	LVVTAEQQR	LVVTAEQQR	J3S830	Zinc metalloproteinase-disintegrin-like 3a
1000.05	3	2998.2	NGQPCLNNFGYCYNGNCPIMYHQC	NGQPC[57.0214]LN[0.9840]NFGYC[57.0214]YNGNC[57.0214]PIM[15.9949]YHQC[57.0214]	J3S830	Zinc metalloproteinase-disintegrin-like 3a
1000.05	3	2998.18	NGQPCLNNFGYCYNGNCPIMYHQC	N[0.9840]GQPC[57.0214]LNNFGYC[57.0214]YNGNC[57.0214]PIM[15.9949]YHQC[57.0214]	J3S830	Zinc metalloproteinase-disintegrin-like 3a
577.812	2	1153.61	QLVVTAEQQR	Q[-17.0265]LVVTAEQQR	J3S830	Zinc metalloproteinase-disintegrin-like 3a
956.994	2	1911.99	TWVYEIVNTLNEIYR	TWVYEIVNTLNEIYR	J3S830	Zinc metalloproteinase-disintegrin-like 3a
638.332	3	1911.98	TWVYEIVNTLNEIYR	TWVYEIVNTLNEIYR	J3S830	Zinc metalloproteinase-disintegrin-like 3a
957.486	2	1912.97	TWVYEIVNTLNEIYR	TWVYEIVNTLN[0.9840]EIYR	J3S830	Zinc metalloproteinase-disintegrin-like 3a
957.486	2	1913	TWVYEIVNTLNEIYR	TWVYEIVN[0.9840]TLNEIYR	J3S830	Zinc metalloproteinase-disintegrin-like 3a
465.754	2	929.496	VVTAEQQR	VVTAEQQR	J3S830	Zinc metalloproteinase-disintegrin-like 3a
849.848	2	1697.69	AAKDECDMADVCTGR	AAKDEC[57.0214]DMADVC[57.0214]TGR	F8S108	Zinc metalloproteinase-disintegrin-like 4a	sp|C5H5D1|VM31_CRODC, sp|Q076D1|VM31_CRODU, sp|Q9DGB9|VM3V1_CROAT
857.845	2	1713.68	AAKDECDMADVCTGR	AAKDEC[57.0214]DM[15.9949]ADVC[57.0214]TGR	F8S108	Zinc metalloproteinase-disintegrin-like 4a	sp|C5H5D1|VM31_CRODC, sp|Q076D1|VM31_CRODU, sp|Q9DGB9|VM3V1_CROAT
572.232	3	1713.68	AAKDECDMADVCTGR	AAKDEC[57.0214]DM[15.9949]ADVC[57.0214]TGR	F8S108	Zinc metalloproteinase-disintegrin-like 4a	sp|C5H5D1|VM31_CRODC, sp|Q076D1|VM31_CRODU, sp|Q9DGB9|VM3V1_CROAT
786.327	2	1570.64	ACSNGQCVDVTTPY	AC[57.0214]SNGQC[57.0214]VDVTTPY	F8S108	Zinc metalloproteinase-disintegrin-like 4a	sp|Q9DGB9|VM3V1_CROAT
786.819	2	1571.63	ACSNGQCVDVTTPY	AC[57.0214]SN[0.9840]GQC[57.0214]VDVTTPY	F8S108	Zinc metalloproteinase-disintegrin-like 4a	sp|Q9DGB9|VM3V1_CROAT
422.754	2	843.495	ATDLLRR	ATDLLRR	F8S108	Zinc metalloproteinase-disintegrin-like 4a
1602.72	2	3205.46	CPIMADQCIALFGPSATVSQDACFQFNR	C[57.0214]PIMADQC[57.0214]IALFGPSATVSQDAC[57.0214]FQFNR	F8S108	Zinc metalloproteinase-disintegrin-like 4a
1068.82	3	3203.43	CPIMADQCIALFGPSATVSQDACFQFNR	C[57.0214]PIMADQC[57.0214]IALFGPSATVSQDAC[57.0214]FQFNR	F8S108	Zinc metalloproteinase-disintegrin-like 4a
1611.21	2	3221.38	CPIMADQCIALFGPSATVSQDACFQFNR	C[57.0214]PIM[15.9949]ADQC[57.0214]IALFGPSATVSQ[0.9840]DAC[57.0214]FQFNR	F8S108	Zinc metalloproteinase-disintegrin-like 4a
714.763	2	1427.51	DECDMADVCTGR	DEC[57.0214]DMADVC[57.0214]TGR	F8S108	Zinc metalloproteinase-disintegrin-like 4a	sp|C5H5D1|VM31_CRODC, sp|Q076D1|VM31_CRODU, sp|Q9DGB9|VM3V1_CROAT
722.76	2	1443.51	DECDMADVCTGR	DEC[57.0214]DM[15.9949]ADVC[57.0214]TGR	F8S108	Zinc metalloproteinase-disintegrin-like 4a	sp|C5H5D1|VM31_CRODC, sp|Q076D1|VM31_CRODU, sp|Q9DGB9|VM3V1_CROAT
720.404	2	1438.8	DIVNVITPIYHR	DIVNVITPIYHR	F8S108	Zinc metalloproteinase-disintegrin-like 4a	sp|C5H5D1|VM31_CRODC, sp|Q9DGB9|VM3V1_CROAT
480.605	3	1438.8	DIVNVITPIYHR	DIVNVITPIYHR	F8S108	Zinc metalloproteinase-disintegrin-like 4a	sp|C5H5D1|VM31_CRODC, sp|Q9DGB9|VM3V1_CROAT
342.499	3	1024.47	FKGAGTECR	FKGAGTEC[57.0214]R	F8S108	Zinc metalloproteinase-disintegrin-like 4a	sp|C5H5D1|VM31_CRODC, sp|J3SDW8|VM38_CROAD, sp|Q076D1|VM31_CRODU, sp|Q9DGB9|VM3V1_CROAT
513.245	2	1024.48	FKGAGTECR	FKGAGTEC[57.0214]R	F8S108	Zinc metalloproteinase-disintegrin-like 4a	sp|C5H5D1|VM31_CRODC, sp|J3SDW8|VM38_CROAD, sp|Q076D1|VM31_CRODU, sp|Q9DGB9|VM3V1_CROAT
375.664	2	749.312	GAGTECR	GAGTEC[57.0214]R	F8S108	Zinc metalloproteinase-disintegrin-like 4a	sp|C5H5D1|VM31_CRODC, sp|J3SDW8|VM38_CROAD, sp|Q076D1|VM31_CRODU, sp|Q9DGB9|VM3V1_CROAT
442.235	2	882.459	GIVQDHSK	GIVQDHSK	F8S108	Zinc metalloproteinase-disintegrin-like 4a	sp|C5H5D1|VM31_CRODC, sp|J3S829|VM32A_CROAD, sp|J3SDW6|VM32D_CROAD, sp|J3SDW8|VM38_CROAD, sp|Q076D1|VM31_CRODU, sp|Q9DGB9|VM3V1_CROAT
401.728	2	801.439	GMVLPGTK	GMVLPGTK	F8S108	Zinc metalloproteinase-disintegrin-like 4a	sp|A2CJE2|VM3S_CROSS, sp|A2CJE3|VM3V_CROVV, sp|A4PBQ9|VM3VA_CROAT, sp|C5H5D1|VM31_CRODC, sp|C9E1R8|VM3V3_CROVV, sp|P0C7N3|VM3CR_CROVV, sp|Q076D1|VM31_CRODU, sp|Q2QA02|VM3_CRODD, sp|Q90282|VM3VB_CROAT, sp|Q9DGB9|VM3V1_CROAT
513.714	2	1025.41	GNHYGYCR	GNHYGYC[57.0214]R	F8S108	Zinc metalloproteinase-disintegrin-like 4a	sp|C5H5D1|VM31_CRODC, sp|Q076D1|VM31_CRODU, sp|Q9DGB9|VM3V1_CROAT
530.261	2	1058.51	IACEPQDVK	IAC[57.0214]EPQDVK	F8S108	Zinc metalloproteinase-disintegrin-like 4a	sp|C5H5D1|VM31_CRODC, sp|Q076D1|VM31_CRODU, sp|Q9DGB9|VM3V1_CROAT
530.753	2	1059.49	IACEPQDVK	IAC[57.0214]EPQ[0.9840]DVK	F8S108	Zinc metalloproteinase-disintegrin-like 4a	sp|C5H5D1|VM31_CRODC, sp|Q076D1|VM31_CRODU, sp|Q9DGB9|VM3V1_CROAT
843.144	4	3368.54	KPLKTDVVSPAVCGNYFVEVGEECDCGSPR	KPLKTDVVSPAVC[57.0214]GNYFVEVGEEC[57.0214]DC[57.0214]GSPR	F8S108	Zinc metalloproteinase-disintegrin-like 4a	sp|C5H5D1|VM31_CRODC, sp|Q9DGB9|VM3V1_CROAT
1124.18	3	3369.58	KPLKTDVVSPAVCGNYFVEVGEECDCGSPR	KPLKTDVVSPAVC[57.0214]GN[0.9840]YFVEVGEEC[57.0214]DC[57.0214]GSPR	F8S108	Zinc metalloproteinase-disintegrin-like 4a	sp|C5H5D1|VM31_CRODC, sp|Q9DGB9|VM3V1_CROAT
1484.38	3	4451.18	KSHDNAQLLTGINFNGPTAGLAYLGGICNTMYSAGIVQDHSK	KSHDNAQLLTGINFNGPTAGLAYLGGIC[57.0214]N[0.9840]TM[15.9949]YSAGIVQDHSK	F8S108	Zinc metalloproteinase-disintegrin-like 4a
1113.54	4	4451.18	KSHDNAQLLTGINFNGPTAGLAYLGGICNTMYSAGIVQDHSK	KSHDNAQLLTGINFNGPTAGLAYLGGIC[57.0214]N[0.9840]TM[15.9949]YSAGIVQDHSK	F8S108	Zinc metalloproteinase-disintegrin-like 4a
1484.38	3	4451.18	KSHDNAQLLTGINFNGPTAGLAYLGGICNTMYSAGIVQDHSK	KSHDNAQLLTGIN[0.9840]FNGPTAGLAYLGGIC[57.0214]NTM[15.9949]YSAGIVQDHSK	F8S108	Zinc metalloproteinase-disintegrin-like 4a
744.912	2	1487.82	LFLVADYIMYLK	LFLVADYIMYLK	F8S108	Zinc metalloproteinase-disintegrin-like 4a	sp|C5H5D1|VM31_CRODC, sp|Q076D1|VM31_CRODU, sp|Q9DGB9|VM3V1_CROAT
752.91	2	1503.81	LFLVADYIMYLK	LFLVADYIM[15.9949]YLK	F8S108	Zinc metalloproteinase-disintegrin-like 4a	sp|C5H5D1|VM31_CRODC, sp|Q076D1|VM31_CRODU, sp|Q9DGB9|VM3V1_CROAT
1034.48	2	2066.94	LGGICNTMYSAGIVQDHSK	LGGIC[57.0214]N[0.9840]TM[15.9949]YSAGIVQDHSK	F8S108	Zinc metalloproteinase-disintegrin-like 4a	sp|C5H5D1|VM31_CRODC, sp|Q076D1|VM31_CRODU, sp|Q9DGB9|VM3V1_CROAT
689.987	3	2066.94	LGGICNTMYSAGIVQDHSK	LGGIC[57.0214]N[0.9840]TM[15.9949]YSAGIVQDHSK	F8S108	Zinc metalloproteinase-disintegrin-like 4a	sp|C5H5D1|VM31_CRODC, sp|Q076D1|VM31_CRODU, sp|Q9DGB9|VM3V1_CROAT
1572.71	2	3144.38	LKTDVVSPAVCGNYFVEVGEECDCGSPR	LKTDVVSPAVC[57.0214]GNYFVEVGEEC[57.0214]DC[57.0214]GSPR	F8S108	Zinc metalloproteinase-disintegrin-like 4a	sp|C5H5D1|VM31_CRODC, sp|Q9DGB9|VM3V1_CROAT
1048.81	3	3143.41	LKTDVVSPAVCGNYFVEVGEECDCGSPR	LKTDVVSPAVC[57.0214]GNYFVEVGEEC[57.0214]DC[57.0214]GSPR	F8S108	Zinc metalloproteinase-disintegrin-like 4a	sp|C5H5D1|VM31_CRODC, sp|Q9DGB9|VM3V1_CROAT
875.453	2	1748.9	MYDIVNVITPIYHR	M[15.9949]YDIVNVITPIYHR	F8S108	Zinc metalloproteinase-disintegrin-like 4a	sp|C5H5D1|VM31_CRODC, sp|Q9DGB9|VM3V1_CROAT
583.971	3	1748.9	MYDIVNVITPIYHR	M[15.9949]YDIVNVITPIYHR	F8S108	Zinc metalloproteinase-disintegrin-like 4a	sp|C5H5D1|VM31_CRODC, sp|Q9DGB9|VM3V1_CROAT
867.456	2	1732.9	MYDIVNVITPIYHR	MYDIVNVITPIYHR	F8S108	Zinc metalloproteinase-disintegrin-like 4a	sp|C5H5D1|VM31_CRODC, sp|Q9DGB9|VM3V1_CROAT
578.64	3	1732.9	MYDIVNVITPIYHR	MYDIVNVITPIYHR	F8S108	Zinc metalloproteinase-disintegrin-like 4a	sp|C5H5D1|VM31_CRODC, sp|Q9DGB9|VM3V1_CROAT
510.254	2	1018.5	NMPQCILK	NM[15.9949]PQC[57.0214]ILK	F8S108	Zinc metalloproteinase-disintegrin-like 4a	sp|C5H5D1|VM31_CRODC, sp|Q076D1|VM31_CRODU, sp|Q9DGB9|VM3V1_CROAT
602.246	2	1202.48	NNNGYCYNGK	NNNGYC[57.0214]YNGK	F8S108	Zinc metalloproteinase-disintegrin-like 4a	sp|C5H5D1|VM31_CRODC, sp|J3S829|VM32A_CROAD, sp|J3SDW6|VM32D_CROAD, sp|Q076D1|VM31_CRODU, sp|Q9DGB9|VM3V1_CROAT
602.738	2	1203.47	NNNGYCYNGK	NNNGYC[57.0214]YN[0.9840]GK	F8S108	Zinc metalloproteinase-disintegrin-like 4a	sp|C5H5D1|VM31_CRODC, sp|J3S829|VM32A_CROAD, sp|J3SDW6|VM32D_CROAD, sp|Q076D1|VM31_CRODU, sp|Q9DGB9|VM3V1_CROAT
602.738	2	1203.46	NNNGYCYNGK	NNN[0.9840]GYC[57.0214]YNGK	F8S108	Zinc metalloproteinase-disintegrin-like 4a	sp|C5H5D1|VM31_CRODC, sp|J3S829|VM32A_CROAD, sp|J3SDW6|VM32D_CROAD, sp|Q076D1|VM31_CRODU, sp|Q9DGB9|VM3V1_CROAT
521.27	2	1040.53	SAGIVQDHSK	SAGIVQDHSK	F8S108	Zinc metalloproteinase-disintegrin-like 4a	sp|C5H5D1|VM31_CRODC, sp|Q076D1|VM31_CRODU, sp|Q9DGB9|VM3V1_CROAT
1081.52	4	4323.11	SHDNAQLLTGINFNGPTAGLAYLGGICNTMYSAGIVQDHSK	SHDNAQLLTGINFNGPTAGLAYLGGIC[57.0214]NTM[15.9949]YSAGIVQ[0.9840]DHSK	F8S108	Zinc metalloproteinase-disintegrin-like 4a
1441.69	3	4323.06	SHDNAQLLTGINFNGPTAGLAYLGGICNTMYSAGIVQDHSK	SHDNAQLLTGINFNGPTAGLAYLGGIC[57.0214]N[0.9840]TM[15.9949]YSAGIVQDHSK	F8S108	Zinc metalloproteinase-disintegrin-like 4a
1081.52	4	4322.06	SHDNAQLLTGINFNGPTAGLAYLGGICNTMYSAGIVQDHSK	SHDNAQLLTGINFNGPTAGLAYLGGIC[57.0214]N[0.9840]TM[15.9949]YSAGIVQDHSK	F8S108	Zinc metalloproteinase-disintegrin-like 4a
1441.69	3	4324.07	SHDNAQLLTGINFNGPTAGLAYLGGICNTMYSAGIVQDHSK	SHDNAQLLTGINFN[0.9840]GPTAGLAYLGGIC[57.0214]NTM[15.9949]YSAGIVQDHSK	F8S108	Zinc metalloproteinase-disintegrin-like 4a
1452.12	2	2902.22	TDVVSPAVCGNYFVEVGEECDCGSPR	TDVVSPAVC[57.0214]GNYFVEVGEEC[57.0214]DC[57.0214]GSPR	F8S108	Zinc metalloproteinase-disintegrin-like 4a	sp|C5H5D1|VM31_CRODC, sp|Q9DGB9|VM3V1_CROAT
968.414	3	2902.23	TDVVSPAVCGNYFVEVGEECDCGSPR	TDVVSPAVC[57.0214]GNYFVEVGEEC[57.0214]DC[57.0214]GSPR	F8S108	Zinc metalloproteinase-disintegrin-like 4a	sp|C5H5D1|VM31_CRODC, sp|Q9DGB9|VM3V1_CROAT
1452.61	2	2903.26	TDVVSPAVCGNYFVEVGEECDCGSPR	TDVVSPAVC[57.0214]GN[0.9840]YFVEVGEEC[57.0214]DC[57.0214]GSPR	F8S108	Zinc metalloproteinase-disintegrin-like 4a	sp|C5H5D1|VM31_CRODC, sp|Q9DGB9|VM3V1_CROAT
902.369	2	1802.73	YFVEVGEECDCGSPR	YFVEVGEEC[57.0214]DC[57.0214]GSPR	F8S108	Zinc metalloproteinase-disintegrin-like 4a	sp|C5H5D1|VM31_CRODC, sp|Q9DGB9|VM3V1_CROAT
962.389	3	2884.12	ARSECDIAESCTGQSADCPTDDFHR	ARSEC[57.0214]DIAESC[57.0214]TGQSADC[57.0214]PTDDFHR	Q92043	Zinc metalloproteinase-disintegrin-like atrolysin-A (Fragment)
599.22	2	1196.43	DPCCDAATCK	DPC[57.0214]C[57.0214]DAATC[57.0214]K	Q92043	Zinc metalloproteinase-disintegrin-like atrolysin-A (Fragment)	sp|C5H5D1|VM31_CRODC, sp|Q076D1|VM31_CRODU
786.87	2	1571.73	ENGVNIPCAQEDVK	ENGVNIPC[57.0214]AQEDVK	Q92043	Zinc metalloproteinase-disintegrin-like atrolysin-A (Fragment)
787.362	2	1572.71	ENGVNIPCAQEDVK	ENGVN[0.9840]IPC[57.0214]AQEDVK	Q92043	Zinc metalloproteinase-disintegrin-like atrolysin-A (Fragment)
787.362	2	1572.71	ENGVNIPCAQEDVK	EN[0.9840]GVNIPC[57.0214]AQEDVK	Q92043	Zinc metalloproteinase-disintegrin-like atrolysin-A (Fragment)
778.356	2	1554.71	ENGVNIPCAQEDVK	E[-18.0106]N[0.9840]GVNIPC[57.0214]AQEDVK	Q92043	Zinc metalloproteinase-disintegrin-like atrolysin-A (Fragment)
404.67	2	807.327	GTMCDPK	GTMC[57.0214]DPK	Q92043	Zinc metalloproteinase-disintegrin-like atrolysin-A (Fragment)	sp|P15167|VM1AD_CROAT, sp|Q90392|VM1AC_CROAT
795.354	2	1588.7	HKYSDDGMVDHGTK	HKYSDDGMVDHGTK	Q92043	Zinc metalloproteinase-disintegrin-like atrolysin-A (Fragment)
530.572	3	1588.7	HKYSDDGMVDHGTK	HKYSDDGMVDHGTK	Q92043	Zinc metalloproteinase-disintegrin-like atrolysin-A (Fragment)
803.352	2	1604.7	HKYSDDGMVDHGTK	HKYSDDGM[15.9949]VDHGTK	Q92043	Zinc metalloproteinase-disintegrin-like atrolysin-A (Fragment)
850.917	2	1699.82	KENGVNIPCAQEDVK	KENGVNIPC[57.0214]AQEDVK	Q92043	Zinc metalloproteinase-disintegrin-like atrolysin-A (Fragment)
567.942	3	1700.8	KENGVNIPCAQEDVK	KENGVN[0.9840]IPC[57.0214]AQEDVK	Q92043	Zinc metalloproteinase-disintegrin-like atrolysin-A (Fragment)
851.409	2	1700.81	KENGVNIPCAQEDVK	KEN[0.9840]GVNIPC[57.0214]AQEDVK	Q92043	Zinc metalloproteinase-disintegrin-like atrolysin-A (Fragment)
567.942	3	1700.81	KENGVNIPCAQEDVK	KEN[0.9840]GVNIPC[57.0214]AQEDVK	Q92043	Zinc metalloproteinase-disintegrin-like atrolysin-A (Fragment)
1252.21	2	2502.41	KWIYQIVNTINEIYIPLNIR	KWIYQIVNTINEIYIPLNIR	Q92043	Zinc metalloproteinase-disintegrin-like atrolysin-A (Fragment)
835.14	3	2502.41	KWIYQIVNTINEIYIPLNIR	KWIYQIVNTINEIYIPLNIR	Q92043	Zinc metalloproteinase-disintegrin-like atrolysin-A (Fragment)
891.332	2	1780.66	LHSWVECESGECCQ	LHSWVEC[57.0214]ESGEC[57.0214]C[57.0214]Q[0.9840]	Q92043	Zinc metalloproteinase-disintegrin-like atrolysin-A (Fragment)
1099.42	2	2196.83	LHSWVECESGECCQQCK	LHSWVEC[57.0214]ESGEC[57.0214]C[57.0214]QQ[0.9840]C[57.0214]K	Q92043	Zinc metalloproteinase-disintegrin-like atrolysin-A (Fragment)
733.285	3	2196.84	LHSWVECESGECCQQCK	LHSWVEC[57.0214]ESGEC[57.0214]C[57.0214]QQ[0.9840]C[57.0214]K	Q92043	Zinc metalloproteinase-disintegrin-like atrolysin-A (Fragment)
1099.42	2	2196.84	LHSWVECESGECCQQCK	LHSWVEC[57.0214]ESGEC[57.0214]C[57.0214]Q[0.9840]QC[57.0214]K	Q92043	Zinc metalloproteinase-disintegrin-like atrolysin-A (Fragment)
733.285	3	2196.84	LHSWVECESGECCQQCK	LHSWVEC[57.0214]ESGEC[57.0214]C[57.0214]Q[0.9840]QC[57.0214]K	Q92043	Zinc metalloproteinase-disintegrin-like atrolysin-A (Fragment)
461.777	2	921.544	LVIVADHR	LVIVADHR	Q92043	Zinc metalloproteinase-disintegrin-like atrolysin-A (Fragment)	sp|C9E1R9|VM2V2_CROVV, sp|Q8JJ51|VM1_CROMM
581.246	2	1160.48	SDDGMVDHGTK	SDDGMVDHGTK	Q92043	Zinc metalloproteinase-disintegrin-like atrolysin-A (Fragment)
807.81	2	1613.61	TCRDPCCDAATCK	TC[57.0214]RDPC[57.0214]C[57.0214]DAATC[57.0214]K	Q92043	Zinc metalloproteinase-disintegrin-like atrolysin-A (Fragment)	sp|C5H5D1|VM31_CRODC, sp|Q076D1|VM31_CRODU
538.876	3	1613.61	TCRDPCCDAATCK	TC[57.0214]RDPC[57.0214]C[57.0214]DAATC[57.0214]K	Q92043	Zinc metalloproteinase-disintegrin-like atrolysin-A (Fragment)	sp|C5H5D1|VM31_CRODC, sp|Q076D1|VM31_CRODU
729.919	2	1457.82	TINEIYIPLNIR	TINEIYIPLNIR	Q92043	Zinc metalloproteinase-disintegrin-like atrolysin-A (Fragment)
792.77	3	2375.32	WIYQIVNTINEIYIPLNIR	WIYQIVN[0.9840]TINEIYIPLNIR	Q92043	Zinc metalloproteinase-disintegrin-like atrolysin-A (Fragment)
1188.16	2	2374.32	WIYQIVNTINEIYIPLNIR	WIYQIVNTINEIYIPLNIR	Q92043	Zinc metalloproteinase-disintegrin-like atrolysin-A (Fragment)
792.442	3	2374.31	WIYQIVNTINEIYIPLNIR	WIYQIVNTINEIYIPLNIR	Q92043	Zinc metalloproteinase-disintegrin-like atrolysin-A (Fragment)
662.777	2	1323.54	YSDDGMVDHGTK	YSDDGMVDHGTK	Q92043	Zinc metalloproteinase-disintegrin-like atrolysin-A (Fragment)
442.187	3	1323.55	YSDDGMVDHGTK	YSDDGMVDHGTK	Q92043	Zinc metalloproteinase-disintegrin-like atrolysin-A (Fragment)
670.775	2	1339.54	YSDDGMVDHGTK	YSDDGM[15.9949]VDHGTK	Q92043	Zinc metalloproteinase-disintegrin-like atrolysin-A (Fragment)
899.834	2	1797.67	PGSQCAEGLCCDQCR	PGSQ[0.9840]C[57.0214]AEGLC[57.0214]C[57.0214]DQC[57.0214]R	P34182	Zinc metalloproteinase/disintegrin	sp|H9M5U4|VM2_CRORU
550.783	2	1099.57	VHQMVNIMK	VHQMVN[0.9840]IMK	P34182	Zinc metalloproteinase/disintegrin
514.266	2	1026.52	IPCAPQDVK	IPC[57.0214]APQDVK	P0C6E8	Zinc metalloproteinase/disintegrin (Fragment)
1165.42	2	2328.83	AGEECDCGSPANPCCDAATCK	AGEEC[57.0214]DC[57.0214]GSPANPC[57.0214]C[57.0214]DAATC[57.0214]K	C9E1R9	Zinc metalloproteinase/disintegrin VMP-II	sp|C0HJM4|VM2_CROSM, sp|P0C7X7|VM212_CROSS, sp|P31981|VM2I_CROBA, sp|P31985|VM2I_CROCE, sp|P31986|VM2I_CROOL, sp|P31987|VM2I_CROVV, sp|P68520|VM2IC_CROAT, sp|P68521|VM2I_CRODD
576.232	2	1150.45	CTGQSADCPR	C[57.0214]TGQSADC[57.0214]PR	C9E1R9	Zinc metalloproteinase/disintegrin VMP-II	sp|A2CJE5|VM2IA_CROAT, sp|A2CJE6|VM2IV_CROVV, sp|C0HJM4|VM2_CROSM, sp|C0HK50|VM2_CROTA, sp|J3SBP9|VM28_CROAD, sp|J9Z332|VM2_CROAD, sp|P0C7X6|VM212_CROHD, sp|P0C7X7|VM212_CROSS, sp|P31981|VM2I_CROBA, sp|P31982|VM2I_CROCC, sp|P31984|VM2I_CROMM, sp|P31985|VM2I_CROCE, sp|P31986|VM2I_CROOL, sp|P31987|VM2I_CROVV, sp|P34182|VM2AE_CROAT, sp|P68520|VM2IC_CROAT, sp|P68521|VM2I_CRODD, sp|Q072L5|VM2_BOTAS
567.719	2	1133.43	CTGQSADCPR	C[-17.0265]TGQSADC[57.0214]PR	C9E1R9	Zinc metalloproteinase/disintegrin VMP-II	sp|A2CJE5|VM2IA_CROAT, sp|A2CJE6|VM2IV_CROVV, sp|C0HJM4|VM2_CROSM, sp|C0HK50|VM2_CROTA, sp|J3SBP9|VM28_CROAD, sp|J9Z332|VM2_CROAD, sp|P0C7X6|VM212_CROHD, sp|P0C7X7|VM212_CROSS, sp|P31981|VM2I_CROBA, sp|P31982|VM2I_CROCC, sp|P31984|VM2I_CROMM, sp|P31985|VM2I_CROCE, sp|P31986|VM2I_CROOL, sp|P31987|VM2I_CROVV, sp|P34182|VM2AE_CROAT, sp|P68520|VM2IC_CROAT, sp|P68521|VM2I_CRODD, sp|Q072L5|VM2_BOTAS
633.254	2	1264.5	CTGQSADCPRN	C[57.0214]TGQSADC[57.0214]PRN	C9E1R9	Zinc metalloproteinase/disintegrin VMP-II	sp|A2CJE6|VM2IV_CROVV, sp|C0HJM4|VM2_CROSM, sp|C0HK50|VM2_CROTA, sp|J3SBP9|VM28_CROAD, sp|J9Z332|VM2_CROAD, sp|P0C7X6|VM212_CROHD, sp|P0C7X7|VM212_CROSS, sp|P31981|VM2I_CROBA, sp|P31982|VM2I_CROCC, sp|P31984|VM2I_CROMM, sp|P31985|VM2I_CROCE, sp|P31986|VM2I_CROOL, sp|P31987|VM2I_CROVV, sp|P34182|VM2AE_CROAT, sp|P68520|VM2IC_CROAT, sp|P68521|VM2I_CRODD, sp|Q072L5|VM2_BOTAS
1229.94	2	2457.87	EAGEECDCGSPANPCCDAATCK	EAGEEC[57.0214]DC[57.0214]GSPANPC[57.0214]C[57.0214]DAATC[57.0214]K	C9E1R9	Zinc metalloproteinase/disintegrin VMP-II	sp|P0C7X7|VM212_CROSS, sp|P31985|VM2I_CROCE, sp|P31986|VM2I_CROOL
820.622	3	2458.87	EAGEECDCGSPANPCCDAATCK	EAGEEC[57.0214]DC[57.0214]GSPAN[0.9840]PC[57.0214]C[57.0214]DAATC[57.0214]K	C9E1R9	Zinc metalloproteinase/disintegrin VMP-II	sp|P0C7X7|VM212_CROSS, sp|P31985|VM2I_CROCE, sp|P31986|VM2I_CROOL
1036.87	2	2071.72	ECDCGSPANPCCDAATCK	EC[57.0214]DC[57.0214]GSPANPC[57.0214]C[57.0214]DAATC[57.0214]K	C9E1R9	Zinc metalloproteinase/disintegrin VMP-II	sp|C0HJM4|VM2_CROSM, sp|C0HK50|VM2_CROTA, sp|P0C7X6|VM212_CROHD, sp|P0C7X7|VM212_CROSS, sp|P31981|VM2I_CROBA, sp|P31985|VM2I_CROCE, sp|P31986|VM2I_CROOL, sp|P31987|VM2I_CROVV, sp|P68520|VM2IC_CROAT, sp|P68521|VM2I_CRODD
1101.39	2	2200.77	EECDCGSPANPCCDAATCK	EEC[57.0214]DC[57.0214]GSPANPC[57.0214]C[57.0214]DAATC[57.0214]K	C9E1R9	Zinc metalloproteinase/disintegrin VMP-II	sp|C0HJM4|VM2_CROSM, sp|C0HK50|VM2_CROTA, sp|P0C7X6|VM212_CROHD, sp|P0C7X7|VM212_CROSS, sp|P31981|VM2I_CROBA, sp|P31985|VM2I_CROCE, sp|P31986|VM2I_CROOL, sp|P31987|VM2I_CROVV, sp|P68520|VM2IC_CROAT, sp|P68521|VM2I_CRODD
422.748	2	843.483	ETVLLNR	ETVLLNR	C9E1R9	Zinc metalloproteinase/disintegrin VMP-II	sp|P0C6E8|VM3G1_TRIGA
413.743	2	825.473	ETVLLNR	E[-18.0106]TVLLNR	C9E1R9	Zinc metalloproteinase/disintegrin VMP-II	sp|P0C6E8|VM3G1_TRIGA
960.881	2	1919.76	GDNPDDRCTGQSADCPR	GDNPDDRC[57.0214]TGQSADC[57.0214]PR	C9E1R9	Zinc metalloproteinase/disintegrin VMP-II	sp|C0HK50|VM2_CROTA, sp|P31981|VM2I_CROBA, sp|P31984|VM2I_CROMM, sp|P31985|VM2I_CROCE, sp|P31987|VM2I_CROVV, sp|Q072L5|VM2_BOTAS
640.923	3	1919.76	GDNPDDRCTGQSADCPR	GDNPDDRC[57.0214]TGQSADC[57.0214]PR	C9E1R9	Zinc metalloproteinase/disintegrin VMP-II	sp|C0HK50|VM2_CROTA, sp|P31981|VM2I_CROBA, sp|P31984|VM2I_CROMM, sp|P31985|VM2I_CROCE, sp|P31987|VM2I_CROVV, sp|Q072L5|VM2_BOTAS
1129.9	2	2257.79	GEECDCGSPANPCCDAATCK	GEEC[57.0214]DC[57.0214]GSPANPC[57.0214]C[57.0214]DAATC[57.0214]K	C9E1R9	Zinc metalloproteinase/disintegrin VMP-II	sp|C0HJM4|VM2_CROSM, sp|C0HK50|VM2_CROTA, sp|P0C7X6|VM212_CROHD, sp|P0C7X7|VM212_CROSS, sp|P31981|VM2I_CROBA, sp|P31985|VM2I_CROCE, sp|P31986|VM2I_CROOL, sp|P31987|VM2I_CROVV, sp|P68520|VM2IC_CROAT, sp|P68521|VM2I_CRODD
753.601	3	2257.79	GEECDCGSPANPCCDAATCK	GEEC[57.0214]DC[57.0214]GSPANPC[57.0214]C[57.0214]DAATC[57.0214]K	C9E1R9	Zinc metalloproteinase/disintegrin VMP-II	sp|C0HJM4|VM2_CROSM, sp|C0HK50|VM2_CROTA, sp|P0C7X6|VM212_CROHD, sp|P0C7X7|VM212_CROSS, sp|P31981|VM2I_CROBA, sp|P31985|VM2I_CROCE, sp|P31986|VM2I_CROOL, sp|P31987|VM2I_CROVV, sp|P68520|VM2IC_CROAT, sp|P68521|VM2I_CRODD
555.801	2	1109.59	IWVHEIVNT	IWVHEIVNT	C9E1R9	Zinc metalloproteinase/disintegrin VMP-II
792.433	2	1582.86	IWVHEIVNTINVF	IWVHEIVNTINVF	C9E1R9	Zinc metalloproteinase/disintegrin VMP-II
635.012	3	1902.02	IWVHEIVNTINVFYR	IWVHEIVNTINVFYR	C9E1R9	Zinc metalloproteinase/disintegrin VMP-II
635.34	3	1904.01	IWVHEIVNTINVFYR	IWVHEIVN[0.9840]TINVFYR	C9E1R9	Zinc metalloproteinase/disintegrin VMP-II
952.015	2	1902.02	IWVHEIVNTINVFYR	IWVHEIVNTINVFYR	C9E1R9	Zinc metalloproteinase/disintegrin VMP-II
456.75	2	911.49	TINVFYR	TINVFYR	C9E1R9	Zinc metalloproteinase/disintegrin VMP-II
664.372	2	1326.73	YIELVIVADHR	YIELVIVADHR	C9E1R9	Zinc metalloproteinase/disintegrin VMP-II

## Sheet: C. p. miquihuanus
M/Z	Charge	Observed Mass	Peptide Sequence	Modified Sequence	Accession	Protein Description	Shared Proteins
540.254	2	1078.5	DNIPTYDNK	DNIPTYDNK	Q7ZTA7	Acidic phospholipase A2 CoaPLA2
792.876	2	1583.75	DNIPTYDNKYWR	DNIPTYDNKYWR	Q7ZTA7	Acidic phospholipase A2 CoaPLA2
401.734	2	801.455	AVAICLR	AVAIC[57.0214]LR	Q8UVZ7	Basic phospholipase A2 homolog Cax-K49	sp|P0DUP2|PA2H2_CROOA
486.167	2	970.321	EMCECDK	EMC[57.0214]EC[57.0214]DK	Q8UVZ7	Basic phospholipase A2 homolog Cax-K49	sp|P0DUP2|PA2H2_CROOA
877.888	2	1753.76	EMCECDKAVAICLR	EMC[57.0214]EC[57.0214]DKAVAIC[57.0214]LR	Q8UVZ7	Basic phospholipase A2 homolog Cax-K49	sp|P0DUP2|PA2H2_CROOA
585.595	3	1753.76	EMCECDKAVAICLR	EMC[57.0214]EC[57.0214]DKAVAIC[57.0214]LR	Q8UVZ7	Basic phospholipase A2 homolog Cax-K49	sp|P0DUP2|PA2H2_CROOA
885.886	2	1769.75	EMCECDKAVAICLR	EM[15.9949]C[57.0214]EC[57.0214]DKAVAIC[57.0214]LR	Q8UVZ7	Basic phospholipase A2 homolog Cax-K49	sp|P0DUP2|PA2H2_CROOA
590.926	3	1769.76	EMCECDKAVAICLR	EM[15.9949]C[57.0214]EC[57.0214]DKAVAIC[57.0214]LR	Q8UVZ7	Basic phospholipase A2 homolog Cax-K49	sp|P0DUP2|PA2H2_CROOA
498.735	2	995.458	ENLDTYNK	ENLDTYNK	Q8UVZ7	Basic phospholipase A2 homolog Cax-K49	sp|P0DUP2|PA2H2_CROOA
562.783	2	1123.55	ENLDTYNKK	ENLDTYNKK	Q8UVZ7	Basic phospholipase A2 homolog Cax-K49	sp|P0DUP2|PA2H2_CROOA
488.742	2	975.471	KLTDCDPK	KLTDC[57.0214]DPK	Q8UVZ7	Basic phospholipase A2 homolog Cax-K49	sp|P0DUP2|PA2H2_CROOA
424.695	2	847.375	LTDCDPK	LTDC[57.0214]DPK	Q8UVZ7	Basic phospholipase A2 homolog Cax-K49	sp|P0DUP2|PA2H2_CROOA
468.247	2	934.481	MILQETGK	M[15.9949]ILQETGK	Q8UVZ7	Basic phospholipase A2 homolog Cax-K49	sp|P0DUP2|PA2H2_CROOA
460.25	2	918.487	MILQETGK	MILQETGK	Q8UVZ7	Basic phospholipase A2 homolog Cax-K49	sp|P0DUP2|PA2H2_CROOA
373.226	2	744.439	SLVELGK	SLVELGK	Q8UVZ7	Basic phospholipase A2 homolog Cax-K49	sp|P0DUP2|PA2H2_CROOA
384.704	2	767.392	AGPDVGPR	AGPDVGPR	P0CJ34	Bradykinin inhibitor peptide	sp|P85024|BKIP_CROVV
532.28	2	1062.55	TPPAGPDVGPR	TPPAGPDVGPR	P0CJ34	Bradykinin inhibitor peptide	sp|P85024|BKIP_CROVV
426.705	2	851.397	GNGCFGLK	GNGC[57.0214]FGLK	Q2PE51	Bradykinin-potentiating and C-type natriuretic peptides	sp|P0CV87|BNP_CROAT, sp|Q90Y12|BNP_CRODU
485.22	2	968.428	QQWPPGHH	Q[-17.0265]QWPPGHH	P0C7J9	Bradykinin-potentiating peptide 11a
638.815	2	1275.62	QQWPPGHHIPP	Q[-17.0265]QWPPGHHIPP	P0C7J9	Bradykinin-potentiating peptide 11a
639.307	2	1276.61	QQWPPGHHIPP	Q[-17.0265]Q[0.9840]WPPGHHIPP	P0C7J9	Bradykinin-potentiating peptide 11a
574.785	2	1147.56	QWPPGHHIPP	Q[-17.0265]WPPGHHIPP	P0C7J9	Bradykinin-potentiating peptide 11a
467.735	2	933.459	LQWSDGTK	LQWSDGTK	J3RY43	C-type lectin 13	sp|J3SBN9|SL6_CROAD, sp|P81509|SLB_CROHD
494.752	2	987.49	RDIWNER	RDIWNER	J3RY43	C-type lectin 13	sp|J3SBN9|SL6_CROAD, sp|P81509|SLB_CROHD
545.786	2	1089.56	RLQWSDGTK	RLQWSDGTK	J3RY43	C-type lectin 13	sp|J3SBN9|SL6_CROAD, sp|P81509|SLB_CROHD
733.393	2	1464.78	SSEEVDFLVSILK	SSEEVDFLVSILK	J3RY43	C-type lectin 13	sp|J3SBN9|SL6_CROAD, sp|P81509|SLB_CROHD
489.264	3	1464.77	SSEEVDFLVSILK	SSEEVDFLVSILK	J3RY43	C-type lectin 13	sp|J3SBN9|SL6_CROAD, sp|P81509|SLB_CROHD
766.328	2	1530.64	ATDNQWFSTSCSK	ATDNQWFSTSC[57.0214]SK	J3SBN9	C-type lectin 6
435.195	2	868.376	FCSEQAK	FC[57.0214]SEQAK	J3SBP0	C-type lectin 9a	sp|P81508|SLA_CROHD
594.237	2	1186.46	WDYTDCQAK	WDYTDC[57.0214]Q[0.9840]AK	J3SBP0	C-type lectin 9a
834.904	2	1667.8	WSDGSSIIYVNWNK	WSDGSSIIYVNWNK	J3SBP0	C-type lectin 9a
521.228	2	1040.44	DAFLCQCK	DAFLC[57.0214]QC[57.0214]K	P21963	C-type lectin Cal	sp|P84987|LECG_CRORU
594.762	2	1187.51	DAFLCQCKF	DAFLC[57.0214]QC[57.0214]KF	P21963	C-type lectin Cal	sp|P84987|LECG_CRORU
621.265	2	1240.52	DFSWEWTDR	DFSWEWTDR	P21963	C-type lectin Cal	sp|P84987|LECG_CRORU
685.312	2	1368.61	KDFSWEWTDR	KDFSWEWTDR	P21963	C-type lectin Cal	sp|P84987|LECG_CRORU
457.211	3	1368.61	KDFSWEWTDR	KDFSWEWTDR	P21963	C-type lectin Cal	sp|P84987|LECG_CRORU
446.269	2	890.524	KIFNQLK	KIFNQ[0.9840]LK	P21963	C-type lectin Cal	sp|P84987|LECG_CRORU
749.36	2	1496.71	KKDFSWEWTDR	KKDFSWEWTDR	P21963	C-type lectin Cal	sp|P84987|LECG_CRORU
499.909	3	1496.71	KKDFSWEWTDR	KKDFSWEWTDR	P21963	C-type lectin Cal	sp|P84987|LECG_CRORU
800.912	2	1599.82	KYKPGCHLASFHR	KYKPGC[57.0214]HLASFHR	P21963	C-type lectin Cal
534.277	3	1599.81	KYKPGCHLASFHR	KYKPGC[57.0214]HLASFHR	P21963	C-type lectin Cal
639.793	2	1277.57	LWNDQVCESK	LWNDQVC[57.0214]ESK	P21963	C-type lectin Cal	sp|P84987|LECG_CRORU
640.285	2	1278.55	LWNDQVCESK	LWN[0.9840]DQVC[57.0214]ESK	P21963	C-type lectin Cal	sp|P84987|LECG_CRORU
591.285	2	1180.55	PGCHLASFHR	PGC[57.0214]HLASFHR	P21963	C-type lectin Cal
958.949	2	1915.89	YGESLEIAEYISDYHK	YGESLEIAEYISDYHK	P21963	C-type lectin Cal	sp|P84987|LECG_CRORU
639.635	3	1915.89	YGESLEIAEYISDYHK	YGESLEIAEYISDYHK	P21963	C-type lectin Cal	sp|P84987|LECG_CRORU
590.284	2	1178.56	YKPGCHLASF	YKPGC[57.0214]HLASF	P21963	C-type lectin Cal	sp|P84987|LECG_CRORU
736.864	2	1471.72	YKPGCHLASFHR	YKPGC[57.0214]HLASFHR	P21963	C-type lectin Cal
491.579	3	1471.72	YKPGCHLASFHR	YKPGC[57.0214]HLASFHR	P21963	C-type lectin Cal
368.936	4	1471.72	YKPGCHLASFHR	YKPGC[57.0214]HLASFHR	P21963	C-type lectin Cal
779.882	2	1557.75	EFCVELVSLSGYR	EFC[57.0214]VELVSLSGYR	P84987	C-type Lectin CRL
1342.15	2	2682.26	NQPDHYKNKEFCVELVSLSGYR	NQPDHYKNKEFC[57.0214]VELVSLSGYR	P84987	C-type Lectin CRL
895.103	3	2682.26	NQPDHYKNKEFCVELVSLSGYR	NQPDHYKNKEFC[57.0214]VELVSLSGYR	P84987	C-type Lectin CRL
656.803	2	1311.59	SCIDYLNWNK	SC[57.0214]IDYLNWNK	P84987	C-type Lectin CRL
657.295	2	1312.59	SCIDYLNWNK	SC[57.0214]IDYLN[0.9840]WNK	P84987	C-type Lectin CRL
859.452	3	2575.31	DSESPRKPEIQNKIVDLHNSLR	DSESPRKPEIQN[0.9840]KIVDLHNSLR	F8S0Y4	Cysteine-rich secretory protein
840.457	2	1678.87	EIQNKIVDLHNSLR	EIQN[0.9840]KIVDLHNSLR	F8S0Y4	Cysteine-rich secretory protein
1027.86	3	3082.55	GSVDFDSESPRKPEIQNKIVDLHNSLR	GSVDFDSESPRKPEIQN[0.9840]KIVDLHNSLR	F8S0Y4	Cysteine-rich secretory protein
953.031	2	1904.01	KPEIQNKIVDLHNSLR	KPEIQN[0.9840]KIVDLHNSLR	F8S0Y4	Cysteine-rich secretory protein
635.69	3	1904.02	KPEIQNKIVDLHNSLR	KPEIQN[0.9840]KIVDLHNSLR	F8S0Y4	Cysteine-rich secretory protein
1031.08	2	2060.12	KPEIQNKIVDLHNSLRR	KPEIQN[0.9840]KIVDLHNSLRR	F8S0Y4	Cysteine-rich secretory protein
687.724	3	2060.11	KPEIQNKIVDLHNSLRR	KPEIQN[0.9840]KIVDLHNSLRR	F8S0Y4	Cysteine-rich secretory protein
687.724	3	2060.12	KPEIQNKIVDLHNSLRR	KPEIQ[0.9840]NKIVDLHNSLRR	F8S0Y4	Cysteine-rich secretory protein
882.844	2	1765.66	MQSDCSAICFCQNK	M[15.9949]QSDC[57.0214]SAIC[57.0214]FC[57.0214]QNK	F8S0Y4	Cysteine-rich secretory protein
874.846	2	1749.67	MQSDCSAICFCQNK	MQSDC[57.0214]SAIC[57.0214]FC[57.0214]QNK	F8S0Y4	Cysteine-rich secretory protein
488.25	2	974.488	NPTASNMLK	NPTASNMLK	F8S0Y4	Cysteine-rich secretory protein	sp|Q7ZT99|CRVP_CROAT
659.351	2	1316.68	RSVNPTASNMLK	RSVNPTASNMLK	F8S0Y4	Cysteine-rich secretory protein	sp|Q7ZT99|CRVP_CROAT
439.903	3	1316.69	RSVNPTASNMLK	RSVNPTASNMLK	F8S0Y4	Cysteine-rich secretory protein	sp|Q7ZT99|CRVP_CROAT
667.348	2	1332.68	RSVNPTASNMLK	RSVNPTASNM[15.9949]LK	F8S0Y4	Cysteine-rich secretory protein	sp|Q7ZT99|CRVP_CROAT
1262.98	2	2523.96	SGPPCGDCPSACDNGLCTNPCTK	SGPPC[57.0214]GDC[57.0214]PSAC[57.0214]DNGLC[57.0214]TNPC[57.0214]TK	F8S0Y4	Cysteine-rich secretory protein	sp|Q7ZT99|CRVP_CROAT
842.326	3	2523.96	SGPPCGDCPSACDNGLCTNPCTK	SGPPC[57.0214]GDC[57.0214]PSAC[57.0214]DNGLC[57.0214]TNPC[57.0214]TK	F8S0Y4	Cysteine-rich secretory protein	sp|Q7ZT99|CRVP_CROAT
1263.48	2	2524.95	SGPPCGDCPSACDNGLCTNPCTK	SGPPC[57.0214]GDC[57.0214]PSAC[57.0214]DN[0.9840]GLC[57.0214]TNPC[57.0214]TK	F8S0Y4	Cysteine-rich secretory protein	sp|Q7ZT99|CRVP_CROAT
617.298	2	1232.58	SLVQQAGCQDK	SLVQQAGC[57.0214]QDK	F8S0Y4	Cysteine-rich secretory protein	sp|Q7ZT99|CRVP_CROAT
569.754	2	1137.5	SVDFDSESPR	SVDFDSESPR	F8S0Y4	Cysteine-rich secretory protein	sp|Q7ZT99|CRVP_CROAT
1008.85	3	3023.5	SVDFDSESPRKPEIQNKIVDLHNSLR	SVDFDSESPRKPEIQNKIVDLHN[0.9840]SLR	F8S0Y4	Cysteine-rich secretory protein
1008.85	3	3023.51	SVDFDSESPRKPEIQNKIVDLHNSLR	SVDFDSESPRKPEIQN[0.9840]KIVDLHNSLR	F8S0Y4	Cysteine-rich secretory protein
756.89	4	3023.5	SVDFDSESPRKPEIQNKIVDLHNSLR	SVDFDSESPRKPEIQN[0.9840]KIVDLHNSLR	F8S0Y4	Cysteine-rich secretory protein
589.298	2	1176.58	SVNPTASNMLK	SVNPTASNM[15.9949]LK	F8S0Y4	Cysteine-rich secretory protein	sp|Q7ZT99|CRVP_CROAT
581.3	2	1160.59	SVNPTASNMLK	SVNPTASNMLK	F8S0Y4	Cysteine-rich secretory protein	sp|Q7ZT99|CRVP_CROAT
526.238	2	1050.46	VDFDSESPR	VDFDSESPR	F8S0Y4	Cysteine-rich secretory protein	sp|Q7ZT99|CRVP_CROAT
979.84	3	2937.48	VDFDSESPRKPEIQNKIVDLHNSLR	VDFDSESPRKPEIQN[0.9840]KIVDLHNSLR	F8S0Y4	Cysteine-rich secretory protein
735.132	4	2936.47	VDFDSESPRKPEIQNKIVDLHNSLR	VDFDSESPRKPEIQ[0.9840]NKIVDLHNSLR	F8S0Y4	Cysteine-rich secretory protein
484.716	2	967.418	CIESHSPR	C[-17.0265]IESHSPR	Q7ZT99	Cysteine-rich venom protein catrin
493.23	2	984.446	CIESHSPR	C[57.0214]IESHSPR	Q7ZT99	Cysteine-rich venom protein catrin
329.156	3	984.441	CIESHSPR	C[57.0214]IESHSPR	Q7ZT99	Cysteine-rich venom protein catrin
529.235	2	1056.45	EDKYTNCK	EDKYTNC[57.0214]K	Q7ZT99	Cysteine-rich venom protein catrin
769.341	2	1536.67	MEWYPEAAANAER	MEWYPEAAANAER	Q7ZT99	Cysteine-rich venom protein catrin
777.338	2	1552.66	MEWYPEAAANAER	M[15.9949]EWYPEAAANAER	Q7ZT99	Cysteine-rich venom protein catrin
464.728	2	927.443	PEAAANAER	PEAAANAER	Q7ZT99	Cysteine-rich venom protein catrin
951.884	2	1901.77	QMQSDCPAICFCQNK	QM[15.9949]QSDC[57.0214]PAIC[57.0214]FC[57.0214]QNK	Q7ZT99	Cysteine-rich venom protein catrin
634.925	3	1901.77	QMQSDCPAICFCQNK	QM[15.9949]QSDC[57.0214]PAIC[57.0214]FC[57.0214]QNK	Q7ZT99	Cysteine-rich venom protein catrin
1270.1	2	2538.21	APMYPNEPFLVFWNAPTTQCR	APMYPNEPFLVFWNAPTTQC[57.0214]R	J3S820	Hyaluronidase	sp|B3EWP2|HYAL_CRODU
1278.1	2	2554.21	APMYPNEPFLVFWNAPTTQCR	APM[15.9949]YPNEPFLVFWNAPTTQC[57.0214]R	J3S820	Hyaluronidase	sp|B3EWP2|HYAL_CRODU
790.899	2	1579.78	DLHPELSEDEIKR	DLHPELSEDEIKR	J3S820	Hyaluronidase
527.602	3	1579.79	DLHPELSEDEIKR	DLHPELSEDEIKR	J3S820	Hyaluronidase
1012.49	3	3034.48	GKLELENLIFLINNFMCQCYQGWK	GKLELEN[0.9840]LIFLINNFM[15.9949]C[57.0214]QC[57.0214]YQGWK	J3S820	Hyaluronidase
630.636	3	1888.89	HSDSNAFLHLFPDSFR	HSDSNAFLHLFPDSFR	J3S820	Hyaluronidase
532.754	2	1063.5	ICSHFLCK	IC[57.0214]SHFLC[57.0214]K	J3S820	Hyaluronidase
720.388	2	1438.77	KDYALPVFPYAR	KDYALPVFPYAR	J3S820	Hyaluronidase
804.726	3	2411.17	TFHGLGVIDWENWRPQWDR	TFHGLGVIDWENWRPQWDR	J3S820	Hyaluronidase
707.312	2	1412.61	IGGDECNINEHR	IGGDEC[57.0214]NINEHR	J3SBQ3	Inactive snake venom serine proteinase 13	sp|B0FXM3|VSP17_CRODU, sp|F8S114|VSPCR_CROAD, sp|J3RY93|VSPC_CROAD, sp|J3S3W5|VSP1_CROAD, sp|J3S835|VSP8_CROAD, sp|J3SDW9|VSPE_CROAD, sp|P0DJG6|VSP_CROVV, sp|Q2QA04|VSP_CRODD, sp|Q9PRW2|VSP3_CROAT, sp|Q9PRW4|VSPA1_CROAT
471.877	3	1412.61	IGGDECNINEHR	IGGDEC[57.0214]NINEHR	J3SBQ3	Inactive snake venom serine proteinase 13	sp|B0FXM3|VSP17_CRODU, sp|F8S114|VSPCR_CROAD, sp|J3RY93|VSPC_CROAD, sp|J3S3W5|VSP1_CROAD, sp|J3S835|VSP8_CROAD, sp|J3SDW9|VSPE_CROAD, sp|P0DJG6|VSP_CROVV, sp|Q2QA04|VSP_CRODD, sp|Q9PRW2|VSP3_CROAT, sp|Q9PRW4|VSPA1_CROAT
745.051	3	2232.14	NSAHIAPLSLPSSPPSVGSVCR	NSAHIAPLSLPSSPPSVGSVC[57.0214]R	J3SBQ3	Inactive snake venom serine proteinase 13
504.9	3	1511.68	VIGGDECNINEHR	VIGGDEC[57.0214]NINEHR	J3SBQ3	Inactive snake venom serine proteinase 13	sp|B0FXM3|VSP17_CRODU, sp|F8S114|VSPCR_CROAD, sp|J3RY93|VSPC_CROAD, sp|J3S3W5|VSP1_CROAD, sp|J3S835|VSP8_CROAD, sp|J3SDW9|VSPE_CROAD, sp|P0DJG6|VSP_CROVV, sp|Q2QA04|VSP_CRODD, sp|Q9PRW2|VSP3_CROAT, sp|Q9PRW4|VSPA1_CROAT
778.344	2	1554.68	VIGGDECNINEHR	n[42.0106]VIGGDEC[57.0214]NIN[0.9840]EHR	J3SBQ3	Inactive snake venom serine proteinase 13	sp|B0FXM3|VSP17_CRODU, sp|F8S114|VSPCR_CROAD, sp|J3RY93|VSPC_CROAD, sp|J3S3W5|VSP1_CROAD, sp|J3S835|VSP8_CROAD, sp|J3SDW9|VSPE_CROAD, sp|P0DJG6|VSP_CROVV, sp|Q2QA04|VSP_CRODD, sp|Q9PRW2|VSP3_CROAT, sp|Q9PRW4|VSPA1_CROAT
778.344	2	1554.68	VIGGDECNINEHR	n[42.0106]VIGGDEC[57.0214]N[0.9840]INEHR	J3SBQ3	Inactive snake venom serine proteinase 13	sp|B0FXM3|VSP17_CRODU, sp|F8S114|VSPCR_CROAD, sp|J3RY93|VSPC_CROAD, sp|J3S3W5|VSP1_CROAD, sp|J3S835|VSP8_CROAD, sp|J3SDW9|VSPE_CROAD, sp|P0DJG6|VSP_CROVV, sp|Q2QA04|VSP_CRODD, sp|Q9PRW2|VSP3_CROAT, sp|Q9PRW4|VSPA1_CROAT
756.847	2	1511.68	VIGGDECNINEHR	VIGGDEC[57.0214]NINEHR	J3SBQ3	Inactive snake venom serine proteinase 13	sp|B0FXM3|VSP17_CRODU, sp|F8S114|VSPCR_CROAD, sp|J3RY93|VSPC_CROAD, sp|J3S3W5|VSP1_CROAD, sp|J3S835|VSP8_CROAD, sp|J3SDW9|VSPE_CROAD, sp|P0DJG6|VSP_CROVV, sp|Q2QA04|VSP_CRODD, sp|Q9PRW2|VSP3_CROAT, sp|Q9PRW4|VSPA1_CROAT
1032.54	2	2063.08	DCADIVINDLSLIHQLPK	DC[57.0214]ADIVINDLSLIHQLPK	C0HJE7	L-amino acid oxidase bordonein-L	sp|F8S0Z5|OXLA2_CROAD, sp|K9N7B7|OXLA_CRODM, sp|P56742|OXLA_CROAT
688.698	3	2063.08	DCADIVINDLSLIHQLPK	DC[57.0214]ADIVINDLSLIHQLPK	C0HJE7	L-amino acid oxidase bordonein-L	sp|F8S0Z5|OXLA2_CROAD, sp|K9N7B7|OXLA_CRODM, sp|P56742|OXLA_CROAT
1666.28	2	3331.6	EGNLSPGAVDMIGDLLNEDSGYYVSFIESLK	E[-18.0106]GN[0.9840]LSPGAVDM[15.9949]IGDLLNEDSGYYVSFIESLK	C0HJE7	L-amino acid oxidase bordonein-L	sp|F8S0Z5|OXLA2_CROAD, sp|K9N7B7|OXLA_CRODM, sp|O93364|OXLA_CROAD, sp|P56742|OXLA_CROAT
1666.8	2	3332.62	EGNLSPGAVDMIGDLLNEDSGYYVSFIESLK	EGNLSPGAVDMIGDLLNEDSGYYVSFIESLK	C0HJE7	L-amino acid oxidase bordonein-L	sp|F8S0Z5|OXLA2_CROAD, sp|K9N7B7|OXLA_CRODM, sp|O93364|OXLA_CROAD, sp|P56742|OXLA_CROAT
1111.53	3	3331.6	EGNLSPGAVDMIGDLLNEDSGYYVSFIESLK	EGNLSPGAVDMIGDLLNEDSGYYVSFIESLK	C0HJE7	L-amino acid oxidase bordonein-L	sp|F8S0Z5|OXLA2_CROAD, sp|K9N7B7|OXLA_CRODM, sp|O93364|OXLA_CROAD, sp|P56742|OXLA_CROAT
1674.8	2	3347.61	EGNLSPGAVDMIGDLLNEDSGYYVSFIESLK	EGNLSPGAVDM[15.9949]IGDLLNEDSGYYVSFIESLK	C0HJE7	L-amino acid oxidase bordonein-L	sp|F8S0Z5|OXLA2_CROAD, sp|K9N7B7|OXLA_CRODM, sp|O93364|OXLA_CROAD, sp|P56742|OXLA_CROAT
1116.87	3	3347.6	EGNLSPGAVDMIGDLLNEDSGYYVSFIESLK	EGNLSPGAVDM[15.9949]IGDLLNEDSGYYVSFIESLK	C0HJE7	L-amino acid oxidase bordonein-L	sp|F8S0Z5|OXLA2_CROAD, sp|K9N7B7|OXLA_CRODM, sp|O93364|OXLA_CROAD, sp|P56742|OXLA_CROAT
1117.19	3	3349.58	EGNLSPGAVDMIGDLLNEDSGYYVSFIESLK	EGNLSPGAVDM[15.9949]IGDLLN[0.9840]EDSGYYVSFIESLK	C0HJE7	L-amino acid oxidase bordonein-L	sp|F8S0Z5|OXLA2_CROAD, sp|K9N7B7|OXLA_CRODM, sp|O93364|OXLA_CROAD, sp|P56742|OXLA_CROAT
1666.28	2	3332.58	EGNLSPGAVDMIGDLLNEDSGYYVSFIESLK	E[-18.0106]GNLSPGAVDM[15.9949]IGDLLN[0.9840]EDSGYYVSFIESLK	C0HJE7	L-amino acid oxidase bordonein-L	sp|F8S0Z5|OXLA2_CROAD, sp|K9N7B7|OXLA_CRODM, sp|O93364|OXLA_CROAD, sp|P56742|OXLA_CROAT
1109.77	4	4436.1	EGNLSPGAVDMIGDLLNEDSGYYVSFIESLKHDDIFGYEK	E[-18.0106]GNLSPGAVDM[15.9949]IGDLLN[0.9840]EDSGYYVSFIESLKHDDIFGYEK	C0HJE7	L-amino acid oxidase bordonein-L	sp|F8S0Z5|OXLA2_CROAD, sp|K9N7B7|OXLA_CRODM, sp|O93364|OXLA_CROAD, sp|P56742|OXLA_CROAT
1479.7	3	4436.07	EGNLSPGAVDMIGDLLNEDSGYYVSFIESLKHDDIFGYEK	EGNLSPGAVDMIGDLLNEDSGYYVSFIESLKHDDIFGYEK	C0HJE7	L-amino acid oxidase bordonein-L	sp|F8S0Z5|OXLA2_CROAD, sp|K9N7B7|OXLA_CRODM, sp|O93364|OXLA_CROAD, sp|P56742|OXLA_CROAT
1480.02	3	4439.11	EGNLSPGAVDMIGDLLNEDSGYYVSFIESLKHDDIFGYEK	EGNLSPGAVDMIGDLLN[0.9840]EDSGYYVSFIESLKHDDIFGYEK	C0HJE7	L-amino acid oxidase bordonein-L	sp|F8S0Z5|OXLA2_CROAD, sp|K9N7B7|OXLA_CRODM, sp|O93364|OXLA_CROAD, sp|P56742|OXLA_CROAT
1110.27	4	4438.1	EGNLSPGAVDMIGDLLNEDSGYYVSFIESLKHDDIFGYEK	EGNLSPGAVDMIGDLLN[0.9840]EDSGYYVSFIESLKHDDIFGYEK	C0HJE7	L-amino acid oxidase bordonein-L	sp|F8S0Z5|OXLA2_CROAD, sp|K9N7B7|OXLA_CRODM, sp|O93364|OXLA_CROAD, sp|P56742|OXLA_CROAT
1485.03	3	4452.1	EGNLSPGAVDMIGDLLNEDSGYYVSFIESLKHDDIFGYEK	EGNLSPGAVDM[15.9949]IGDLLNEDSGYYVSFIESLKHDDIFGYEK	C0HJE7	L-amino acid oxidase bordonein-L	sp|F8S0Z5|OXLA2_CROAD, sp|K9N7B7|OXLA_CRODM, sp|O93364|OXLA_CROAD, sp|P56742|OXLA_CROAT
1114.02	4	4452.09	EGNLSPGAVDMIGDLLNEDSGYYVSFIESLKHDDIFGYEK	EGNLSPGAVDM[15.9949]IGDLLNEDSGYYVSFIESLKHDDIFGYEK	C0HJE7	L-amino acid oxidase bordonein-L	sp|F8S0Z5|OXLA2_CROAD, sp|K9N7B7|OXLA_CRODM, sp|O93364|OXLA_CROAD, sp|P56742|OXLA_CROAT
1485.36	3	4453.09	EGNLSPGAVDMIGDLLNEDSGYYVSFIESLKHDDIFGYEK	EGNLSPGAVDM[15.9949]IGDLLN[0.9840]EDSGYYVSFIESLKHDDIFGYEK	C0HJE7	L-amino acid oxidase bordonein-L	sp|F8S0Z5|OXLA2_CROAD, sp|K9N7B7|OXLA_CRODM, sp|O93364|OXLA_CROAD, sp|P56742|OXLA_CROAT
1114.27	4	4453.09	EGNLSPGAVDMIGDLLNEDSGYYVSFIESLKHDDIFGYEK	EGNLSPGAVDM[15.9949]IGDLLN[0.9840]EDSGYYVSFIESLKHDDIFGYEK	C0HJE7	L-amino acid oxidase bordonein-L	sp|F8S0Z5|OXLA2_CROAD, sp|K9N7B7|OXLA_CRODM, sp|O93364|OXLA_CROAD, sp|P56742|OXLA_CROAT
1479.35	3	4436.09	EGNLSPGAVDMIGDLLNEDSGYYVSFIESLKHDDIFGYEK	E[-18.0106]GNLSPGAVDM[15.9949]IGDLLN[0.9840]EDSGYYVSFIESLKHDDIFGYEK	C0HJE7	L-amino acid oxidase bordonein-L	sp|F8S0Z5|OXLA2_CROAD, sp|K9N7B7|OXLA_CRODM, sp|O93364|OXLA_CROAD, sp|P56742|OXLA_CROAT
1122.53	2	2243.06	FDEIVGGMDQLPTSMYEAIK	FDEIVGGMDQLPTSMYEAIK	C0HJE7	L-amino acid oxidase bordonein-L	sp|F8S0Z5|OXLA2_CROAD, sp|K9N7B7|OXLA_CRODM, sp|O93364|OXLA_CROAD, sp|P56742|OXLA_CROAT
748.69	3	2243.06	FDEIVGGMDQLPTSMYEAIK	FDEIVGGMDQLPTSMYEAIK	C0HJE7	L-amino acid oxidase bordonein-L	sp|F8S0Z5|OXLA2_CROAD, sp|K9N7B7|OXLA_CRODM, sp|O93364|OXLA_CROAD, sp|P56742|OXLA_CROAT
1130.53	2	2259.07	FDEIVGGMDQLPTSMYEAIK	FDEIVGGM[15.9949]DQLPTSMYEAIK	C0HJE7	L-amino acid oxidase bordonein-L	sp|F8S0Z5|OXLA2_CROAD, sp|K9N7B7|OXLA_CRODM, sp|O93364|OXLA_CROAD, sp|P56742|OXLA_CROAT
834.403	3	2501.19	FDEIVGGMDQLPTSMYEAIKEK	FDEIVGGMDQLPTSMYEAIKEK	C0HJE7	L-amino acid oxidase bordonein-L	sp|F8S0Z5|OXLA2_CROAD, sp|K9N7B7|OXLA_CRODM, sp|O93364|OXLA_CROAD, sp|P56742|OXLA_CROAT
462.763	2	923.514	FEPPLPPK	FEPPLPPK	C0HJE7	L-amino acid oxidase bordonein-L	sp|F8S0Z5|OXLA2_CROAD, sp|K9N7B7|OXLA_CRODM, sp|O93364|OXLA_CROAD, sp|P56742|OXLA_CROAT
526.811	2	1051.61	FEPPLPPKK	FEPPLPPKK	C0HJE7	L-amino acid oxidase bordonein-L	sp|F8S0Z5|OXLA2_CROAD, sp|K9N7B7|OXLA_CRODM, sp|O93364|OXLA_CROAD, sp|P56742|OXLA_CROAT
351.543	3	1051.61	FEPPLPPKK	FEPPLPPKK	C0HJE7	L-amino acid oxidase bordonein-L	sp|F8S0Z5|OXLA2_CROAD, sp|K9N7B7|OXLA_CRODM, sp|O93364|OXLA_CROAD, sp|P56742|OXLA_CROAT
1269.11	2	2536.2	FGLQLNEFFQENENAWYFIK	FGLQLNEFFQENENAWYFIK	C0HJE7	L-amino acid oxidase bordonein-L	sp|K9N7B7|OXLA_CRODM
846.409	3	2537.22	FGLQLNEFFQENENAWYFIK	FGLQLNEFFQENENAWYFIK	C0HJE7	L-amino acid oxidase bordonein-L	sp|K9N7B7|OXLA_CRODM
846.737	3	2537.21	FGLQLNEFFQENENAWYFIK	FGLQLNEFFQ[0.9840]ENENAWYFIK	C0HJE7	L-amino acid oxidase bordonein-L	sp|K9N7B7|OXLA_CRODM
1269.6	2	2537.25	FGLQLNEFFQENENAWYFIK	FGLQ[0.9840]LNEFFQENENAWYFIK	C0HJE7	L-amino acid oxidase bordonein-L	sp|K9N7B7|OXLA_CRODM
602.311	2	1202.6	FHGWIDSTIK	FHGWIDSTIK	C0HJE7	L-amino acid oxidase bordonein-L	sp|F8S0Z5|OXLA2_CROAD, sp|K9N7B7|OXLA_CRODM, sp|O93364|OXLA_CROAD, sp|P56742|OXLA_CROAT
829.396	2	1656.79	GIGDDANFFQALDFK	GIGDDANFFQALDFK	C0HJE7	L-amino acid oxidase bordonein-L	sp|F8S0Z5|OXLA2_CROAD, sp|K9N7B7|OXLA_CRODM, sp|O93364|OXLA_CROAD, sp|P56742|OXLA_CROAT
1234.95	3	3701.87	GIGDDANFFQALDFKDCADIVINDLSLIHQLPK	GIGDDANFFQALDFKDC[57.0214]ADIVINDLSLIHQLPK	C0HJE7	L-amino acid oxidase bordonein-L	sp|F8S0Z5|OXLA2_CROAD, sp|K9N7B7|OXLA_CRODM, sp|P56742|OXLA_CROAT
562.256	2	1122.5	HDDIFGYEK	HDDIFGYEK	C0HJE7	L-amino acid oxidase bordonein-L	sp|F8S0Z5|OXLA2_CROAD, sp|K9N7B7|OXLA_CRODM, sp|O93364|OXLA_CROAD, sp|P56742|OXLA_CROAT
1625.36	2	3248.72	HVVIVGAGMAGLSAAYVLAGAGHQVTVLEASER	HVVIVGAGM[15.9949]AGLSAAYVLAGAGHQVTVLEASER	C0HJE7	L-amino acid oxidase bordonein-L	sp|K9N7B7|OXLA_CRODM
1083.91	3	3248.71	HVVIVGAGMAGLSAAYVLAGAGHQVTVLEASER	HVVIVGAGM[15.9949]AGLSAAYVLAGAGHQVTVLEASER	C0HJE7	L-amino acid oxidase bordonein-L	sp|K9N7B7|OXLA_CRODM
813.182	4	3249.71	HVVIVGAGMAGLSAAYVLAGAGHQVTVLEASER	HVVIVGAGM[15.9949]AGLSAAYVLAGAGHQVTVLEASER	C0HJE7	L-amino acid oxidase bordonein-L	sp|K9N7B7|OXLA_CRODM
508.262	2	1014.51	IEIQQNDR	IEIQQNDR	C0HJE7	L-amino acid oxidase bordonein-L	sp|F8S0Z5|OXLA2_CROAD, sp|K9N7B7|OXLA_CRODM, sp|O93364|OXLA_CROAD, sp|P56742|OXLA_CROAT
583.353	2	1164.7	IKFEPPLPPK	IKFEPPLPPK	C0HJE7	L-amino acid oxidase bordonein-L	sp|F8S0Z5|OXLA2_CROAD, sp|K9N7B7|OXLA_CRODM, sp|O93364|OXLA_CROAD, sp|P56742|OXLA_CROAT
389.238	3	1164.69	IKFEPPLPPK	IKFEPPLPPK	C0HJE7	L-amino acid oxidase bordonein-L	sp|F8S0Z5|OXLA2_CROAD, sp|K9N7B7|OXLA_CRODM, sp|O93364|OXLA_CROAD, sp|P56742|OXLA_CROAT
647.4	2	1292.79	IKFEPPLPPKK	IKFEPPLPPKK	C0HJE7	L-amino acid oxidase bordonein-L	sp|F8S0Z5|OXLA2_CROAD, sp|K9N7B7|OXLA_CRODM, sp|O93364|OXLA_CROAD, sp|P56742|OXLA_CROAT
431.936	3	1292.79	IKFEPPLPPKK	IKFEPPLPPKK	C0HJE7	L-amino acid oxidase bordonein-L	sp|F8S0Z5|OXLA2_CROAD, sp|K9N7B7|OXLA_CRODM, sp|O93364|OXLA_CROAD, sp|P56742|OXLA_CROAT
783.051	3	2347.14	IYFAGEYTAQFHGWIDSTIK	IYFAGEYTAQFHGWIDSTIK	C0HJE7	L-amino acid oxidase bordonein-L	sp|F8S0Z5|OXLA2_CROAD, sp|K9N7B7|OXLA_CRODM, sp|O93364|OXLA_CROAD, sp|P56742|OXLA_CROAT
783.379	3	2347.14	IYFAGEYTAQFHGWIDSTIK	IYFAGEYTAQ[0.9840]FHGWIDSTIK	C0HJE7	L-amino acid oxidase bordonein-L	sp|F8S0Z5|OXLA2_CROAD, sp|K9N7B7|OXLA_CRODM, sp|O93364|OXLA_CROAD, sp|P56742|OXLA_CROAT
1333.16	2	2664.29	KFGLQLNEFFQENENAWYFIK	KFGLQLNEFFQENENAWYFIK	C0HJE7	L-amino acid oxidase bordonein-L	sp|K9N7B7|OXLA_CRODM
889.108	3	2664.31	KFGLQLNEFFQENENAWYFIK	KFGLQLNEFFQENENAWYFIK	C0HJE7	L-amino acid oxidase bordonein-L	sp|K9N7B7|OXLA_CRODM
448.693	2	895.373	KFWEDDG	KFWEDDG	C0HJE7	L-amino acid oxidase bordonein-L	sp|F8S0Z5|OXLA2_CROAD, sp|K9N7B7|OXLA_CRODM, sp|O93364|OXLA_CROAD, sp|P56742|OXLA_CROAT
1126.6	3	3377.81	KHVVIVGAGMAGLSAAYVLAGAGHQVTVLEASER	KHVVIVGAGM[15.9949]AGLSAAYVLAGAGHQVTVLEASER	C0HJE7	L-amino acid oxidase bordonein-L	sp|K9N7B7|OXLA_CRODM
845.205	4	3378.81	KHVVIVGAGMAGLSAAYVLAGAGHQVTVLEASER	KHVVIVGAGM[15.9949]AGLSAAYVLAGAGHQVTVLEASER	C0HJE7	L-amino acid oxidase bordonein-L	sp|K9N7B7|OXLA_CRODM
676.366	5	3376.8	KHVVIVGAGMAGLSAAYVLAGAGHQVTVLEASER	KHVVIVGAGM[15.9949]AGLSAAYVLAGAGHQVTVLEASER	C0HJE7	L-amino acid oxidase bordonein-L	sp|K9N7B7|OXLA_CRODM
1126.93	3	3377.79	KHVVIVGAGMAGLSAAYVLAGAGHQVTVLEASER	KHVVIVGAGM[15.9949]AGLSAAYVLAGAGHQ[0.9840]VTVLEASER	C0HJE7	L-amino acid oxidase bordonein-L	sp|K9N7B7|OXLA_CRODM
424.771	2	847.53	LIHQLPK	LIHQLPK	C0HJE7	L-amino acid oxidase bordonein-L	sp|F8S0Z5|OXLA2_CROAD, sp|K9N7B7|OXLA_CRODM, sp|P56742|OXLA_CROAT
283.517	3	847.532	LIHQLPK	LIHQLPK	C0HJE7	L-amino acid oxidase bordonein-L	sp|F8S0Z5|OXLA2_CROAD, sp|K9N7B7|OXLA_CRODM, sp|P56742|OXLA_CROAT
748.066	3	2241.18	LSAAYVLAGAGHQVTVLEASER	LSAAYVLAGAGHQVTVLEASER	C0HJE7	L-amino acid oxidase bordonein-L	sp|F8S0Z5|OXLA2_CROAD, sp|K9N7B7|OXLA_CRODM, sp|O93364|OXLA_CROAD, sp|P56742|OXLA_CROAT
524.829	2	1047.65	LSLIHQLPK	LSLIHQLPK	C0HJE7	L-amino acid oxidase bordonein-L	sp|F8S0Z5|OXLA2_CROAD, sp|K9N7B7|OXLA_CRODM, sp|P56742|OXLA_CROAT
416.756	2	831.498	LTAPFKR	LTAPFKR	C0HJE7	L-amino acid oxidase bordonein-L	sp|F8S0Z5|OXLA2_CROAD, sp|K9N7B7|OXLA_CRODM, sp|O93364|OXLA_CROAD, sp|P56742|OXLA_CROAT
1205.08	2	2408.16	MIGDLLNEDSGYYVSFIESLK	M[15.9949]IGDLLNEDSGYYVSFIESLK	C0HJE7	L-amino acid oxidase bordonein-L	sp|F8S0Z5|OXLA2_CROAD, sp|K9N7B7|OXLA_CRODM, sp|O93364|OXLA_CROAD, sp|P56742|OXLA_CROAT
879.165	4	3512.64	MIGDLLNEDSGYYVSFIESLKHDDIFGYEK	M[15.9949]IGDLLNEDSGYYVSFIESLKHDDIFGYEK	C0HJE7	L-amino acid oxidase bordonein-L	sp|F8S0Z5|OXLA2_CROAD, sp|K9N7B7|OXLA_CRODM, sp|O93364|OXLA_CROAD, sp|P56742|OXLA_CROAT
1172.21	3	3513.66	MIGDLLNEDSGYYVSFIESLKHDDIFGYEK	M[15.9949]IGDLLN[0.9840]EDSGYYVSFIESLKHDDIFGYEK	C0HJE7	L-amino acid oxidase bordonein-L	sp|F8S0Z5|OXLA2_CROAD, sp|K9N7B7|OXLA_CRODM, sp|O93364|OXLA_CROAD, sp|P56742|OXLA_CROAT
1166.55	3	3496.68	MIGDLLNEDSGYYVSFIESLKHDDIFGYEK	MIGDLLNEDSGYYVSFIESLKHDDIFGYEK	C0HJE7	L-amino acid oxidase bordonein-L	sp|F8S0Z5|OXLA2_CROAD, sp|K9N7B7|OXLA_CRODM, sp|O93364|OXLA_CROAD, sp|P56742|OXLA_CROAT
671.356	2	1340.7	NNPGILEYPVKP	N[0.9840]NPGILEYPVKP	C0HJE7	L-amino acid oxidase bordonein-L	sp|F8S0Z5|OXLA2_CROAD, sp|K9N7B7|OXLA_CRODM, sp|O93364|OXLA_CROAD, sp|P56742|OXLA_CROAT
817.404	2	1632.79	QFQHFSEALTAPFK	Q[-17.0265]FQHFSEALTAPFK	C0HJE7	L-amino acid oxidase bordonein-L	sp|F8S0Z5|OXLA2_CROAD, sp|K9N7B7|OXLA_CRODM, sp|O93364|OXLA_CROAD, sp|P56742|OXLA_CROAT
1200.58	2	2399.16	RFDEIVGGMDQLPTSMYEAIK	RFDEIVGGMDQLPTSMYEAIK	C0HJE7	L-amino acid oxidase bordonein-L	sp|F8S0Z5|OXLA2_CROAD, sp|K9N7B7|OXLA_CRODM, sp|O93364|OXLA_CROAD, sp|P56742|OXLA_CROAT
800.724	3	2399.16	RFDEIVGGMDQLPTSMYEAIK	RFDEIVGGMDQLPTSMYEAIK	C0HJE7	L-amino acid oxidase bordonein-L	sp|F8S0Z5|OXLA2_CROAD, sp|K9N7B7|OXLA_CRODM, sp|O93364|OXLA_CROAD, sp|P56742|OXLA_CROAT
1208.58	2	2415.16	RFDEIVGGMDQLPTSMYEAIK	RFDEIVGGMDQLPTSM[15.9949]YEAIK	C0HJE7	L-amino acid oxidase bordonein-L	sp|F8S0Z5|OXLA2_CROAD, sp|K9N7B7|OXLA_CRODM, sp|O93364|OXLA_CROAD, sp|P56742|OXLA_CROAT
806.056	3	2415.15	RFDEIVGGMDQLPTSMYEAIK	RFDEIVGGMDQLPTSM[15.9949]YEAIK	C0HJE7	L-amino acid oxidase bordonein-L	sp|F8S0Z5|OXLA2_CROAD, sp|K9N7B7|OXLA_CRODM, sp|O93364|OXLA_CROAD, sp|P56742|OXLA_CROAT
1208.58	2	2415.16	RFDEIVGGMDQLPTSMYEAIK	RFDEIVGGM[15.9949]DQLPTSMYEAIK	C0HJE7	L-amino acid oxidase bordonein-L	sp|F8S0Z5|OXLA2_CROAD, sp|K9N7B7|OXLA_CRODM, sp|O93364|OXLA_CROAD, sp|P56742|OXLA_CROAT
806.056	3	2415.15	RFDEIVGGMDQLPTSMYEAIK	RFDEIVGGM[15.9949]DQLPTSMYEAIK	C0HJE7	L-amino acid oxidase bordonein-L	sp|F8S0Z5|OXLA2_CROAD, sp|K9N7B7|OXLA_CRODM, sp|O93364|OXLA_CROAD, sp|P56742|OXLA_CROAT
806.384	3	2418.16	RFDEIVGGMDQLPTSMYEAIK	RFDEIVGGM[15.9949]DQ[0.9840]LPTSMYEAIK	C0HJE7	L-amino acid oxidase bordonein-L	sp|F8S0Z5|OXLA2_CROAD, sp|K9N7B7|OXLA_CRODM, sp|O93364|OXLA_CROAD, sp|P56742|OXLA_CROAT
886.437	3	2656.29	RFDEIVGGMDQLPTSMYEAIKEK	RFDEIVGGMDQLPTSMYEAIKEK	C0HJE7	L-amino acid oxidase bordonein-L	sp|F8S0Z5|OXLA2_CROAD, sp|K9N7B7|OXLA_CRODM, sp|O93364|OXLA_CROAD, sp|P56742|OXLA_CROAT
665.079	4	2656.3	RFDEIVGGMDQLPTSMYEAIKEK	RFDEIVGGMDQLPTSMYEAIKEK	C0HJE7	L-amino acid oxidase bordonein-L	sp|F8S0Z5|OXLA2_CROAD, sp|K9N7B7|OXLA_CRODM, sp|O93364|OXLA_CROAD, sp|P56742|OXLA_CROAT
886.764	3	2657.29	RFDEIVGGMDQLPTSMYEAIKEK	RFDEIVGGMDQ[0.9840]LPTSMYEAIKEK	C0HJE7	L-amino acid oxidase bordonein-L	sp|F8S0Z5|OXLA2_CROAD, sp|K9N7B7|OXLA_CRODM, sp|O93364|OXLA_CROAD, sp|P56742|OXLA_CROAT
1065.05	2	2128.1	SAAYVLAGAGHQVTVLEASER	SAAYVLAGAGHQVTVLEASER	C0HJE7	L-amino acid oxidase bordonein-L	sp|F8S0Z5|OXLA2_CROAD, sp|K9N7B7|OXLA_CRODM, sp|O93364|OXLA_CROAD, sp|P56742|OXLA_CROAT
710.371	3	2128.1	SAAYVLAGAGHQVTVLEASER	SAAYVLAGAGHQVTVLEASER	C0HJE7	L-amino acid oxidase bordonein-L	sp|F8S0Z5|OXLA2_CROAD, sp|K9N7B7|OXLA_CRODM, sp|O93364|OXLA_CROAD, sp|P56742|OXLA_CROAT
338.193	2	674.372	SGLTAAR	SGLTAAR	C0HJE7	L-amino acid oxidase bordonein-L	sp|F8S0Z5|OXLA2_CROAD, sp|K9N7B7|OXLA_CRODM, sp|O93364|OXLA_CROAD, sp|P56742|OXLA_CROAT
468.287	2	934.562	SLIHQLPK	SLIHQLPK	C0HJE7	L-amino acid oxidase bordonein-L	sp|F8S0Z5|OXLA2_CROAD, sp|K9N7B7|OXLA_CRODM, sp|P56742|OXLA_CROAT
438.725	2	875.436	STTDLPSR	STTDLPSR	C0HJE7	L-amino acid oxidase bordonein-L	sp|F8S0Z5|OXLA2_CROAD, sp|K9N7B7|OXLA_CRODM, sp|O93364|OXLA_CROAD, sp|P56742|OXLA_CROAT
512.259	2	1022.51	STTDLPSRF	STTDLPSRF	C0HJE7	L-amino acid oxidase bordonein-L	sp|F8S0Z5|OXLA2_CROAD, sp|K9N7B7|OXLA_CRODM, sp|O93364|OXLA_CROAD, sp|P56742|OXLA_CROAT
557.796	2	1113.58	VIEIQQNDR	VIEIQQNDR	C0HJE7	L-amino acid oxidase bordonein-L	sp|F8S0Z5|OXLA2_CROAD, sp|K9N7B7|OXLA_CRODM, sp|O93364|OXLA_CROAD, sp|P56742|OXLA_CROAT
468.253	2	934.487	VIVCTTSR	VIVC[57.0214]TTSR	C0HJE7	L-amino acid oxidase bordonein-L	sp|F8S0Z5|OXLA2_CROAD, sp|K9N7B7|OXLA_CRODM, sp|O93364|OXLA_CROAD, sp|P56742|OXLA_CROAT
868.968	2	1735.92	VLAGAGHQVTVLEASER	VLAGAGHQVTVLEASER	C0HJE7	L-amino acid oxidase bordonein-L	sp|F8S0Z5|OXLA2_CROAD, sp|K9N7B7|OXLA_CRODM, sp|O93364|OXLA_CROAD, sp|P56742|OXLA_CROAT
579.648	3	1735.92	VLAGAGHQVTVLEASER	VLAGAGHQVTVLEASER	C0HJE7	L-amino acid oxidase bordonein-L	sp|F8S0Z5|OXLA2_CROAD, sp|K9N7B7|OXLA_CRODM, sp|O93364|OXLA_CROAD, sp|P56742|OXLA_CROAT
407.714	2	813.414	VQVHFNA	VQVHFNA	C0HJE7	L-amino acid oxidase bordonein-L	sp|F8S0Z5|OXLA2_CROAD, sp|K9N7B7|OXLA_CRODM, sp|O93364|OXLA_CROAD, sp|P56742|OXLA_CROAT
485.764	2	969.516	VQVHFNAR	VQVHFNAR	C0HJE7	L-amino acid oxidase bordonein-L	sp|F8S0Z5|OXLA2_CROAD, sp|K9N7B7|OXLA_CRODM, sp|O93364|OXLA_CROAD, sp|P56742|OXLA_CROAT
324.179	3	969.516	VQVHFNAR	VQVHFNAR	C0HJE7	L-amino acid oxidase bordonein-L	sp|F8S0Z5|OXLA2_CROAD, sp|K9N7B7|OXLA_CRODM, sp|O93364|OXLA_CROAD, sp|P56742|OXLA_CROAT
486.257	2	970.499	VQVHFNAR	VQVHFN[0.9840]AR	C0HJE7	L-amino acid oxidase bordonein-L	sp|F8S0Z5|OXLA2_CROAD, sp|K9N7B7|OXLA_CRODM, sp|O93364|OXLA_CROAD, sp|P56742|OXLA_CROAT
975.79	3	2925.37	WSLDKYAMGGITTFTPYQFQHFSEA	WSLDKYAMGGITTFTPYQFQHFSEA	C0HJE7	L-amino acid oxidase bordonein-L	sp|F8S0Z5|OXLA2_CROAD, sp|K9N7B7|OXLA_CRODM, sp|O93364|OXLA_CROAD, sp|P56742|OXLA_CROAT
976.118	3	2925.37	WSLDKYAMGGITTFTPYQFQHFSEA	WSLDKYAMGGITTFTPYQ[0.9840]FQHFSEA	C0HJE7	L-amino acid oxidase bordonein-L	sp|F8S0Z5|OXLA2_CROAD, sp|K9N7B7|OXLA_CRODM, sp|O93364|OXLA_CROAD, sp|P56742|OXLA_CROAT
1194.92	3	3581.73	WSLDKYAMGGITTFTPYQFQHFSEALTAPFK	WSLDKYAMGGITTFTPYQFQHFSEALTAPFK	C0HJE7	L-amino acid oxidase bordonein-L	sp|F8S0Z5|OXLA2_CROAD, sp|K9N7B7|OXLA_CRODM, sp|O93364|OXLA_CROAD, sp|P56742|OXLA_CROAT
896.441	4	3582.76	WSLDKYAMGGITTFTPYQFQHFSEALTAPFK	WSLDKYAMGGITTFTPYQFQHFSEALTAPFK	C0HJE7	L-amino acid oxidase bordonein-L	sp|F8S0Z5|OXLA2_CROAD, sp|K9N7B7|OXLA_CRODM, sp|O93364|OXLA_CROAD, sp|P56742|OXLA_CROAT
896.687	4	3582.75	WSLDKYAMGGITTFTPYQFQHFSEALTAPFK	WSLDKYAMGGITTFTPYQFQ[0.9840]HFSEALTAPFK	C0HJE7	L-amino acid oxidase bordonein-L	sp|F8S0Z5|OXLA2_CROAD, sp|K9N7B7|OXLA_CRODM, sp|O93364|OXLA_CROAD, sp|P56742|OXLA_CROAT
1156.52	2	2311.04	YAMGGITTFTPYQFQHFSEA	YAM[15.9949]GGITTFTPYQFQHFSEA	C0HJE7	L-amino acid oxidase bordonein-L	sp|F8S0Z5|OXLA2_CROAD, sp|K9N7B7|OXLA_CRODM, sp|O93364|OXLA_CROAD, sp|P56742|OXLA_CROAT
1148.52	2	2295.04	YAMGGITTFTPYQFQHFSEA	YAMGGITTFTPYQFQHFSEA	C0HJE7	L-amino acid oxidase bordonein-L	sp|F8S0Z5|OXLA2_CROAD, sp|K9N7B7|OXLA_CRODM, sp|O93364|OXLA_CROAD, sp|P56742|OXLA_CROAT
766.017	3	2295.04	YAMGGITTFTPYQFQHFSEA	YAMGGITTFTPYQFQHFSEA	C0HJE7	L-amino acid oxidase bordonein-L	sp|F8S0Z5|OXLA2_CROAD, sp|K9N7B7|OXLA_CRODM, sp|O93364|OXLA_CROAD, sp|P56742|OXLA_CROAT
1347.63	2	2693.28	YAMGGITTFTPYQFQHFSEALTAP	YAM[15.9949]GGITTFTPYQFQHFSEALTAP	C0HJE7	L-amino acid oxidase bordonein-L	sp|F8S0Z5|OXLA2_CROAD, sp|K9N7B7|OXLA_CRODM, sp|O93364|OXLA_CROAD, sp|P56742|OXLA_CROAT
1339.63	2	2677.26	YAMGGITTFTPYQFQHFSEALTAP	YAMGGITTFTPYQFQHFSEALTAP	C0HJE7	L-amino acid oxidase bordonein-L	sp|F8S0Z5|OXLA2_CROAD, sp|K9N7B7|OXLA_CRODM, sp|O93364|OXLA_CROAD, sp|P56742|OXLA_CROAT
985.146	3	2952.44	YAMGGITTFTPYQFQHFSEALTAPFK	YAMGGITTFTPYQFQHFSEALTAPFK	C0HJE7	L-amino acid oxidase bordonein-L	sp|F8S0Z5|OXLA2_CROAD, sp|K9N7B7|OXLA_CRODM, sp|O93364|OXLA_CROAD, sp|P56742|OXLA_CROAT
1485.21	2	2968.41	YAMGGITTFTPYQFQHFSEALTAPFK	YAM[15.9949]GGITTFTPYQFQHFSEALTAPFK	C0HJE7	L-amino acid oxidase bordonein-L	sp|F8S0Z5|OXLA2_CROAD, sp|K9N7B7|OXLA_CRODM, sp|O93364|OXLA_CROAD, sp|P56742|OXLA_CROAT
990.477	3	2968.42	YAMGGITTFTPYQFQHFSEALTAPFK	YAM[15.9949]GGITTFTPYQFQHFSEALTAPFK	C0HJE7	L-amino acid oxidase bordonein-L	sp|F8S0Z5|OXLA2_CROAD, sp|K9N7B7|OXLA_CRODM, sp|O93364|OXLA_CROAD, sp|P56742|OXLA_CROAT
1485.7	2	2969.43	YAMGGITTFTPYQFQHFSEALTAPFK	YAM[15.9949]GGITTFTPYQ[0.9840]FQHFSEALTAPFK	C0HJE7	L-amino acid oxidase bordonein-L	sp|F8S0Z5|OXLA2_CROAD, sp|K9N7B7|OXLA_CRODM, sp|O93364|OXLA_CROAD, sp|P56742|OXLA_CROAT
990.805	3	2970.43	YAMGGITTFTPYQFQHFSEALTAPFK	YAM[15.9949]GGITTFTPYQ[0.9840]FQHFSEALTAPFK	C0HJE7	L-amino acid oxidase bordonein-L	sp|F8S0Z5|OXLA2_CROAD, sp|K9N7B7|OXLA_CRODM, sp|O93364|OXLA_CROAD, sp|P56742|OXLA_CROAT
1477.21	2	2952.41	YAMGGITTFTPYQFQHFSEALTAPFK	YAMGGITTFTPYQFQHFSEALTAPFK	C0HJE7	L-amino acid oxidase bordonein-L	sp|F8S0Z5|OXLA2_CROAD, sp|K9N7B7|OXLA_CRODM, sp|O93364|OXLA_CROAD, sp|P56742|OXLA_CROAT
1037.18	3	3108.54	YAMGGITTFTPYQFQHFSEALTAPFKR	YAMGGITTFTPYQFQHFSEALTAPFKR	C0HJE7	L-amino acid oxidase bordonein-L	sp|F8S0Z5|OXLA2_CROAD, sp|K9N7B7|OXLA_CRODM, sp|O93364|OXLA_CROAD, sp|P56742|OXLA_CROAT
778.136	4	3108.53	YAMGGITTFTPYQFQHFSEALTAPFKR	YAMGGITTFTPYQFQHFSEALTAPFKR	C0HJE7	L-amino acid oxidase bordonein-L	sp|F8S0Z5|OXLA2_CROAD, sp|K9N7B7|OXLA_CRODM, sp|O93364|OXLA_CROAD, sp|P56742|OXLA_CROAT
1037.51	3	3109.53	YAMGGITTFTPYQFQHFSEALTAPFKR	YAMGGITTFTPYQ[0.9840]FQHFSEALTAPFKR	C0HJE7	L-amino acid oxidase bordonein-L	sp|F8S0Z5|OXLA2_CROAD, sp|K9N7B7|OXLA_CRODM, sp|O93364|OXLA_CROAD, sp|P56742|OXLA_CROAT
1042.51	3	3124.53	YAMGGITTFTPYQFQHFSEALTAPFKR	YAM[15.9949]GGITTFTPYQFQHFSEALTAPFKR	C0HJE7	L-amino acid oxidase bordonein-L	sp|F8S0Z5|OXLA2_CROAD, sp|K9N7B7|OXLA_CRODM, sp|O93364|OXLA_CROAD, sp|P56742|OXLA_CROAT
782.135	4	3124.53	YAMGGITTFTPYQFQHFSEALTAPFKR	YAM[15.9949]GGITTFTPYQFQHFSEALTAPFKR	C0HJE7	L-amino acid oxidase bordonein-L	sp|F8S0Z5|OXLA2_CROAD, sp|K9N7B7|OXLA_CRODM, sp|O93364|OXLA_CROAD, sp|P56742|OXLA_CROAT
597.29	2	1192.57	YILDKYDTY	YILDKYDTY	C0HJE7	L-amino acid oxidase bordonein-L	sp|F8S0Z5|OXLA2_CROAD, sp|K9N7B7|OXLA_CRODM, sp|O93364|OXLA_CROAD, sp|P56742|OXLA_CROAT
755.377	2	1508.74	YILDKYDTYSTK	YILDKYDTYSTK	C0HJE7	L-amino acid oxidase bordonein-L	sp|F8S0Z5|OXLA2_CROAD, sp|K9N7B7|OXLA_CRODM, sp|O93364|OXLA_CROAD, sp|P56742|OXLA_CROAT
503.921	3	1508.74	YILDKYDTYSTK	YILDKYDTYSTK	C0HJE7	L-amino acid oxidase bordonein-L	sp|F8S0Z5|OXLA2_CROAD, sp|K9N7B7|OXLA_CRODM, sp|O93364|OXLA_CROAD, sp|P56742|OXLA_CROAT
514.742	2	1027.47	CHPSMIQR	C[57.0214]HPSMIQR	O93364	L-amino-acid oxidase
816.885	2	1631.75	DIQTFCHPSMIQR	DIQTFC[57.0214]HPSMIQR	O93364	L-amino-acid oxidase
824.882	2	1647.75	DIQTFCHPSMIQR	DIQTFC[57.0214]HPSM[15.9949]IQR	O93364	L-amino-acid oxidase
817.377	2	1634.75	DIQTFCHPSMIQR	DIQ[0.9840]TFC[57.0214]HPSMIQR	O93364	L-amino-acid oxidase
743.851	2	1485.69	ETDYEEFLEIAK	ETDYEEFLEIAK	O93364	L-amino-acid oxidase	sp|F8S0Z5|OXLA2_CROAD, sp|P56742|OXLA_CROAT
630.786	2	1259.56	FWEDDGIHGGK	FWEDDGIHGGK	O93364	L-amino-acid oxidase
420.86	3	1259.56	FWEDDGIHGGK	FWEDDGIHGGK	O93364	L-amino-acid oxidase
441.741	2	881.47	IFLTCTK	IFLTC[57.0214]TK	O93364	L-amino-acid oxidase
505.789	2	1009.56	IFLTCTKK	IFLTC[57.0214]TKK	O93364	L-amino-acid oxidase
694.833	2	1387.65	KFWEDDGIHGGK	KFWEDDGIHGGK	O93364	L-amino-acid oxidase
463.558	3	1387.66	KFWEDDGIHGGK	KFWEDDGIHGGK	O93364	L-amino-acid oxidase
436.764	2	871.513	KVVEELR	KVVEELR	O93364	L-amino-acid oxidase
1399.33	3	4194.99	VIEIQQNDREATVTYQTSANEMSSVTADYVIVCTTSR	VIEIQQNDREATVTYQTSANEM[15.9949]SSVTADYVIVC[57.0214]TTSR	O93364	L-amino-acid oxidase	sp|F8S0Z5|OXLA2_CROAD, sp|P56742|OXLA_CROAT
1399.66	3	4197.01	VIEIQQNDREATVTYQTSANEMSSVTADYVIVCTTSR	VIEIQ[0.9840]QNDREATVTYQTSANEM[15.9949]SSVTADYVIVC[57.0214]TTSR	O93364	L-amino-acid oxidase	sp|F8S0Z5|OXLA2_CROAD, sp|P56742|OXLA_CROAT
1157.48	2	2312.94	AYGCYCGWGGHGRPQDTTDR	AYGC[57.0214]YC[57.0214]GWGGHGRPQDTTDR	A0A193CHJ6	Phospholipase A2
771.989	3	2313.95	AYGCYCGWGGHGRPQDTTDR	AYGC[57.0214]YC[57.0214]GWGGHGRPQDTTDR	A0A193CHJ6	Phospholipase A2
499.17	2	996.325	CCFVHDC	C[57.0214]C[57.0214]FVHDC[57.0214]	A0A193CHJ6	Phospholipase A2	sp|D6MKR0|PA2A6_CROHD, sp|P00623|PA2A_CROAD, sp|P00624|PA2A_CROAT, sp|P0CAS2|PA2B6_CRODO, sp|P0CAS5|PA2BE_CRODU, sp|P0CAS6|PA2BF_CRODU, sp|P0CAS7|PA2BG_CRODU, sp|P0CG56|PA2BB_CRODU, sp|P0CV89|PA23_CROAT, sp|P24027|PA2BA_CRODU, sp|P62022|PA2BC_CRODU, sp|P62023|PA2B1_CROSS, sp|P86169|PA2BA_CRODR, sp|P86805|PA2B9_CRODM, sp|P86806|PA2BA_CRODM, sp|Q71QE8|PA2BN_CROVV, sp|Q7ZTA6|PA2AB_CROVV, sp|Q7ZTA7|P…
660.717	2	1319.42	CCFVHDCCY	C[57.0214]C[57.0214]FVHDC[57.0214]C[57.0214]Y	A0A193CHJ6	Phospholipase A2	sp|D6MKR0|PA2A6_CROHD, sp|P00623|PA2A_CROAD, sp|P00624|PA2A_CROAT, sp|P0CAS2|PA2B6_CRODO, sp|P0CAS5|PA2BE_CRODU, sp|P0CAS6|PA2BF_CRODU, sp|P0CAS7|PA2BG_CRODU, sp|P0CG56|PA2BB_CRODU, sp|P0CV89|PA23_CROAT, sp|P24027|PA2BA_CRODU, sp|P62022|PA2BC_CRODU, sp|P62023|PA2B1_CROSS, sp|P86169|PA2BA_CRODR, sp|P86805|PA2B9_CRODM, sp|P86806|PA2BA_CRODM, sp|Q71QE8|PA2BN_CROVV, sp|Q7ZTA6|PA2AB_CROVV, sp|Q7ZTA7|P…
753.275	2	1504.54	CCFVHDCCYGK	C[57.0214]C[57.0214]FVHDC[57.0214]C[57.0214]YGK	A0A193CHJ6	Phospholipase A2	sp|D6MKR0|PA2A6_CROHD, sp|P00623|PA2A_CROAD, sp|P00624|PA2A_CROAT, sp|P0CAS2|PA2B6_CRODO, sp|P0CAS5|PA2BE_CRODU, sp|P0CG56|PA2BB_CRODU, sp|P24027|PA2BA_CRODU, sp|P62022|PA2BC_CRODU, sp|P62023|PA2B1_CROSS, sp|P86169|PA2BA_CRODR, sp|P86805|PA2B9_CRODM, sp|P86806|PA2BA_CRODM, sp|Q7ZTA6|PA2AB_CROVV, sp|Q7ZTA7|PA2AD_CROOA, sp|Q7ZTA8|PA2AE_CROVV, sp|Q800C1|PA2AH_CROVV, sp|Q800C2|PA2AG_CROVV, sp|Q800C3|…
502.519	3	1504.54	CCFVHDCCYGK	C[57.0214]C[57.0214]FVHDC[57.0214]C[57.0214]YGK	A0A193CHJ6	Phospholipase A2	sp|D6MKR0|PA2A6_CROHD, sp|P00623|PA2A_CROAD, sp|P00624|PA2A_CROAT, sp|P0CAS2|PA2B6_CRODO, sp|P0CAS5|PA2BE_CRODU, sp|P0CG56|PA2BB_CRODU, sp|P24027|PA2BA_CRODU, sp|P62022|PA2BC_CRODU, sp|P62023|PA2B1_CROSS, sp|P86169|PA2BA_CRODR, sp|P86805|PA2B9_CRODM, sp|P86806|PA2BA_CRODM, sp|Q7ZTA6|PA2AB_CROVV, sp|Q7ZTA7|PA2AD_CROOA, sp|Q7ZTA8|PA2AE_CROVV, sp|Q800C1|PA2AH_CROVV, sp|Q800C2|PA2AG_CROVV, sp|Q800C3|…
744.762	2	1487.51	CCFVHDCCYGK	C[-17.0265]C[57.0214]FVHDC[57.0214]C[57.0214]YGK	A0A193CHJ6	Phospholipase A2	sp|D6MKR0|PA2A6_CROHD, sp|P00623|PA2A_CROAD, sp|P00624|PA2A_CROAT, sp|P0CAS2|PA2B6_CRODO, sp|P0CAS5|PA2BE_CRODU, sp|P0CG56|PA2BB_CRODU, sp|P24027|PA2BA_CRODU, sp|P62022|PA2BC_CRODU, sp|P62023|PA2B1_CROSS, sp|P86169|PA2BA_CRODR, sp|P86805|PA2B9_CRODM, sp|P86806|PA2BA_CRODM, sp|Q7ZTA6|PA2AB_CROVV, sp|Q7ZTA7|PA2AD_CROOA, sp|Q7ZTA8|PA2AE_CROVV, sp|Q800C1|PA2AH_CROVV, sp|Q800C2|PA2AG_CROVV, sp|Q800C3|…
496.844	3	1487.52	CCFVHDCCYGK	C[-17.0265]C[57.0214]FVHDC[57.0214]C[57.0214]YGK	A0A193CHJ6	Phospholipase A2	sp|D6MKR0|PA2A6_CROHD, sp|P00623|PA2A_CROAD, sp|P00624|PA2A_CROAT, sp|P0CAS2|PA2B6_CRODO, sp|P0CAS5|PA2BE_CRODU, sp|P0CG56|PA2BB_CRODU, sp|P24027|PA2BA_CRODU, sp|P62022|PA2BC_CRODU, sp|P62023|PA2B1_CROSS, sp|P86169|PA2BA_CRODR, sp|P86805|PA2B9_CRODM, sp|P86806|PA2BA_CRODM, sp|Q7ZTA6|PA2AB_CROVV, sp|Q7ZTA7|PA2AD_CROOA, sp|Q7ZTA8|PA2AE_CROVV, sp|Q800C1|PA2AH_CROVV, sp|Q800C2|PA2AG_CROVV, sp|Q800C3|…
673.26	2	1344.5	CFVHDCCYGK	C[57.0214]FVHDC[57.0214]C[57.0214]YGK	A0A193CHJ6	Phospholipase A2	sp|D6MKR0|PA2A6_CROHD, sp|P00623|PA2A_CROAD, sp|P00624|PA2A_CROAT, sp|P0CAS2|PA2B6_CRODO, sp|P0CAS5|PA2BE_CRODU, sp|P0CG56|PA2BB_CRODU, sp|P24027|PA2BA_CRODU, sp|P62022|PA2BC_CRODU, sp|P62023|PA2B1_CROSS, sp|P86169|PA2BA_CRODR, sp|P86805|PA2B9_CRODM, sp|P86806|PA2BA_CRODM, sp|Q7ZTA6|PA2AB_CROVV, sp|Q7ZTA7|PA2AD_CROOA, sp|Q7ZTA8|PA2AE_CROVV, sp|Q800C1|PA2AH_CROVV, sp|Q800C2|PA2AG_CROVV, sp|Q800C3|…
841.858	2	1681.7	CGWGGHGRPQDTTDR	C[-17.0265]GWGGHGRPQDTTDR	A0A193CHJ6	Phospholipase A2
561.574	3	1681.7	CGWGGHGRPQDTTDR	C[-17.0265]GWGGHGRPQDTTDR	A0A193CHJ6	Phospholipase A2
850.371	2	1698.73	CGWGGHGRPQDTTDR	C[57.0214]GWGGHGRPQDTTDR	A0A193CHJ6	Phospholipase A2
567.25	3	1698.73	CGWGGHGRPQDTTDR	C[57.0214]GWGGHGRPQDTTDR	A0A193CHJ6	Phospholipase A2
675.87	2	1349.73	DLLQFETLIMK	DLLQFETLIMK	A0A193CHJ6	Phospholipase A2
683.868	2	1365.72	DLLQFETLIMK	DLLQFETLIM[15.9949]K	A0A193CHJ6	Phospholipase A2
456.248	3	1365.73	DLLQFETLIMK	DLLQFETLIM[15.9949]K	A0A193CHJ6	Phospholipase A2
539.762	2	1077.51	DNIPTYNNK	DNIPTYNNK	A0A193CHJ6	Phospholipase A2
1328.05	2	2654.09	FDSYTYSEENGEIVCGGDDPCLK	FDSYTYSEENGEIVC[57.0214]GGDDPC[57.0214]LK	A0A193CHJ6	Phospholipase A2
885.7	3	2654.09	FDSYTYSEENGEIVCGGDDPCLK	FDSYTYSEENGEIVC[57.0214]GGDDPC[57.0214]LK	A0A193CHJ6	Phospholipase A2
1328.54	2	2656.09	FDSYTYSEENGEIVCGGDDPCLK	FDSYTYSEEN[0.9840]GEIVC[57.0214]GGDDPC[57.0214]LK	A0A193CHJ6	Phospholipase A2
886.028	3	2655.09	FDSYTYSEENGEIVCGGDDPCLK	FDSYTYSEEN[0.9840]GEIVC[57.0214]GGDDPC[57.0214]LK	A0A193CHJ6	Phospholipase A2
441.244	2	880.475	FETLIMK	FETLIMK	A0A193CHJ6	Phospholipase A2	sp|P00623|PA2A_CROAD, sp|P00624|PA2A_CROAT, sp|P18998|PA2HA_CROSS, sp|Q800C1|PA2AH_CROVV, sp|Q800C4|PA2AA_CROVV
816.819	2	1631.63	FPPENCQEEPEPC	FPPENC[57.0214]QEEPEPC[57.0214]	A0A193CHJ6	Phospholipase A2	sp|Q7ZTA7|PA2AD_CROOA
817.311	2	1632.62	FPPENCQEEPEPC	FPPENC[57.0214]Q[0.9840]EEPEPC[57.0214]	A0A193CHJ6	Phospholipase A2	sp|Q7ZTA7|PA2AD_CROOA
817.311	2	1633.63	FPPENCQEEPEPC	FPPEN[0.9840]C[57.0214]QEEPEPC[57.0214]	A0A193CHJ6	Phospholipase A2	sp|Q7ZTA7|PA2AD_CROOA
593.244	2	1184.47	FVHDCCYGK	FVHDC[57.0214]C[57.0214]YGK	A0A193CHJ6	Phospholipase A2	sp|D6MKR0|PA2A6_CROHD, sp|P00623|PA2A_CROAD, sp|P00624|PA2A_CROAT, sp|P0CAS2|PA2B6_CRODO, sp|P0CAS5|PA2BE_CRODU, sp|P0CG56|PA2BB_CRODU, sp|P24027|PA2BA_CRODU, sp|P62022|PA2BC_CRODU, sp|P62023|PA2B1_CROSS, sp|P86169|PA2BA_CRODR, sp|P86805|PA2B9_CRODM, sp|P86806|PA2BA_CRODM, sp|Q7ZTA6|PA2AB_CROVV, sp|Q7ZTA7|PA2AD_CROOA, sp|Q7ZTA8|PA2AE_CROVV, sp|Q800C1|PA2AH_CROVV, sp|Q800C2|PA2AG_CROVV, sp|Q800C3|…
1040.43	2	2078.85	GCYCGWGGHGRPQDTTDR	GC[57.0214]YC[57.0214]GWGGHGRPQDTTDR	A0A193CHJ6	Phospholipase A2
693.955	3	2078.85	GCYCGWGGHGRPQDTTDR	GC[57.0214]YC[57.0214]GWGGHGRPQDTTDR	A0A193CHJ6	Phospholipase A2
704.381	2	1406.75	GDLLQFETLIMK	GDLLQFETLIMK	A0A193CHJ6	Phospholipase A2
712.379	2	1422.75	GDLLQFETLIMK	GDLLQFETLIM[15.9949]K	A0A193CHJ6	Phospholipase A2
710.316	2	1418.62	GEIVCGGDDPCLK	GEIVC[57.0214]GGDDPC[57.0214]LK	A0A193CHJ6	Phospholipase A2
523.255	2	1044.5	GRPQDTTDR	GRPQDTTDR	A0A193CHJ6	Phospholipase A2
1010.08	3	3028.23	MFWYSAYGCYCGWGGHGRPQDTTDR	MFWYSAYGC[57.0214]YC[57.0214]GWGGHGRPQDTTDR	A0A193CHJ6	Phospholipase A2
1015.41	3	3043.21	MFWYSAYGCYCGWGGHGRPQDTTDR	M[15.9949]FWYSAYGC[57.0214]YC[57.0214]GWGGHGRPQDTTDR	A0A193CHJ6	Phospholipase A2
490.7	2	979.386	QICECDR	QIC[57.0214]EC[57.0214]DR	A0A193CHJ6	Phospholipase A2	sp|P0CAS2|PA2B6_CRODO, sp|P0CAS3|PA2BC_CRODR, sp|P0CAS4|PA2BD_CRODR, sp|P0CAS5|PA2BE_CRODU, sp|P0CAS6|PA2BF_CRODU, sp|P0CAS7|PA2BG_CRODU, sp|P0CG56|PA2BB_CRODU, sp|P0CV89|PA23_CROAT, sp|P24027|PA2BA_CRODU, sp|P62022|PA2BC_CRODU, sp|P62023|PA2B1_CROSS, sp|P86169|PA2BA_CRODR, sp|P86805|PA2B9_CRODM, sp|P86806|PA2BA_CRODM, sp|Q71QE8|PA2BN_CROVV
1201	2	2399.98	SAYGCYCGWGGHGRPQDTTDR	SAYGC[57.0214]YC[57.0214]GWGGHGRPQDTTDR	A0A193CHJ6	Phospholipase A2
800.999	3	2399.98	SAYGCYCGWGGHGRPQDTTDR	SAYGC[57.0214]YC[57.0214]GWGGHGRPQDTTDR	A0A193CHJ6	Phospholipase A2
746.289	2	1490.57	SGMFWYSAYGCY	SGMFWYSAYGC[57.0214]Y	A0A193CHJ6	Phospholipase A2
1081.4	2	2160.8	SGMFWYSAYGCYCGWGGH	SGM[15.9949]FWYSAYGC[57.0214]YC[57.0214]GWGGH	A0A193CHJ6	Phospholipase A2
1179.97	2	2357.94	SGMFWYSAYGCYCGWGGHGR	SGMFWYSAYGC[57.0214]YC[57.0214]GWGGHGR	A0A193CHJ6	Phospholipase A2
786.98	3	2357.93	SGMFWYSAYGCYCGWGGHGR	SGMFWYSAYGC[57.0214]YC[57.0214]GWGGHGR	A0A193CHJ6	Phospholipase A2
1187.96	2	2373.93	SGMFWYSAYGCYCGWGGHGR	SGM[15.9949]FWYSAYGC[57.0214]YC[57.0214]GWGGHGR	A0A193CHJ6	Phospholipase A2
792.312	3	2373.92	SGMFWYSAYGCYCGWGGHGR	SGM[15.9949]FWYSAYGC[57.0214]YC[57.0214]GWGGHGR	A0A193CHJ6	Phospholipase A2
797.826	4	3187.28	SGMFWYSAYGCYCGWGGHGRPQDTTDR	SGM[15.9949]FWYSAYGC[57.0214]YC[57.0214]GWGGHGRPQDTTDR	A0A193CHJ6	Phospholipase A2
1063.76	3	3188.29	SGMFWYSAYGCYCGWGGHGRPQDTTDR	SGM[15.9949]FWYSAYGC[57.0214]YC[57.0214]GWGGHGRPQ[0.9840]DTTDR	A0A193CHJ6	Phospholipase A2
798.072	4	3188.28	SGMFWYSAYGCYCGWGGHGRPQDTTDR	SGM[15.9949]FWYSAYGC[57.0214]YC[57.0214]GWGGHGRPQ[0.9840]DTTDR	A0A193CHJ6	Phospholipase A2
1586.65	2	3171.29	SGMFWYSAYGCYCGWGGHGRPQDTTDR	SGMFWYSAYGC[57.0214]YC[57.0214]GWGGHGRPQDTTDR	A0A193CHJ6	Phospholipase A2
1058.1	3	3171.3	SGMFWYSAYGCYCGWGGHGRPQDTTDR	SGMFWYSAYGC[57.0214]YC[57.0214]GWGGHGRPQDTTDR	A0A193CHJ6	Phospholipase A2
793.827	4	3171.28	SGMFWYSAYGCYCGWGGHGRPQDTTDR	SGMFWYSAYGC[57.0214]YC[57.0214]GWGGHGRPQDTTDR	A0A193CHJ6	Phospholipase A2
1587.14	2	3173.29	SGMFWYSAYGCYCGWGGHGRPQDTTDR	SGMFWYSAYGC[57.0214]YC[57.0214]GWGGHGRPQ[0.9840]DTTDR	A0A193CHJ6	Phospholipase A2
1058.43	3	3172.31	SGMFWYSAYGCYCGWGGHGRPQDTTDR	SGMFWYSAYGC[57.0214]YC[57.0214]GWGGHGRPQ[0.9840]DTTDR	A0A193CHJ6	Phospholipase A2
794.073	4	3172.3	SGMFWYSAYGCYCGWGGHGRPQDTTDR	SGMFWYSAYGC[57.0214]YC[57.0214]GWGGHGRPQ[0.9840]DTTDR	A0A193CHJ6	Phospholipase A2
1594.65	2	3187.3	SGMFWYSAYGCYCGWGGHGRPQDTTDR	SGM[15.9949]FWYSAYGC[57.0214]YC[57.0214]GWGGHGRPQDTTDR	A0A193CHJ6	Phospholipase A2
1063.43	3	3187.29	SGMFWYSAYGCYCGWGGHGRPQDTTDR	SGM[15.9949]FWYSAYGC[57.0214]YC[57.0214]GWGGHGRPQDTTDR	A0A193CHJ6	Phospholipase A2
1071.95	2	2142.9	TYSEENGEIVCGGDDPCLK	TYSEENGEIVC[57.0214]GGDDPC[57.0214]LK	A0A193CHJ6	Phospholipase A2
418.726	2	835.439	VAAICFR	VAAIC[57.0214]FR	A0A193CHJ6	Phospholipase A2	sp|Q7ZTA6|PA2AB_CROVV, sp|Q7ZTA7|PA2AD_CROOA, sp|Q7ZTA8|PA2AE_CROVV
417.687	2	833.359	VTDCDPK	VTDC[57.0214]DPK	A0A193CHJ6	Phospholipase A2
917.38	3	2749.11	WYSAYGCYCGWGGHGRPQDTTDR	WYSAYGC[57.0214]YC[57.0214]GWGGHGRPQDTTDR	A0A193CHJ6	Phospholipase A2
931.903	2	1861.79	YCGWGGHGRPQDTTDR	YC[57.0214]GWGGHGRPQDTTDR	A0A193CHJ6	Phospholipase A2
621.604	3	1861.78	YCGWGGHGRPQDTTDR	YC[57.0214]GWGGHGRPQDTTDR	A0A193CHJ6	Phospholipase A2
855.354	3	2563.03	YSAYGCYCGWGGHGRPQDTTDR	YSAYGC[57.0214]YC[57.0214]GWGGHGRPQDTTDR	A0A193CHJ6	Phospholipase A2
579.954	3	1736.85	DIHYATVYWLEAEK	DIHYATVYWLEAEK	F8S101	Phospholipase B
703.869	2	1405.73	FTAYAINGPPVEK	FTAYAINGPPVEK	F8S101	Phospholipase B
718.835	2	1435.66	HGLEFSYEMAPR	HGLEFSYEMAPR	F8S101	Phospholipase B
479.559	3	1435.66	HGLEFSYEMAPR	HGLEFSYEMAPR	F8S101	Phospholipase B
726.832	2	1451.65	HGLEFSYEMAPR	HGLEFSYEM[15.9949]APR	F8S101	Phospholipase B
1111.55	2	2221.12	HQGLPESYNFDFVTMKPVL	HQGLPESYNFDFVTMKPVL	F8S101	Phospholipase B
741.37	3	2221.09	HQGLPESYNFDFVTMKPVL	HQGLPESYNFDFVTMKPVL	F8S101	Phospholipase B
1119.55	2	2237.09	HQGLPESYNFDFVTMKPVL	HQGLPESYNFDFVTM[15.9949]KPVL	F8S101	Phospholipase B
746.701	3	2237.09	HQGLPESYNFDFVTMKPVL	HQGLPESYNFDFVTM[15.9949]KPVL	F8S101	Phospholipase B
519.241	2	1036.47	IANMMADSGK	IANMMADSGK	F8S101	Phospholipase B
401.719	2	801.419	ITDPQTK	ITDPQTK	F8S101	Phospholipase B
596.281	2	1190.55	NNKDDPFWR	NNKDDPFWR	F8S101	Phospholipase B
597.744	2	1193.47	NPCNTICCR	NPC[57.0214]NTIC[57.0214]C[57.0214]R	F8S101	Phospholipase B
422.25	2	842.486	NVIIEQK	NVIIEQK	F8S101	Phospholipase B
936.925	2	1871.83	QNSGTYNNQYMILDTK	Q[-17.0265]NSGTYNNQYMILDTK	F8S101	Phospholipase B
1000.97	2	1999.94	QNSGTYNNQYMILDTKK	Q[-17.0265]NSGTYNNQYMILDTKK	F8S101	Phospholipase B
675.827	2	1349.64	RTPVPAGCYDSK	RTPVPAGC[57.0214]YDSK	F8S101	Phospholipase B
596.832	2	1191.65	SFQIKDVLDK	SFQIKDVLDK	F8S101	Phospholipase B
852.956	2	1703.91	SLEDGTLYIIEQVPK	SLEDGTLYIIEQVPK	F8S101	Phospholipase B
506.243	2	1010.47	TWAETFEK	TWAETFEK	F8S101	Phospholipase B
453.242	2	904.471	VADISMAAK	VADISMAAK	F8S101	Phospholipase B
439.261	2	876.509	VKDFIQK	VKDFIQK	F8S101	Phospholipase B
902.783	3	2705.33	VLPGYENIYFAHSSWFTYAATLR	VLPGYENIYFAHSSWFTYAATLR	F8S101	Phospholipase B
903.111	3	2706.33	VLPGYENIYFAHSSWFTYAATLR	VLPGYEN[0.9840]IYFAHSSWFTYAATLR	F8S101	Phospholipase B
470.709	2	939.407	VTDMESMK	VTDMESMK	F8S101	Phospholipase B
666.851	2	1331.69	VVPESLFAWER	VVPESLFAWER	F8S101	Phospholipase B
702.825	2	1403.64	YNNYKEDPYAK	YNNYKEDPYAK	F8S101	Phospholipase B
652.305	2	1302.6	ALGHSGFSEDQR	ALGHSGFSEDQR	F8S0Z7	Snake venom 5'-nucleotidase
672.277	2	1342.54	CTGQDCYGGVAR	C[57.0214]TGQDC[57.0214]YGGVAR	F8S0Z7	Snake venom 5'-nucleotidase
1042.51	3	3124.53	ETPVLSNPGPYLEFRDEVEELQNHANK	ETPVLSNPGPYLEFRDEVEELQNHANK	F8S0Z7	Snake venom 5'-nucleotidase
746.321	2	1490.63	FHECNLGNLICD	FHEC[57.0214]NLGNLIC[57.0214]D	F8S0Z7	Snake venom 5'-nucleotidase
1211.08	2	2420.14	FHECNLGNLICDAVIYNNVR	FHEC[57.0214]NLGNLIC[57.0214]DAVIYNNVR	F8S0Z7	Snake venom 5'-nucleotidase
807.719	3	2420.14	FHECNLGNLICDAVIYNNVR	FHEC[57.0214]NLGNLIC[57.0214]DAVIYNNVR	F8S0Z7	Snake venom 5'-nucleotidase
1347.97	3	4041.89	GVDVVVGGHTNTFLYTGSPPSTEVAAGNYPFMVQSDDGR	GVDVVVGGHTNTFLYTGSPPSTEVAAGNYPFMVQSDDGR	F8S0Z7	Snake venom 5'-nucleotidase
1353.63	3	4057.9	GVDVVVGGHTNTFLYTGSPPSTEVAAGNYPFMVQSDDGR	GVDVVVGGHTN[0.9840]TFLYTGSPPSTEVAAGNYPFM[15.9949]VQSDDGR	F8S0Z7	Snake venom 5'-nucleotidase
789.941	2	1577.87	HANFPILSANIRPK	HAN[0.9840]FPILSANIRPK	F8S0Z7	Snake venom 5'-nucleotidase
526.963	3	1577.87	HANFPILSANIRPK	HAN[0.9840]FPILSANIRPK	F8S0Z7	Snake venom 5'-nucleotidase
785.898	2	1569.79	HGEGMGELLQVSGIK	HGEGM[15.9949]GELLQVSGIK	F8S0Z7	Snake venom 5'-nucleotidase
524.268	3	1569.79	HGEGMGELLQVSGIK	HGEGM[15.9949]GELLQVSGIK	F8S0Z7	Snake venom 5'-nucleotidase
803.355	3	2407.05	HPDDNEWNHVSMCIVNGGGIR	HPDDNEWNHVSMC[57.0214]IVN[0.9840]GGGIR	F8S0Z7	Snake venom 5'-nucleotidase
765.389	2	1528.77	IIALGHSGFSEDQR	IIALGHSGFSEDQR	F8S0Z7	Snake venom 5'-nucleotidase
510.595	3	1528.77	IIALGHSGFSEDQR	IIALGHSGFSEDQR	F8S0Z7	Snake venom 5'-nucleotidase
430.248	2	858.482	IINVGSEK	IINVGSEK	F8S0Z7	Snake venom 5'-nucleotidase
635.01	3	1902.01	LLLPSFLAAGGDGYHMLK	LLLPSFLAAGGDGYHMLK	F8S0Z7	Snake venom 5'-nucleotidase
640.341	3	1918	LLLPSFLAAGGDGYHMLK	LLLPSFLAAGGDGYHM[15.9949]LK	F8S0Z7	Snake venom 5'-nucleotidase
423.258	2	844.503	LTTLGVNK	LTTLGVNK	F8S0Z7	Snake venom 5'-nucleotidase
547.262	2	1092.51	QAFEHSVHR	Q[-17.0265]AFEHSVHR	F8S0Z7	Snake venom 5'-nucleotidase
365.177	3	1092.51	QAFEHSVHR	Q[-17.0265]AFEHSVHR	F8S0Z7	Snake venom 5'-nucleotidase
555.775	2	1109.54	QAFEHSVHR	QAFEHSVHR	F8S0Z7	Snake venom 5'-nucleotidase
645.348	2	1289.68	QVPVVQAYAFGK	Q[-17.0265]VPVVQAYAFGK	F8S0Z7	Snake venom 5'-nucleotidase
645.84	2	1289.68	QVPVVQAYAFGK	Q[-17.0265]VPVVQ[0.9840]AYAFGK	F8S0Z7	Snake venom 5'-nucleotidase
653.861	2	1305.71	QVPVVQAYAFGK	QVPVVQAYAFGK	F8S0Z7	Snake venom 5'-nucleotidase
876.955	2	1751.9	SFELTILHTNDVHAR	SFELTILHTNDVHAR	F8S0Z7	Snake venom 5'-nucleotidase
584.972	3	1751.9	SFELTILHTNDVHAR	SFELTILHTNDVHAR	F8S0Z7	Snake venom 5'-nucleotidase
521.798	2	1041.58	SSGNPILLNK	SSGNPILLNK	F8S0Z7	Snake venom 5'-nucleotidase
437.743	2	873.473	VFPAVEGR	VFPAVEGR	F8S0Z7	Snake venom 5'-nucleotidase
476.279	2	950.546	VGIIGYTTK	VGIIGYTTK	F8S0Z7	Snake venom 5'-nucleotidase
732.371	2	1462.73	VLSLNVLCTECR	VLSLNVLC[57.0214]TEC[57.0214]R	F8S0Z7	Snake venom 5'-nucleotidase
523.3	2	1044.59	VPTYVPLEK	VPTYVPLEK	F8S0Z7	Snake venom 5'-nucleotidase
426.235	2	850.458	VVYDLSR	VVYDLSR	F8S0Z7	Snake venom 5'-nucleotidase
863.428	3	2587.28	YDAMALGNHEFDNGLAGLLDPLLK	YDAMALGNHEFDN[0.9840]GLAGLLDPLLK	F8S0Z7	Snake venom 5'-nucleotidase
863.428	3	2587.28	YDAMALGNHEFDNGLAGLLDPLLK	YDAMALGN[0.9840]HEFDNGLAGLLDPLLK	F8S0Z7	Snake venom 5'-nucleotidase
1302.14	2	2602.31	YDAMALGNHEFDNGLAGLLDPLLK	YDAM[15.9949]ALGNHEFDNGLAGLLDPLLK	F8S0Z7	Snake venom 5'-nucleotidase
868.432	3	2602.29	YDAMALGNHEFDNGLAGLLDPLLK	YDAM[15.9949]ALGNHEFDNGLAGLLDPLLK	F8S0Z7	Snake venom 5'-nucleotidase
868.76	3	2604.27	YDAMALGNHEFDNGLAGLLDPLLK	YDAM[15.9949]ALGNHEFDN[0.9840]GLAGLLDPLLK	F8S0Z7	Snake venom 5'-nucleotidase
1294.15	2	2588.3	YDAMALGNHEFDNGLAGLLDPLLK	YDAMALGNHEFDNGLAGLLDPLLK	F8S0Z7	Snake venom 5'-nucleotidase
863.1	3	2586.29	YDAMALGNHEFDNGLAGLLDPLLK	YDAMALGNHEFDNGLAGLLDPLLK	F8S0Z7	Snake venom 5'-nucleotidase
730.377	2	1458.74	YLGYLNVIFDDK	YLGYLNVIFDDK	F8S0Z7	Snake venom 5'-nucleotidase
986.033	2	1970.06	YLGYLNVIFDDKGNVIK	YLGYLNVIFDDKGNVIK	F8S0Z7	Snake venom 5'-nucleotidase
657.691	3	1970.06	YLGYLNVIFDDKGNVIK	YLGYLNVIFDDKGNVIK	F8S0Z7	Snake venom 5'-nucleotidase
430.727	2	859.442	ETDLLNR	ETDLLNR	P15167	Snake venom metalloproteinase atrolysin-D	sp|Q90392|VM1AC_CROAT
494.775	2	987.536	ETDLLNRK	ETDLLNRK	P15167	Snake venom metalloproteinase atrolysin-D	sp|Q90392|VM1AC_CROAT
485.769	2	969.526	ETDLLNRK	E[-18.0106]TDLLNRK	P15167	Snake venom metalloproteinase atrolysin-D	sp|Q90392|VM1AC_CROAT
829.313	2	1658.63	NCRDPCCDATTCK	NC[57.0214]RDPC[57.0214]C[57.0214]DATTC[57.0214]K	Q9PSN7	Snake venom metalloproteinase HT-1 (Fragment)
1599.65	2	3197.33	NGQPCLNNFGYCYNGNCPILYHQCYA	N[0.9840]GQPC[57.0214]LNNFGYC[57.0214]YNGNC[57.0214]PILYHQC[57.0214]YA	Q9PSN7	Snake venom metalloproteinase HT-1 (Fragment)
1066.77	3	3198.32	NGQPCLNNFGYCYNGNCPILYHQCYA	N[0.9840]GQPC[57.0214]LNNFGYC[57.0214]YNGNC[57.0214]PILYHQC[57.0214]YA	Q9PSN7	Snake venom metalloproteinase HT-1 (Fragment)
1599.65	2	3197.32	NGQPCLNNFGYCYNGNCPILYHQCYA	NGQPC[57.0214]LNNFGYC[57.0214]YNGN[0.9840]C[57.0214]PILYHQC[57.0214]YA	Q9PSN7	Snake venom metalloproteinase HT-1 (Fragment)
497.589	3	1489.75	DDEKDKDIMLIR	DDEKDKDIMLIR	Q2QA04	Snake venom serine protease
753.877	2	1505.73	DDEKDKDIMLIR	DDEKDKDIM[15.9949]LIR	Q2QA04	Snake venom serine protease
745.88	2	1489.75	DDEKDKDIMLIR	DDEKDKDIMLIR	Q2QA04	Snake venom serine protease
532.271	2	1062.53	EKFICPNR	EKFIC[57.0214]PNR	Q2QA04	Snake venom serine protease	sp|J3SDW9|VSPE_CROAD
590.805	2	1179.6	GFLCGGTLINK	GFLC[57.0214]GGTLIN[0.9840]K	Q2QA04	Snake venom serine protease
559.797	2	1117.58	TLCAGILEGGK	TLC[57.0214]AGILEGGK	Q2QA04	Snake venom serine protease	sp|C0HK18|VSP4_CRODO, sp|F8S116|VSP5_CROAD, sp|J3RY93|VSPC_CROAD, sp|J3S833|VSP2_CROAD, sp|J3S835|VSP8_CROAD, sp|J3SBQ3|VSPD_CROAD, sp|J3SDW9|VSPE_CROAD, sp|J3SDX0|VSP4_CROAD, sp|Q8QHK3|VSP1_CROAT, sp|Q8UUK2|VSPS1_CROAD
1249.58	2	2497.17	VFDYTEWIQSIIAGNTDATCPP	VFDYTEWIQSIIAGNTDATC[57.0214]PP	Q2QA04	Snake venom serine protease
833.39	3	2497.16	VFDYTEWIQSIIAGNTDATCPP	VFDYTEWIQSIIAGNTDATC[57.0214]PP	Q2QA04	Snake venom serine protease
698.349	2	1394.69	AAYPEYGLPATSR	AAYPEYGLPATSR	Q8QHK3	Snake venom serine protease catroxase-1	sp|J3S833|VSP2_CROAD, sp|Q8UUK2|VSPS1_CROAD
566.279	2	1130.54	EKFFCVSSK	EKFFC[57.0214]VSSK	Q8QHK3	Snake venom serine protease catroxase-1	sp|J3S833|VSP2_CROAD, sp|Q8UUK2|VSPS1_CROAD
437.71	2	873.407	FFCVSSK	FFC[57.0214]VSSK	Q8QHK3	Snake venom serine protease catroxase-1	sp|J3S833|VSP2_CROAD, sp|Q8UUK2|VSPS1_CROAD
389.222	2	776.431	HLGVHSK	HLGVHSK	Q8QHK3	Snake venom serine protease catroxase-1	sp|J3S833|VSP2_CROAD, sp|Q8UUK2|VSPS1_CROAD
297.512	3	889.515	IHLGVHSK	IHLGVHSK	Q8QHK3	Snake venom serine protease catroxase-1	sp|J3S833|VSP2_CROAD, sp|Q8UUK2|VSPS1_CROAD
445.764	2	889.514	IHLGVHSK	IHLGVHSK	Q8QHK3	Snake venom serine protease catroxase-1	sp|J3S833|VSP2_CROAD, sp|Q8UUK2|VSPS1_CROAD
595.816	2	1189.62	IMGWGTISPTK	IMGWGTISPTK	Q8QHK3	Snake venom serine protease catroxase-1
603.813	2	1205.61	IMGWGTISPTK	IM[15.9949]GWGTISPTK	Q8QHK3	Snake venom serine protease catroxase-1
717.87	2	1433.73	LDRPVSNSEHIAP	LDRPVSNSEHIAP	Q8QHK3	Snake venom serine protease catroxase-1
986.841	3	2957.52	LDRPVSNSEHIAPLSLPSSPPSVGSVCR	LDRPVSNSEHIAPLSLPSSPPSVGSVC[57.0214]R	Q8QHK3	Snake venom serine protease catroxase-1
740.383	4	2957.52	LDRPVSNSEHIAPLSLPSSPPSVGSVCR	LDRPVSNSEHIAPLSLPSSPPSVGSVC[57.0214]R	Q8QHK3	Snake venom serine protease catroxase-1
987.169	3	2959.52	LDRPVSNSEHIAPLSLPSSPPSVGSVCR	LDRPVSN[0.9840]SEHIAPLSLPSSPPSVGSVC[57.0214]R	Q8QHK3	Snake venom serine protease catroxase-1
771.901	2	1541.79	LSLPSSPPSVGSVCR	LSLPSSPPSVGSVC[57.0214]R	Q8QHK3	Snake venom serine protease catroxase-1	sp|B0FXM2|VSP14_CRODU, sp|B0FXM3|VSP17_CRODU, sp|J3RY93|VSPC_CROAD, sp|J3SBQ3|VSPD_CROAD, sp|J3SDX0|VSP4_CROAD
715.359	2	1428.71	SLPSSPPSVGSVCR	SLPSSPPSVGSVC[57.0214]R	Q8QHK3	Snake venom serine protease catroxase-1	sp|B0FXM2|VSP14_CRODU, sp|B0FXM3|VSP17_CRODU, sp|J3RY93|VSPC_CROAD, sp|J3SBQ3|VSPD_CROAD, sp|J3SDX0|VSP4_CROAD
630.306	2	1258.6	VFDHLDWIQS	VFDHLDWIQS	Q8QHK3	Snake venom serine protease catroxase-1	sp|B0FXM2|VSP14_CRODU, sp|F8S114|VSPCR_CROAD, sp|J3RY93|VSPC_CROAD, sp|J3RYA3|VSP9_CROAD, sp|J3S3W5|VSP1_CROAD, sp|J3S833|VSP2_CROAD, sp|J3SBQ3|VSPD_CROAD, sp|Q8UUK2|VSPS1_CROAD
709.384	2	1416.76	DDVLDKDIMLIK	DDVLDKDIMLIK	Q8QHK2	Snake venom serine protease catroxase-2	sp|F8S116|VSP5_CROAD, sp|J3S835|VSP8_CROAD
717.381	2	1432.75	DDVLDKDIMLIK	DDVLDKDIM[15.9949]LIK	Q8QHK2	Snake venom serine protease catroxase-2	sp|F8S116|VSP5_CROAD, sp|J3S835|VSP8_CROAD
535.26	2	1068.5	EKFFCPNK	EKFFC[57.0214]PNK	Q8QHK2	Snake venom serine protease catroxase-2	sp|F8S116|VSP5_CROAD, sp|J3S835|VSP8_CROAD
470.739	2	939.465	FFCPNKK	FFC[57.0214]PNKK	Q8QHK2	Snake venom serine protease catroxase-2	sp|F8S116|VSP5_CROAD, sp|J3S835|VSP8_CROAD
842.435	2	1682.85	GAHPCGQALKPGVYTK	GAHPC[57.0214]GQALKPGVYTK	Q8QHK2	Snake venom serine protease catroxase-2	sp|F8S116|VSP5_CROAD, sp|J3S835|VSP8_CROAD
773.431	2	1544.85	KDDVLDKDIMLIK	KDDVLDKDIMLIK	Q8QHK2	Snake venom serine protease catroxase-2	sp|F8S116|VSP5_CROAD, sp|J3S835|VSP8_CROAD
515.957	3	1544.85	KDDVLDKDIMLIK	KDDVLDKDIMLIK	Q8QHK2	Snake venom serine protease catroxase-2	sp|F8S116|VSP5_CROAD, sp|J3S835|VSP8_CROAD
781.429	2	1560.85	KDDVLDKDIMLIK	KDDVLDKDIM[15.9949]LIK	Q8QHK2	Snake venom serine protease catroxase-2	sp|F8S116|VSP5_CROAD, sp|J3S835|VSP8_CROAD
521.288	3	1560.85	KDDVLDKDIMLIK	KDDVLDKDIM[15.9949]LIK	Q8QHK2	Snake venom serine protease catroxase-2	sp|F8S116|VSP5_CROAD, sp|J3S835|VSP8_CROAD
957.471	3	2869.42	LDSPVSNSEHIAPLSLPSSPPSVGSVCH	LDSPVSNSEHIAPLSLPSSPPSVGSVC[57.0214]H	Q8QHK2	Snake venom serine protease catroxase-2	sp|F8S116|VSP5_CROAD, sp|J3S835|VSP8_CROAD
957.799	3	2870.4	LDSPVSNSEHIAPLSLPSSPPSVGSVCH	LDSPVSN[0.9840]SEHIAPLSLPSSPPSVGSVC[57.0214]H	Q8QHK2	Snake venom serine protease catroxase-2	sp|F8S116|VSP5_CROAD, sp|J3S835|VSP8_CROAD
1395.03	3	4182.09	LDSPVSNSEHIAPLSLPSSPPSVGSVCHIMGWGSITPIEK	LDSPVSNSEHIAPLSLPSSPPSVGSVC[57.0214]HIMGWGSITPIEK	Q8QHK2	Snake venom serine protease catroxase-2	sp|F8S116|VSP5_CROAD, sp|J3S835|VSP8_CROAD
1046.53	4	4183.08	LDSPVSNSEHIAPLSLPSSPPSVGSVCHIMGWGSITPIEK	LDSPVSNSEHIAPLSLPSSPPSVGSVC[57.0214]HIMGWGSITPIEK	Q8QHK2	Snake venom serine protease catroxase-2	sp|F8S116|VSP5_CROAD, sp|J3S835|VSP8_CROAD
1400.36	3	4200.09	LDSPVSNSEHIAPLSLPSSPPSVGSVCHIMGWGSITPIEK	LDSPVSNSEHIAPLSLPSSPPSVGSVC[57.0214]HIM[15.9949]GWGSITPIEK	Q8QHK2	Snake venom serine protease catroxase-2	sp|F8S116|VSP5_CROAD, sp|J3S835|VSP8_CROAD
1050.53	4	4198.1	LDSPVSNSEHIAPLSLPSSPPSVGSVCHIMGWGSITPIEK	LDSPVSNSEHIAPLSLPSSPPSVGSVC[57.0214]HIM[15.9949]GWGSITPIEK	Q8QHK2	Snake venom serine protease catroxase-2	sp|F8S116|VSP5_CROAD, sp|J3S835|VSP8_CROAD
1395.36	3	4184.09	LDSPVSNSEHIAPLSLPSSPPSVGSVCHIMGWGSITPIEK	LDSPVSN[0.9840]SEHIAPLSLPSSPPSVGSVC[57.0214]HIMGWGSITPIEK	Q8QHK2	Snake venom serine protease catroxase-2	sp|F8S116|VSP5_CROAD, sp|J3S835|VSP8_CROAD
1046.77	4	4183.05	LDSPVSNSEHIAPLSLPSSPPSVGSVCHIMGWGSITPIEK	LDSPVSN[0.9840]SEHIAPLSLPSSPPSVGSVC[57.0214]HIMGWGSITPIEK	Q8QHK2	Snake venom serine protease catroxase-2	sp|F8S116|VSP5_CROAD, sp|J3S835|VSP8_CROAD
946.151	3	2836.44	LSLPSSPPSVGSVCHIMGWGSITPIEK	LSLPSSPPSVGSVC[57.0214]HIMGWGSITPIEK	Q8QHK2	Snake venom serine protease catroxase-2	sp|F8S116|VSP5_CROAD, sp|J3S835|VSP8_CROAD
494.72	2	987.428	PNEDEQTR	PNEDEQTR	Q8QHK2	Snake venom serine protease catroxase-2	sp|F8S116|VSP5_CROAD, sp|J3RY93|VSPC_CROAD
818.386	3	2452.14	VFDYNDWIQSIIAGNTAATCPP	VFDYNDWIQSIIAGNTAATC[57.0214]PP	Q8QHK2	Snake venom serine protease catroxase-2	sp|F8S116|VSP5_CROAD, sp|J3S835|VSP8_CROAD
1227.08	2	2452.15	VFDYNDWIQSIIAGNTAATCPP	VFDYNDWIQSIIAGNTAATC[57.0214]PP	Q8QHK2	Snake venom serine protease catroxase-2	sp|F8S116|VSP5_CROAD, sp|J3S835|VSP8_CROAD
565.324	2	1128.63	FLVALYTFR	FLVALYTFR	P0CV90	Snake venom serine protease homolog (Fragment)
573.287	2	1144.56	EKFFCLSSK	EKFFC[57.0214]LSSK	J3S832	Snake venom serine proteinase 11	sp|J3RY93|VSPC_CROAD
651.774	2	1301.54	ETYPDVPHCAN	ETYPDVPHC[57.0214]AN	J3S832	Snake venom serine proteinase 11	sp|B0FXM3|VSP17_CRODU, sp|J3RY93|VSPC_CROAD, sp|J3SBQ3|VSPD_CROAD
1247.58	2	2493.16	ETYPDVPHCANINILDHAVCR	ETYPDVPHC[57.0214]ANINILDHAVC[57.0214]R	J3S832	Snake venom serine proteinase 11
832.058	3	2493.16	ETYPDVPHCANINILDHAVCR	ETYPDVPHC[57.0214]ANINILDHAVC[57.0214]R	J3S832	Snake venom serine proteinase 11
935.936	2	1869.86	ETYPDVPHCANINLLD	ETYPDVPHC[57.0214]ANINLLD	J3S832	Snake venom serine proteinase 11	sp|J3RY93|VSPC_CROAD
659.845	2	1317.68	EWDKDIMLIR	EWDKDIMLIR	J3S832	Snake venom serine proteinase 11
667.842	2	1333.68	EWDKDIMLIR	EWDKDIM[15.9949]LIR	J3S832	Snake venom serine proteinase 11
444.718	2	887.424	FFCLSSK	FFC[57.0214]LSSK	J3S832	Snake venom serine proteinase 11	sp|J3RY93|VSPC_CROAD
650.77	2	1299.53	GGDECNINEHR	GGDEC[57.0214]NINEHR	J3S832	Snake venom serine proteinase 11	sp|B0FXM3|VSP17_CRODU, sp|C0HK18|VSP4_CRODO, sp|F8S114|VSPCR_CROAD, sp|F8S116|VSP5_CROAD, sp|J3RY93|VSPC_CROAD, sp|J3S3W5|VSP1_CROAD, sp|J3S835|VSP8_CROAD, sp|J3SBQ3|VSPD_CROAD, sp|J3SDW9|VSPE_CROAD, sp|P0DJG6|VSP_CROVV, sp|P0DKY5|VSP_CRODC, sp|Q2QA04|VSP_CRODD, sp|Q7LZF5|VSPC1_CROAT, sp|Q7LZF6|VSPE2_CROAT, sp|Q8QHK2|VSP2_CROAT, sp|Q9PRW2|VSP3_CROAT, sp|Q9PRW3|VSPA2_CROAT, sp|Q9PRW4|VSPA1_CROAT
605.822	2	1209.63	INILDHAVCR	INILDHAVC[57.0214]R	J3S832	Snake venom serine proteinase 11
465.264	2	928.516	LQFGLHSK	LQFGLHSK	J3S832	Snake venom serine proteinase 11
837.935	2	1673.86	NNKEWDKDIMLIR	NNKEWDKDIMLIR	J3S832	Snake venom serine proteinase 11
558.959	3	1673.86	NNKEWDKDIMLIR	NNKEWDKDIMLIR	J3S832	Snake venom serine proteinase 11
559.287	3	1674.84	NNKEWDKDIMLIR	N[0.9840]NKEWDKDIMLIR	J3S832	Snake venom serine proteinase 11
845.933	2	1689.85	NNKEWDKDIMLIR	NNKEWDKDIM[15.9949]LIR	J3S832	Snake venom serine proteinase 11
564.291	3	1689.86	NNKEWDKDIMLIR	NNKEWDKDIM[15.9949]LIR	J3S832	Snake venom serine proteinase 11
564.619	3	1690.84	NNKEWDKDIMLIR	NN[0.9840]KEWDKDIM[15.9949]LIR	J3S832	Snake venom serine proteinase 11
1146.22	3	3435.63	SLVLVYSDGIQCGGTLINQEWMLTAAHCDGK	SLVLVYSDGIQC[57.0214]GGTLINQEWMLTAAHC[57.0214]DGK	J3S832	Snake venom serine proteinase 11
1146.54	3	3436.64	SLVLVYSDGIQCGGTLINQEWMLTAAHCDGK	SLVLVYSDGIQC[57.0214]GGTLIN[0.9840]QEWMLTAAHC[57.0214]DGK	J3S832	Snake venom serine proteinase 11
1188.91	3	3564.75	SLVLVYSDGIQCGGTLINQEWMLTAAHCDGKK	SLVLVYSDGIQC[57.0214]GGTLINQEWMLTAAHC[57.0214]DGKK	J3S832	Snake venom serine proteinase 11
891.938	4	3563.72	SLVLVYSDGIQCGGTLINQEWMLTAAHCDGKK	SLVLVYSDGIQC[57.0214]GGTLINQEWMLTAAHC[57.0214]DGKK	J3S832	Snake venom serine proteinase 11
1194.25	3	3580.73	SLVLVYSDGIQCGGTLINQEWMLTAAHCDGKK	SLVLVYSDGIQC[57.0214]GGTLINQEWM[15.9949]LTAAHC[57.0214]DGKK	J3S832	Snake venom serine proteinase 11
895.936	4	3579.72	SLVLVYSDGIQCGGTLINQEWMLTAAHCDGKK	SLVLVYSDGIQC[57.0214]GGTLINQEWM[15.9949]LTAAHC[57.0214]DGKK	J3S832	Snake venom serine proteinase 11
1194.57	3	3580.73	SLVLVYSDGIQCGGTLINQEWMLTAAHCDGKK	SLVLVYSDGIQC[57.0214]GGTLIN[0.9840]QEWM[15.9949]LTAAHC[57.0214]DGKK	J3S832	Snake venom serine proteinase 11
1242.59	2	2483.18	VFDYTEWIQSIITGNTAATCPP	VFDYTEWIQSIITGNTAATC[57.0214]PP	J3S832	Snake venom serine proteinase 11
828.73	3	2483.18	VFDYTEWIQSIITGNTAATCPP	VFDYTEWIQSIITGNTAATC[57.0214]PP	J3S832	Snake venom serine proteinase 11
700.305	2	1398.59	VGGDECNINEHR	VGGDEC[57.0214]NINEHR	J3S832	Snake venom serine proteinase 11	sp|F8S116|VSP5_CROAD, sp|P0DKY5|VSP_CRODC, sp|Q7LZF5|VSPC1_CROAT, sp|Q7LZF6|VSPE2_CROAT, sp|Q8QHK2|VSP2_CROAT
467.205	3	1398.6	VGGDECNINEHR	VGGDEC[57.0214]NINEHR	J3S832	Snake venom serine proteinase 11	sp|F8S116|VSP5_CROAD, sp|P0DKY5|VSP_CRODC, sp|Q7LZF5|VSPC1_CROAT, sp|Q7LZF6|VSPE2_CROAT, sp|Q8QHK2|VSP2_CROAT
558.808	2	1115.6	VLCAGILEGGK	VLC[57.0214]AGILEGGK	J3S832	Snake venom serine proteinase 11
500.228	3	1497.67	VVGGDECNINEHR	VVGGDEC[57.0214]NINEHR	J3S832	Snake venom serine proteinase 11	sp|F8S116|VSP5_CROAD, sp|P0DKY5|VSP_CRODC, sp|Q7LZF5|VSPC1_CROAT, sp|Q8QHK2|VSP2_CROAT
771.336	2	1540.67	VVGGDECNINEHR	n[42.0106]VVGGDEC[57.0214]N[0.9840]INEHR	J3S832	Snake venom serine proteinase 11	sp|F8S116|VSP5_CROAD, sp|P0DKY5|VSP_CRODC, sp|Q7LZF5|VSPC1_CROAT, sp|Q8QHK2|VSP2_CROAT
750.331	2	1498.65	VVGGDECNINEHR	VVGGDEC[57.0214]NIN[0.9840]EHR	J3S832	Snake venom serine proteinase 11	sp|F8S116|VSP5_CROAD, sp|P0DKY5|VSP_CRODC, sp|Q7LZF5|VSPC1_CROAT, sp|Q8QHK2|VSP2_CROAT
595.323	2	1188.63	WDKDIMLIR	WDKDIMLIR	J3S832	Snake venom serine proteinase 11	sp|A0A0S4FKT4|VSP1_CRODO, sp|B0FXM1|VSP13_CRODU, sp|B0FXM2|VSP14_CRODU, sp|B0FXM3|VSP17_CRODU, sp|C0HK19|VSP3_CRODO, sp|F8S114|VSPCR_CROAD, sp|J3RY93|VSPC_CROAD, sp|J3RYA3|VSP9_CROAD, sp|J3S3W5|VSP1_CROAD, sp|J3SBQ3|VSPD_CROAD, sp|J3SDX0|VSP4_CROAD, sp|Q58G94|VSP21_CRODU, sp|Q8QHK3|VSP1_CROAT
397.218	3	1188.63	WDKDIMLIR	WDKDIMLIR	J3S832	Snake venom serine proteinase 11	sp|A0A0S4FKT4|VSP1_CRODO, sp|B0FXM1|VSP13_CRODU, sp|B0FXM2|VSP14_CRODU, sp|B0FXM3|VSP17_CRODU, sp|C0HK19|VSP3_CRODO, sp|F8S114|VSPCR_CROAD, sp|J3RY93|VSPC_CROAD, sp|J3RYA3|VSP9_CROAD, sp|J3S3W5|VSP1_CROAD, sp|J3SBQ3|VSPD_CROAD, sp|J3SDX0|VSP4_CROAD, sp|Q58G94|VSP21_CRODU, sp|Q8QHK3|VSP1_CROAT
603.321	2	1204.63	WDKDIMLIR	WDKDIM[15.9949]LIR	J3S832	Snake venom serine proteinase 11	sp|A0A0S4FKT4|VSP1_CRODO, sp|B0FXM1|VSP13_CRODU, sp|B0FXM2|VSP14_CRODU, sp|B0FXM3|VSP17_CRODU, sp|C0HK19|VSP3_CRODO, sp|F8S114|VSPCR_CROAD, sp|J3RY93|VSPC_CROAD, sp|J3RYA3|VSP9_CROAD, sp|J3S3W5|VSP1_CROAD, sp|J3SBQ3|VSPD_CROAD, sp|J3SDX0|VSP4_CROAD, sp|Q58G94|VSP21_CRODU, sp|Q8QHK3|VSP1_CROAT
402.55	3	1204.63	WDKDIMLIR	WDKDIM[15.9949]LIR	J3S832	Snake venom serine proteinase 11	sp|A0A0S4FKT4|VSP1_CRODO, sp|B0FXM1|VSP13_CRODU, sp|B0FXM2|VSP14_CRODU, sp|B0FXM3|VSP17_CRODU, sp|C0HK19|VSP3_CRODO, sp|F8S114|VSPCR_CROAD, sp|J3RY93|VSPC_CROAD, sp|J3RYA3|VSP9_CROAD, sp|J3S3W5|VSP1_CROAD, sp|J3SBQ3|VSPD_CROAD, sp|J3SDX0|VSP4_CROAD, sp|Q58G94|VSP21_CRODU, sp|Q8QHK3|VSP1_CROAT
745.388	2	1488.76	DNEKDKDIMLIR	DNEKDKDIMLIR	J3SDW9	Snake venom serine proteinase 14
497.261	3	1488.76	DNEKDKDIMLIR	DNEKDKDIMLIR	J3SDW9	Snake venom serine proteinase 14
753.385	2	1504.75	DNEKDKDIMLIR	DNEKDKDIM[15.9949]LIR	J3SDW9	Snake venom serine proteinase 14
502.592	3	1504.75	DNEKDKDIMLIR	DNEKDKDIM[15.9949]LIR	J3SDW9	Snake venom serine proteinase 14
780.396	2	1558.78	LNLPSSSPSVGSVCR	LNLPSSSPSVGSVC[57.0214]R	J3S833	Snake venom serine proteinase 2	sp|Q8UUK2|VSPS1_CROAD
594.832	2	1187.65	WNKDIMLIR	WNKDIMLIR	J3S833	Snake venom serine proteinase 2	sp|Q8UUK2|VSPS1_CROAD
396.89	3	1187.65	WNKDIMLIR	WNKDIMLIR	J3S833	Snake venom serine proteinase 2	sp|Q8UUK2|VSPS1_CROAD
602.829	2	1203.64	WNKDIMLIR	WNKDIM[15.9949]LIR	J3S833	Snake venom serine proteinase 2	sp|Q8UUK2|VSPS1_CROAD
711.375	2	1420.74	AAYPEFVLPATSR	AAYPEFVLPATSR	J3SDX0	Snake venom serine proteinase 4a
683.336	2	1364.66	LDSPVSNSEHIAP	LDSPVSNSEHIAP	J3SDX0	Snake venom serine proteinase 4a	sp|F8S116|VSP5_CROAD, sp|J3RY93|VSPC_CROAD, sp|J3S835|VSP8_CROAD, sp|Q8QHK2|VSP2_CROAT
825.9	2	1649.79	TLCAGILEGGKDTCR	TLC[57.0214]AGILEGGKDTC[57.0214]R	J3S835	Snake venom serine proteinase 8
510.281	2	1018.54	DKDIMLIR	DKDIM[15.9949]LIR	J3RYA3	Snake venom serine proteinase 9	sp|A0A0S4FKT4|VSP1_CRODO, sp|B0FXM1|VSP13_CRODU, sp|B0FXM2|VSP14_CRODU, sp|B0FXM3|VSP17_CRODU, sp|C0HK19|VSP3_CRODO, sp|F8S114|VSPCR_CROAD, sp|J3RY93|VSPC_CROAD, sp|J3S3W5|VSP1_CROAD, sp|J3S832|VSPB_CROAD, sp|J3SBQ3|VSPD_CROAD, sp|J3SDW9|VSPE_CROAD, sp|J3SDX0|VSP4_CROAD, sp|Q2QA04|VSP_CRODD, sp|Q58G94|VSP21_CRODU, sp|Q8QHK3|VSP1_CROAT
647.827	2	1293.64	INLLDYEVCR	INLLDYEVC[57.0214]R	J3RYA3	Snake venom serine proteinase 9	sp|A0A0S4FKT4|VSP1_CRODO, sp|B0FXM1|VSP13_CRODU, sp|B0FXM2|VSP14_CRODU, sp|C0HK18|VSP4_CRODO, sp|C0HK19|VSP3_CRODO, sp|F8S114|VSPCR_CROAD, sp|J3S3W5|VSP1_CROAD
757.831	2	1515.68	VIGGDECNIDEHR	VIGGDEC[57.0214]N[0.9840]IDEHR	J3RYA3	Snake venom serine proteinase 9
757.339	2	1512.67	VIGGDECNIDEHR	VIGGDEC[57.0214]NIDEHR	J3RYA3	Snake venom serine proteinase 9
678.283	2	1354.55	EHTECECRPR	E[-18.0106]HTEC[57.0214]EC[57.0214]RPR	C0K3N3	Snake venom vascular endothelial growth factor toxin cratrin
617.84	2	1233.67	FRPSCVTVLR	FRPSC[57.0214]VTVLR	C0K3N3	Snake venom vascular endothelial growth factor toxin cratrin
1111.49	2	2220.97	IEVMQFTEHTECECRPR	IEVMQFTEHTEC[57.0214]EC[57.0214]RPR	C0K3N3	Snake venom vascular endothelial growth factor toxin cratrin
741.331	3	2220.97	IEVMQFTEHTECECRPR	IEVMQFTEHTEC[57.0214]EC[57.0214]RPR	C0K3N3	Snake venom vascular endothelial growth factor toxin cratrin
746.663	3	2236.96	IEVMQFTEHTECECRPR	IEVM[15.9949]QFTEHTEC[57.0214]EC[57.0214]RPR	C0K3N3	Snake venom vascular endothelial growth factor toxin cratrin
674.382	2	1346.75	LFRPSCVTVLR	LFRPSC[57.0214]VTVLR	C0K3N3	Snake venom vascular endothelial growth factor toxin cratrin
449.924	3	1346.75	LFRPSCVTVLR	LFRPSC[57.0214]VTVLR	C0K3N3	Snake venom vascular endothelial growth factor toxin cratrin
466.255	2	930.497	PSCVTVLR	PSC[57.0214]VTVLR	C0K3N3	Snake venom vascular endothelial growth factor toxin cratrin
578.244	3	1731.71	QFTEHTECECRPR	Q[-17.0265]FTEHTEC[57.0214]EC[57.0214]RPR	C0K3N3	Snake venom vascular endothelial growth factor toxin cratrin
737.812	2	1473.61	TEHTECECRPR	TEHTEC[57.0214]EC[57.0214]RPR	C0K3N3	Snake venom vascular endothelial growth factor toxin cratrin
1745.82	3	5234.47	ILCAGVLEGGIDTCNRDSGGPLICNGEFQGIVFWGPDPCAQPDKPALY	ILC[57.0214]AGVLEGGIDTC[57.0214]NRDSGGPLIC[57.0214]NGEFQGIVFWGPDPC[57.0214]AQ[0.9840]PDKPALY	B0FXM2	Thrombin-like enzyme gyroxin B1.4
682.325	2	1362.64	ALTMEGNQASWR	ALTMEGNQASWR	Q9DEZ9	Venom nerve growth factor
690.322	2	1378.63	ALTMEGNQASWR	ALTM[15.9949]EGNQASWR	Q9DEZ9	Venom nerve growth factor
714.335	2	1426.65	CRNPNPVPTGCR	C[57.0214]RNPNPVPTGC[57.0214]R	Q9DEZ9	Venom nerve growth factor
640.31	2	1279.61	IDSACVCVISR	IDSAC[57.0214]VC[57.0214]VISR	Q9DEZ9	Venom nerve growth factor
678.335	2	1354.65	AATYFWPGSEVK	AATYFWPGSEVK	J3SBP3	Venom phosphodiesterase 2	sp|J3SEZ3|PDE1_CROAD, sp|P0DQQ4|PDE_CRODO
932.948	2	1864.88	AGYLENWDSLMPNINK	AGYLENWDSLMPNINK	J3SBP3	Venom phosphodiesterase 2	sp|J3SEZ3|PDE1_CROAD, sp|P0DQQ4|PDE_CRODO
1467.66	2	2933.32	CASSGATQCPAGFEQSPLILFSMDGFR	C[57.0214]ASSGATQC[57.0214]PAGFEQSPLILFSMDGFR	J3SBP3	Venom phosphodiesterase 2	sp|J3SEZ3|PDE1_CROAD, sp|P0DQQ4|PDE_CRODO
978.779	3	2934.33	CASSGATQCPAGFEQSPLILFSMDGFR	C[57.0214]ASSGATQC[57.0214]PAGFEQSPLILFSMDGFR	J3SBP3	Venom phosphodiesterase 2	sp|J3SEZ3|PDE1_CROAD, sp|P0DQQ4|PDE_CRODO
1166.53	2	2331.06	EQSSPLSCPFGPVPSPDVSGCK	EQSSPLSC[57.0214]PFGPVPSPDVSGC[57.0214]K	J3SBP3	Venom phosphodiesterase 2	sp|J3SEZ3|PDE1_CROAD, sp|P0DQQ4|PDE_CRODO
1167.02	2	2333.07	EQSSPLSCPFGPVPSPDVSGCK	EQ[0.9840]SSPLSC[57.0214]PFGPVPSPDVSGC[57.0214]K	J3SBP3	Venom phosphodiesterase 2	sp|J3SEZ3|PDE1_CROAD, sp|P0DQQ4|PDE_CRODO
1113.58	3	3338.75	IPIPTHYFVVLTSCENQINTPLNCLGPLK	IPIPTHYFVVLTSC[57.0214]ENQINTPLNC[57.0214]LGPLK	J3SBP3	Venom phosphodiesterase 2	sp|J3SEZ3|PDE1_CROAD, sp|P0DQQ4|PDE_CRODO
1113.91	3	3338.73	IPIPTHYFVVLTSCENQINTPLNCLGPLK	IPIPTHYFVVLTSC[57.0214]ENQIN[0.9840]TPLNC[57.0214]LGPLK	J3SBP3	Venom phosphodiesterase 2	sp|J3SEZ3|PDE1_CROAD, sp|P0DQQ4|PDE_CRODO
1113.91	3	3338.73	IPIPTHYFVVLTSCENQINTPLNCLGPLK	IPIPTHYFVVLTSC[57.0214]EN[0.9840]QINTPLNC[57.0214]LGPLK	J3SBP3	Venom phosphodiesterase 2	sp|J3SEZ3|PDE1_CROAD, sp|P0DQQ4|PDE_CRODO
457.756	2	913.501	LNLNNQAK	LNLNNQAK	J3SBP3	Venom phosphodiesterase 2	sp|J3SEZ3|PDE1_CROAD, sp|P0DQQ4|PDE_CRODO
1216.08	2	2430.15	NEVTSFENIEVYNLMCDLLK	NEVTSFENIEVYNLMC[57.0214]DLLK	J3SBP3	Venom phosphodiesterase 2	sp|J3SEZ3|PDE1_CROAD, sp|P0DQQ4|PDE_CRODO
1156.07	2	2310.13	NPAWWGGQPIWHTATYQGLK	NPAWWGGQPIWHTATYQGLK	J3SBP3	Venom phosphodiesterase 2	sp|J3SEZ3|PDE1_CROAD, sp|P0DQQ4|PDE_CRODO
771.052	3	2310.14	NPAWWGGQPIWHTATYQGLK	NPAWWGGQPIWHTATYQGLK	J3SBP3	Venom phosphodiesterase 2	sp|J3SEZ3|PDE1_CROAD, sp|P0DQQ4|PDE_CRODO
711.36	3	2131.06	RPDFLTLYIEEPDTTGHK	RPDFLTLYIEEPDTTGHK	J3SBP3	Venom phosphodiesterase 2	sp|J3SEZ3|PDE1_CROAD
873.935	2	1745.86	SMQAIFLAHGPGFNEK	SMQAIFLAHGPGFNEK	J3SBP3	Venom phosphodiesterase 2	sp|J3SEZ3|PDE1_CROAD, sp|P0DQQ4|PDE_CRODO
630.853	2	1259.69	TFLPIFVNPVN	TFLPIFVNPVN	J3SBP3	Venom phosphodiesterase 2	sp|J3SEZ3|PDE1_CROAD, sp|P0DQQ4|PDE_CRODO
1133.21	3	3397.62	VLSFILPHRPDNSESCADTSPENLWVEER	VLSFILPHRPDNSESC[57.0214]ADTSPENLWVEER	J3SBP3	Venom phosphodiesterase 2	sp|J3SEZ3|PDE1_CROAD, sp|P0DQQ4|PDE_CRODO
850.158	4	3396.61	VLSFILPHRPDNSESCADTSPENLWVEER	VLSFILPHRPDNSESC[57.0214]ADTSPENLWVEER	J3SBP3	Venom phosphodiesterase 2	sp|J3SEZ3|PDE1_CROAD, sp|P0DQQ4|PDE_CRODO
850.404	4	3397.62	VLSFILPHRPDNSESCADTSPENLWVEER	VLSFILPHRPDNSESC[57.0214]ADTSPEN[0.9840]LWVEER	J3SBP3	Venom phosphodiesterase 2	sp|J3SEZ3|PDE1_CROAD, sp|P0DQQ4|PDE_CRODO
531.795	2	1061.58	YGPVSGEIIK	YGPVSGEIIK	J3SBP3	Venom phosphodiesterase 2	sp|J3SEZ3|PDE1_CROAD, sp|P0DQQ4|PDE_CRODO
899.394	2	1796.77	IANVLCSCSEDCLEK	IANVLC[57.0214]SC[57.0214]SEDC[57.0214]LEK	P0DQQ4	Venom phosphodiesterase CdcPDE
742.773	2	1483.53	CQNPCCDAATCK	C[57.0214]QNPC[57.0214]C[57.0214]DAATC[57.0214]K	J9Z332	Zinc metalloproteinase-disintegrin VMP-II	sp|C9E1R7|VM2V2_CROAT, sp|J3SBP9|VM28_CROAD
431.252	2	860.492	KTVLMNR	KTVLMNR	J9Z332	Zinc metalloproteinase-disintegrin VMP-II
439.25	2	876.486	KTVLMNR	KTVLM[15.9949]NR	J9Z332	Zinc metalloproteinase-disintegrin VMP-II
786.31	2	1570.61	LTTGSQCAEGLCCD	LTTGSQC[57.0214]AEGLC[57.0214]C[57.0214]D	J9Z332	Zinc metalloproteinase-disintegrin VMP-II	sp|J3SBP9|VM28_CROAD
994.402	2	1986.8	LTTGSQCAEGLCCDQCK	LTTGSQC[57.0214]AEGLC[57.0214]C[57.0214]DQC[57.0214]K	J9Z332	Zinc metalloproteinase-disintegrin VMP-II	sp|J3SBP9|VM28_CROAD
572.274	3	1713.8	MAHELGHNLGIDHDR	MAHELGHNLGIDHDR	J9Z332	Zinc metalloproteinase-disintegrin VMP-II	sp|C9E1R7|VM2V2_CROAT, sp|J3SBP9|VM28_CROAD
865.905	2	1729.79	MAHELGHNLGIDHDR	M[15.9949]AHELGHNLGIDHDR	J9Z332	Zinc metalloproteinase-disintegrin VMP-II	sp|C9E1R7|VM2V2_CROAT, sp|J3SBP9|VM28_CROAD
577.606	3	1729.8	MAHELGHNLGIDHDR	M[15.9949]AHELGHNLGIDHDR	J9Z332	Zinc metalloproteinase-disintegrin VMP-II	sp|C9E1R7|VM2V2_CROAT, sp|J3SBP9|VM28_CROAD
450.252	2	898.49	RHFVANR	RHFVANR	J9Z332	Zinc metalloproteinase-disintegrin VMP-II	sp|C9E1R7|VM2V2_CROAT, sp|J3SBP9|VM28_CROAD
300.503	3	898.49	RHFVANR	RHFVANR	J9Z332	Zinc metalloproteinase-disintegrin VMP-II	sp|C9E1R7|VM2V2_CROAT, sp|J3SBP9|VM28_CROAD
851.475	2	1700.94	VALIGLEIWSSGELSK	VALIGLEIWSSGELSK	J9Z332	Zinc metalloproteinase-disintegrin VMP-II	sp|C9E1R7|VM2V2_CROAT, sp|J3SBP9|VM28_CROAD
905.436	2	1808.86	VTLSADDTLEAFGEWR	VTLSADDTLEAFGEWR	J9Z332	Zinc metalloproteinase-disintegrin VMP-II	sp|C9E1R7|VM2V2_CROAT, sp|J3SBP9|VM28_CROAD
668.856	2	1335.7	ACVNTLNLIYR	AC[57.0214]VNTLNLIYR	J3S829	Zinc metalloproteinase-disintegrin-like 2a	sp|J3SDW6|VM32D_CROAD, sp|J3SDW8|VM38_CROAD
1469.06	2	2936.11	EVGEECDCGLPAHCQNPCCNAATCK	EVGEEC[57.0214]DC[57.0214]GLPAHC[57.0214]QNPC[57.0214]C[57.0214]NAATC[57.0214]K	J3S829	Zinc metalloproteinase-disintegrin-like 2a	sp|J3SDW6|VM32D_CROAD
979.71	3	2936.11	EVGEECDCGLPAHCQNPCCNAATCK	EVGEEC[57.0214]DC[57.0214]GLPAHC[57.0214]QNPC[57.0214]C[57.0214]NAATC[57.0214]K	J3S829	Zinc metalloproteinase-disintegrin-like 2a	sp|J3SDW6|VM32D_CROAD
481.724	2	961.433	FPCAPQDK	FPC[57.0214]APQDK	J3S829	Zinc metalloproteinase-disintegrin-like 2a	sp|J3SDW6|VM32D_CROAD, sp|J3SDW8|VM38_CROAD
482.216	2	962.423	FPCAPQDK	FPC[57.0214]APQ[0.9840]DK	J3S829	Zinc metalloproteinase-disintegrin-like 2a	sp|J3SDW6|VM32D_CROAD, sp|J3SDW8|VM38_CROAD
545.771	2	1089.53	FPCAPQDKK	FPC[57.0214]APQDKK	J3S829	Zinc metalloproteinase-disintegrin-like 2a	sp|J3SDW6|VM32D_CROAD, sp|J3SDW8|VM38_CROAD
747.813	2	1493.61	FSDCSRDEHWR	FSDC[57.0214]SRDEHWR	J3S829	Zinc metalloproteinase-disintegrin-like 2a	sp|J3SDW6|VM32D_CROAD, sp|J3SDW8|VM38_CROAD
498.877	3	1493.61	FSDCSRDEHWR	FSDC[57.0214]SRDEHWR	J3S829	Zinc metalloproteinase-disintegrin-like 2a	sp|J3SDW6|VM32D_CROAD, sp|J3SDW8|VM38_CROAD
1021.2	4	4080.79	HELAHNLGINHDGNQCNCGGNPCIMSATLNFEPAYR	HELAHNLGINHDGNQC[57.0214]NC[57.0214]GGNPC[57.0214]IMSATLNFEPAYR	J3S829	Zinc metalloproteinase-disintegrin-like 2a	sp|J3SDW6|VM32D_CROAD
1361.6	3	4082.81	HELAHNLGINHDGNQCNCGGNPCIMSATLNFEPAYR	HELAHNLGINHDGNQC[57.0214]N[0.9840]C[57.0214]GGNPC[57.0214]IMSATLNFEPAYR	J3S829	Zinc metalloproteinase-disintegrin-like 2a	sp|J3SDW6|VM32D_CROAD
538.266	2	1074.52	IFPCAPQDK	IFPC[57.0214]APQDK	J3S829	Zinc metalloproteinase-disintegrin-like 2a	sp|J3SDW6|VM32D_CROAD, sp|J3SDW8|VM38_CROAD
602.313	2	1202.61	IFPCAPQDKK	IFPC[57.0214]APQDKK	J3S829	Zinc metalloproteinase-disintegrin-like 2a	sp|J3SDW6|VM32D_CROAD, sp|J3SDW8|VM38_CROAD
401.878	3	1202.61	IFPCAPQDKK	IFPC[57.0214]APQDKK	J3S829	Zinc metalloproteinase-disintegrin-like 2a	sp|J3SDW6|VM32D_CROAD, sp|J3SDW8|VM38_CROAD
1217.56	2	2435.08	ISCQSTYSQSDLDIGMVDLGTK	ISC[57.0214]QSTYSQSDLDIGM[15.9949]VDLGTK	J3S829	Zinc metalloproteinase-disintegrin-like 2a	sp|J3SDW8|VM38_CROAD
812.042	3	2435.07	ISCQSTYSQSDLDIGMVDLGTK	ISC[57.0214]QSTYSQSDLDIGM[15.9949]VDLGTK	J3S829	Zinc metalloproteinase-disintegrin-like 2a	sp|J3SDW8|VM38_CROAD
1210.05	2	2419.08	ISCQSTYSQSDLDIGMVDLGTK	ISC[57.0214]QSTYSQ[0.9840]SDLDIGMVDLGTK	J3S829	Zinc metalloproteinase-disintegrin-like 2a	sp|J3SDW8|VM38_CROAD
807.038	3	2419.08	ISCQSTYSQSDLDIGMVDLGTK	ISC[57.0214]QSTYSQ[0.9840]SDLDIGMVDLGTK	J3S829	Zinc metalloproteinase-disintegrin-like 2a	sp|J3SDW8|VM38_CROAD
1210.05	2	2419.08	ISCQSTYSQSDLDIGMVDLGTK	ISC[57.0214]Q[0.9840]STYSQSDLDIGMVDLGTK	J3S829	Zinc metalloproteinase-disintegrin-like 2a	sp|J3SDW8|VM38_CROAD
1209.56	2	2417.06	ISCQSTYSQSDLDIGMVDLGTK	ISC[57.0214]QSTYSQSDLDIGMVDLGTK	J3S829	Zinc metalloproteinase-disintegrin-like 2a	sp|J3SDW8|VM38_CROAD
806.929	2	1611.85	IYACVNTLNLIYR	IYAC[57.0214]VNTLNLIYR	J3S829	Zinc metalloproteinase-disintegrin-like 2a	sp|J3SDW6|VM32D_CROAD, sp|J3SDW8|VM38_CROAD
875.495	2	1748.98	KYIELVIVADNVMVK	KYIELVIVADNVM[15.9949]VK	J3S829	Zinc metalloproteinase-disintegrin-like 2a	sp|J3SDW6|VM32D_CROAD, sp|J3SDW8|VM38_CROAD
583.999	3	1748.98	KYIELVIVADNVMVK	KYIELVIVADNVM[15.9949]VK	J3S829	Zinc metalloproteinase-disintegrin-like 2a	sp|J3SDW6|VM32D_CROAD, sp|J3SDW8|VM38_CROAD
818.913	2	1635.82	LDVMVAVTMAHELAH	LDVMVAVTMAHELAH	J3S829	Zinc metalloproteinase-disintegrin-like 2a	sp|J3SDW6|VM32D_CROAD
546.278	3	1635.82	LDVMVAVTMAHELAH	LDVMVAVTMAHELAH	J3S829	Zinc metalloproteinase-disintegrin-like 2a	sp|J3SDW6|VM32D_CROAD
1317.58	3	3949.75	LDVMVAVTMAHELAHNLGINHDGNQCNCGGNPCIMS	LDVMVAVTMAHELAHNLGIN[0.9840]HDGNQC[57.0214]NC[57.0214]GGNPC[57.0214]IMS	J3S829	Zinc metalloproteinase-disintegrin-like 2a	sp|J3SDW6|VM32D_CROAD
1322.91	3	3965.77	LDVMVAVTMAHELAHNLGINHDGNQCNCGGNPCIMS	LDVMVAVTMAHELAHNLGIN[0.9840]HDGNQC[57.0214]NC[57.0214]GGNPC[57.0214]IM[15.9949]S	J3S829	Zinc metalloproteinase-disintegrin-like 2a	sp|J3SDW6|VM32D_CROAD
1317.58	3	3950.74	LDVMVAVTMAHELAHNLGINHDGNQCNCGGNPCIMS	LDVMVAVTMAHELAHNLGINHDGNQC[57.0214]N[0.9840]C[57.0214]GGNPC[57.0214]IMS	J3S829	Zinc metalloproteinase-disintegrin-like 2a	sp|J3SDW6|VM32D_CROAD
1317.25	3	3948.75	LDVMVAVTMAHELAHNLGINHDGNQCNCGGNPCIMS	LDVMVAVTMAHELAHNLGINHDGNQC[57.0214]NC[57.0214]GGNPC[57.0214]IMS	J3S829	Zinc metalloproteinase-disintegrin-like 2a	sp|J3SDW6|VM32D_CROAD
1704.77	3	5111.33	LDVMVAVTMAHELAHNLGINHDGNQCNCGGNPCIMSATLNFEPAYR	LDVMVAVTMAHELAHNLGINHDGNQC[57.0214]NC[57.0214]GGNPC[57.0214]IMSATLNFEPAYR	J3S829	Zinc metalloproteinase-disintegrin-like 2a	sp|J3SDW6|VM32D_CROAD
1278.83	4	5111.33	LDVMVAVTMAHELAHNLGINHDGNQCNCGGNPCIMSATLNFEPAYR	LDVMVAVTMAHELAHNLGINHDGNQC[57.0214]NC[57.0214]GGNPC[57.0214]IMSATLNFEPAYR	J3S829	Zinc metalloproteinase-disintegrin-like 2a	sp|J3SDW6|VM32D_CROAD
1023.27	5	5111.33	LDVMVAVTMAHELAHNLGINHDGNQCNCGGNPCIMSATLNFEPAYR	LDVMVAVTMAHELAHNLGINHDGNQC[57.0214]NC[57.0214]GGNPC[57.0214]IMSATLNFEPAYR	J3S829	Zinc metalloproteinase-disintegrin-like 2a	sp|J3SDW6|VM32D_CROAD
1279.08	4	5112.37	LDVMVAVTMAHELAHNLGINHDGNQCNCGGNPCIMSATLNFEPAYR	LDVMVAVTMAHELAHNLGINHDGNQC[57.0214]NC[57.0214]GGNPC[57.0214]IMSATLN[0.9840]FEPAYR	J3S829	Zinc metalloproteinase-disintegrin-like 2a	sp|J3SDW6|VM32D_CROAD
1023.46	5	5113.34	LDVMVAVTMAHELAHNLGINHDGNQCNCGGNPCIMSATLNFEPAYR	LDVMVAVTMAHELAHNLGINHDGNQC[57.0214]NC[57.0214]GGNPC[57.0214]IMSATLN[0.9840]FEPAYR	J3S829	Zinc metalloproteinase-disintegrin-like 2a	sp|J3SDW6|VM32D_CROAD
1282.83	4	5127.32	LDVMVAVTMAHELAHNLGINHDGNQCNCGGNPCIMSATLNFEPAYR	LDVMVAVTMAHELAHNLGINHDGNQC[57.0214]NC[57.0214]GGNPC[57.0214]IM[15.9949]SATLNFEPAYR	J3S829	Zinc metalloproteinase-disintegrin-like 2a	sp|J3SDW6|VM32D_CROAD
1026.47	5	5127.3	LDVMVAVTMAHELAHNLGINHDGNQCNCGGNPCIMSATLNFEPAYR	LDVMVAVTMAHELAHNLGINHDGNQC[57.0214]NC[57.0214]GGNPC[57.0214]IM[15.9949]SATLNFEPAYR	J3S829	Zinc metalloproteinase-disintegrin-like 2a	sp|J3SDW6|VM32D_CROAD
1283.08	4	5128.36	LDVMVAVTMAHELAHNLGINHDGNQCNCGGNPCIMSATLNFEPAYR	LDVMVAVTMAHELAHNLGINHDGNQC[57.0214]NC[57.0214]GGNPC[57.0214]IM[15.9949]SATLN[0.9840]FEPAYR	J3S829	Zinc metalloproteinase-disintegrin-like 2a	sp|J3SDW6|VM32D_CROAD
1026.66	5	5128.35	LDVMVAVTMAHELAHNLGINHDGNQCNCGGNPCIMSATLNFEPAYR	LDVMVAVTMAHELAHNLGINHDGNQC[57.0214]NC[57.0214]GGNPC[57.0214]IM[15.9949]SATLN[0.9840]FEPAYR	J3S829	Zinc metalloproteinase-disintegrin-like 2a	sp|J3SDW6|VM32D_CROAD
1279.08	4	5112.3	LDVMVAVTMAHELAHNLGINHDGNQCNCGGNPCIMSATLNFEPAYR	LDVMVAVTMAHELAHNLGINHDGNQC[57.0214]NC[57.0214]GGN[0.9840]PC[57.0214]IMSATLNFEPAYR	J3S829	Zinc metalloproteinase-disintegrin-like 2a	sp|J3SDW6|VM32D_CROAD
1283.08	4	5130.32	LDVMVAVTMAHELAHNLGINHDGNQCNCGGNPCIMSATLNFEPAYR	LDVMVAVTMAHELAHNLGINHDGNQC[57.0214]NC[57.0214]GGN[0.9840]PC[57.0214]IM[15.9949]SATLNFEPAYR	J3S829	Zinc metalloproteinase-disintegrin-like 2a	sp|J3SDW6|VM32D_CROAD
1026.66	5	5129.35	LDVMVAVTMAHELAHNLGINHDGNQCNCGGNPCIMSATLNFEPAYR	LDVMVAVTMAHELAHNLGINHDGNQC[57.0214]NC[57.0214]GGN[0.9840]PC[57.0214]IM[15.9949]SATLNFEPAYR	J3S829	Zinc metalloproteinase-disintegrin-like 2a	sp|J3SDW6|VM32D_CROAD
1705.1	3	5113.31	LDVMVAVTMAHELAHNLGINHDGNQCNCGGNPCIMSATLNFEPAYR	LDVMVAVTMAHELAHNLGINHDGNQC[57.0214]N[0.9840]C[57.0214]GGNPC[57.0214]IMSATLNFEPAYR	J3S829	Zinc metalloproteinase-disintegrin-like 2a	sp|J3SDW6|VM32D_CROAD
1279.08	4	5112.32	LDVMVAVTMAHELAHNLGINHDGNQCNCGGNPCIMSATLNFEPAYR	LDVMVAVTMAHELAHNLGINHDGN[0.9840]QC[57.0214]NC[57.0214]GGNPC[57.0214]IMSATLNFEPAYR	J3S829	Zinc metalloproteinase-disintegrin-like 2a	sp|J3SDW6|VM32D_CROAD
1283.08	4	5129.31	LDVMVAVTMAHELAHNLGINHDGNQCNCGGNPCIMSATLNFEPAYR	LDVMVAVTMAHELAHNLGINHDGN[0.9840]QC[57.0214]NC[57.0214]GGNPC[57.0214]IM[15.9949]SATLNFEPAYR	J3S829	Zinc metalloproteinase-disintegrin-like 2a	sp|J3SDW6|VM32D_CROAD
1026.66	5	5128.33	LDVMVAVTMAHELAHNLGINHDGNQCNCGGNPCIMSATLNFEPAYR	LDVMVAVTMAHELAHNLGINHDGN[0.9840]QC[57.0214]NC[57.0214]GGNPC[57.0214]IM[15.9949]SATLNFEPAYR	J3S829	Zinc metalloproteinase-disintegrin-like 2a	sp|J3SDW6|VM32D_CROAD
1705.1	3	5112.33	LDVMVAVTMAHELAHNLGINHDGNQCNCGGNPCIMSATLNFEPAYR	LDVMVAVTMAHELAHNLGIN[0.9840]HDGNQC[57.0214]NC[57.0214]GGNPC[57.0214]IMSATLNFEPAYR	J3S829	Zinc metalloproteinase-disintegrin-like 2a	sp|J3SDW6|VM32D_CROAD
1279.08	4	5112.33	LDVMVAVTMAHELAHNLGINHDGNQCNCGGNPCIMSATLNFEPAYR	LDVMVAVTMAHELAHNLGIN[0.9840]HDGNQC[57.0214]NC[57.0214]GGNPC[57.0214]IMSATLNFEPAYR	J3S829	Zinc metalloproteinase-disintegrin-like 2a	sp|J3SDW6|VM32D_CROAD
1283.08	4	5128.32	LDVMVAVTMAHELAHNLGINHDGNQCNCGGNPCIMSATLNFEPAYR	LDVMVAVTMAHELAHNLGIN[0.9840]HDGNQC[57.0214]NC[57.0214]GGNPC[57.0214]IM[15.9949]SATLNFEPAYR	J3S829	Zinc metalloproteinase-disintegrin-like 2a	sp|J3SDW6|VM32D_CROAD
1026.66	5	5129.33	LDVMVAVTMAHELAHNLGINHDGNQCNCGGNPCIMSATLNFEPAYR	LDVMVAVTMAHELAHNLGIN[0.9840]HDGNQC[57.0214]NC[57.0214]GGNPC[57.0214]IM[15.9949]SATLNFEPAYR	J3S829	Zinc metalloproteinase-disintegrin-like 2a	sp|J3SDW6|VM32D_CROAD
1705.1	3	5114.33	LDVMVAVTMAHELAHNLGINHDGNQCNCGGNPCIMSATLNFEPAYR	LDVMVAVTMAHELAHN[0.9840]LGINHDGNQC[57.0214]NC[57.0214]GGNPC[57.0214]IMSATLNFEPAYR	J3S829	Zinc metalloproteinase-disintegrin-like 2a	sp|J3SDW6|VM32D_CROAD
1279.08	4	5112.32	LDVMVAVTMAHELAHNLGINHDGNQCNCGGNPCIMSATLNFEPAYR	LDVMVAVTMAHELAHN[0.9840]LGINHDGNQC[57.0214]NC[57.0214]GGNPC[57.0214]IMSATLNFEPAYR	J3S829	Zinc metalloproteinase-disintegrin-like 2a	sp|J3SDW6|VM32D_CROAD
1023.46	5	5112.35	LDVMVAVTMAHELAHNLGINHDGNQCNCGGNPCIMSATLNFEPAYR	LDVMVAVTMAHELAHN[0.9840]LGINHDGNQC[57.0214]NC[57.0214]GGNPC[57.0214]IMSATLNFEPAYR	J3S829	Zinc metalloproteinase-disintegrin-like 2a	sp|J3SDW6|VM32D_CROAD
1283.08	4	5130.32	LDVMVAVTMAHELAHNLGINHDGNQCNCGGNPCIMSATLNFEPAYR	LDVMVAVTMAHELAHN[0.9840]LGINHDGNQC[57.0214]NC[57.0214]GGNPC[57.0214]IM[15.9949]SATLNFEPAYR	J3S829	Zinc metalloproteinase-disintegrin-like 2a	sp|J3SDW6|VM32D_CROAD
1026.66	5	5129.34	LDVMVAVTMAHELAHNLGINHDGNQCNCGGNPCIMSATLNFEPAYR	LDVMVAVTMAHELAHN[0.9840]LGINHDGNQC[57.0214]NC[57.0214]GGNPC[57.0214]IM[15.9949]SATLNFEPAYR	J3S829	Zinc metalloproteinase-disintegrin-like 2a	sp|J3SDW6|VM32D_CROAD
1710.11	3	5127.26	LDVMVAVTMAHELAHNLGINHDGNQCNCGGNPCIMSATLNFEPAYR	LDVMVAVTM[15.9949]AHELAHNLGINHDGNQC[57.0214]NC[57.0214]GGNPC[57.0214]IMSATLNFEPAYR	J3S829	Zinc metalloproteinase-disintegrin-like 2a	sp|J3SDW6|VM32D_CROAD
1282.83	4	5127.32	LDVMVAVTMAHELAHNLGINHDGNQCNCGGNPCIMSATLNFEPAYR	LDVMVAVTM[15.9949]AHELAHNLGINHDGNQC[57.0214]NC[57.0214]GGNPC[57.0214]IMSATLNFEPAYR	J3S829	Zinc metalloproteinase-disintegrin-like 2a	sp|J3SDW6|VM32D_CROAD
1283.08	4	5128.29	LDVMVAVTMAHELAHNLGINHDGNQCNCGGNPCIMSATLNFEPAYR	LDVMVAVTM[15.9949]AHELAHNLGINHDGNQC[57.0214]NC[57.0214]GGN[0.9840]PC[57.0214]IMSATLNFEPAYR	J3S829	Zinc metalloproteinase-disintegrin-like 2a	sp|J3SDW6|VM32D_CROAD
1283.08	4	5128.34	LDVMVAVTMAHELAHNLGINHDGNQCNCGGNPCIMSATLNFEPAYR	LDVMVAVTM[15.9949]AHELAHNLGIN[0.9840]HDGNQC[57.0214]NC[57.0214]GGNPC[57.0214]IMSATLNFEPAYR	J3S829	Zinc metalloproteinase-disintegrin-like 2a	sp|J3SDW6|VM32D_CROAD
1282.83	4	5127.32	LDVMVAVTMAHELAHNLGINHDGNQCNCGGNPCIMSATLNFEPAYR	LDVM[15.9949]VAVTMAHELAHNLGINHDGNQC[57.0214]NC[57.0214]GGNPC[57.0214]IMSATLNFEPAYR	J3S829	Zinc metalloproteinase-disintegrin-like 2a	sp|J3SDW6|VM32D_CROAD
1026.47	5	5127.33	LDVMVAVTMAHELAHNLGINHDGNQCNCGGNPCIMSATLNFEPAYR	LDVM[15.9949]VAVTMAHELAHNLGINHDGNQC[57.0214]NC[57.0214]GGNPC[57.0214]IMSATLNFEPAYR	J3S829	Zinc metalloproteinase-disintegrin-like 2a	sp|J3SDW6|VM32D_CROAD
1283.08	4	5129.31	LDVMVAVTMAHELAHNLGINHDGNQCNCGGNPCIMSATLNFEPAYR	LDVM[15.9949]VAVTMAHELAHNLGINHDGNQC[57.0214]NC[57.0214]GGNPC[57.0214]IMSATLN[0.9840]FEPAYR	J3S829	Zinc metalloproteinase-disintegrin-like 2a	sp|J3SDW6|VM32D_CROAD
1286.83	4	5143.3	LDVMVAVTMAHELAHNLGINHDGNQCNCGGNPCIMSATLNFEPAYR	LDVM[15.9949]VAVTMAHELAHNLGINHDGNQC[57.0214]NC[57.0214]GGNPC[57.0214]IM[15.9949]SATLNFEPAYR	J3S829	Zinc metalloproteinase-disintegrin-like 2a	sp|J3SDW6|VM32D_CROAD
1029.67	5	5145.3	LDVMVAVTMAHELAHNLGINHDGNQCNCGGNPCIMSATLNFEPAYR	LDVM[15.9949]VAVTMAHELAHNLGINHDGNQC[57.0214]NC[57.0214]GGNPC[57.0214]IM[15.9949]SATLNFEPAYR	J3S829	Zinc metalloproteinase-disintegrin-like 2a	sp|J3SDW6|VM32D_CROAD
1029.86	5	5145.32	LDVMVAVTMAHELAHNLGINHDGNQCNCGGNPCIMSATLNFEPAYR	LDVM[15.9949]VAVTMAHELAHNLGINHDGNQC[57.0214]NC[57.0214]GGNPC[57.0214]IM[15.9949]SATLN[0.9840]FEPAYR	J3S829	Zinc metalloproteinase-disintegrin-like 2a	sp|J3SDW6|VM32D_CROAD
1283.08	4	5128.3	LDVMVAVTMAHELAHNLGINHDGNQCNCGGNPCIMSATLNFEPAYR	LDVM[15.9949]VAVTMAHELAHNLGINHDGNQC[57.0214]NC[57.0214]GGN[0.9840]PC[57.0214]IMSATLNFEPAYR	J3S829	Zinc metalloproteinase-disintegrin-like 2a	sp|J3SDW6|VM32D_CROAD
1029.86	5	5145.32	LDVMVAVTMAHELAHNLGINHDGNQCNCGGNPCIMSATLNFEPAYR	LDVM[15.9949]VAVTMAHELAHNLGINHDGNQC[57.0214]NC[57.0214]GGN[0.9840]PC[57.0214]IM[15.9949]SATLNFEPAYR	J3S829	Zinc metalloproteinase-disintegrin-like 2a	sp|J3SDW6|VM32D_CROAD
1283.08	4	5130.33	LDVMVAVTMAHELAHNLGINHDGNQCNCGGNPCIMSATLNFEPAYR	LDVM[15.9949]VAVTMAHELAHNLGINHDGNQC[57.0214]N[0.9840]C[57.0214]GGNPC[57.0214]IMSATLNFEPAYR	J3S829	Zinc metalloproteinase-disintegrin-like 2a	sp|J3SDW6|VM32D_CROAD
1710.43	3	5128.26	LDVMVAVTMAHELAHNLGINHDGNQCNCGGNPCIMSATLNFEPAYR	LDVM[15.9949]VAVTMAHELAHNLGINHDGN[0.9840]QC[57.0214]NC[57.0214]GGNPC[57.0214]IMSATLNFEPAYR	J3S829	Zinc metalloproteinase-disintegrin-like 2a	sp|J3SDW6|VM32D_CROAD
1029.86	5	5144.36	LDVMVAVTMAHELAHNLGINHDGNQCNCGGNPCIMSATLNFEPAYR	LDVM[15.9949]VAVTMAHELAHNLGINHDGN[0.9840]QC[57.0214]NC[57.0214]GGNPC[57.0214]IM[15.9949]SATLNFEPAYR	J3S829	Zinc metalloproteinase-disintegrin-like 2a	sp|J3SDW6|VM32D_CROAD
1283.08	4	5128.35	LDVMVAVTMAHELAHNLGINHDGNQCNCGGNPCIMSATLNFEPAYR	LDVM[15.9949]VAVTMAHELAHNLGIN[0.9840]HDGNQC[57.0214]NC[57.0214]GGNPC[57.0214]IMSATLNFEPAYR	J3S829	Zinc metalloproteinase-disintegrin-like 2a	sp|J3SDW6|VM32D_CROAD
1710.43	3	5129.3	LDVMVAVTMAHELAHNLGINHDGNQCNCGGNPCIMSATLNFEPAYR	LDVM[15.9949]VAVTMAHELAHN[0.9840]LGINHDGNQC[57.0214]NC[57.0214]GGNPC[57.0214]IMSATLNFEPAYR	J3S829	Zinc metalloproteinase-disintegrin-like 2a	sp|J3SDW6|VM32D_CROAD
1283.08	4	5128.31	LDVMVAVTMAHELAHNLGINHDGNQCNCGGNPCIMSATLNFEPAYR	LDVM[15.9949]VAVTMAHELAHN[0.9840]LGINHDGNQC[57.0214]NC[57.0214]GGNPC[57.0214]IMSATLNFEPAYR	J3S829	Zinc metalloproteinase-disintegrin-like 2a	sp|J3SDW6|VM32D_CROAD
1026.66	5	5129.32	LDVMVAVTMAHELAHNLGINHDGNQCNCGGNPCIMSATLNFEPAYR	LDVM[15.9949]VAVTMAHELAHN[0.9840]LGINHDGNQC[57.0214]NC[57.0214]GGNPC[57.0214]IMSATLNFEPAYR	J3S829	Zinc metalloproteinase-disintegrin-like 2a	sp|J3SDW6|VM32D_CROAD
1287.08	4	5145.33	LDVMVAVTMAHELAHNLGINHDGNQCNCGGNPCIMSATLNFEPAYR	LDVM[15.9949]VAVTMAHELAHN[0.9840]LGINHDGNQC[57.0214]NC[57.0214]GGNPC[57.0214]IM[15.9949]SATLNFEPAYR	J3S829	Zinc metalloproteinase-disintegrin-like 2a	sp|J3SDW6|VM32D_CROAD
1286.83	4	5144.3	LDVMVAVTMAHELAHNLGINHDGNQCNCGGNPCIMSATLNFEPAYR	LDVM[15.9949]VAVTM[15.9949]AHELAHNLGINHDGNQC[57.0214]NC[57.0214]GGNPC[57.0214]IMSATLNFEPAYR	J3S829	Zinc metalloproteinase-disintegrin-like 2a	sp|J3SDW6|VM32D_CROAD
1029.67	5	5144.31	LDVMVAVTMAHELAHNLGINHDGNQCNCGGNPCIMSATLNFEPAYR	LDVM[15.9949]VAVTM[15.9949]AHELAHNLGINHDGNQC[57.0214]NC[57.0214]GGNPC[57.0214]IMSATLNFEPAYR	J3S829	Zinc metalloproteinase-disintegrin-like 2a	sp|J3SDW6|VM32D_CROAD
1029.86	5	5145.32	LDVMVAVTMAHELAHNLGINHDGNQCNCGGNPCIMSATLNFEPAYR	LDVM[15.9949]VAVTM[15.9949]AHELAHNLGINHDGNQC[57.0214]NC[57.0214]GGNPC[57.0214]IMSATLN[0.9840]FEPAYR	J3S829	Zinc metalloproteinase-disintegrin-like 2a	sp|J3SDW6|VM32D_CROAD
1287.08	4	5144.35	LDVMVAVTMAHELAHNLGINHDGNQCNCGGNPCIMSATLNFEPAYR	LDVM[15.9949]VAVTM[15.9949]AHELAHNLGINHDGNQC[57.0214]NC[57.0214]GGN[0.9840]PC[57.0214]IMSATLNFEPAYR	J3S829	Zinc metalloproteinase-disintegrin-like 2a	sp|J3SDW6|VM32D_CROAD
1287.08	4	5145.32	LDVMVAVTMAHELAHNLGINHDGNQCNCGGNPCIMSATLNFEPAYR	LDVM[15.9949]VAVTM[15.9949]AHELAHNLGINHDGN[0.9840]QC[57.0214]NC[57.0214]GGNPC[57.0214]IMSATLNFEPAYR	J3S829	Zinc metalloproteinase-disintegrin-like 2a	sp|J3SDW6|VM32D_CROAD
1029.86	5	5145.32	LDVMVAVTMAHELAHNLGINHDGNQCNCGGNPCIMSATLNFEPAYR	LDVM[15.9949]VAVTM[15.9949]AHELAHNLGIN[0.9840]HDGNQC[57.0214]NC[57.0214]GGNPC[57.0214]IMSATLNFEPAYR	J3S829	Zinc metalloproteinase-disintegrin-like 2a	sp|J3SDW6|VM32D_CROAD
1287.08	4	5144.31	LDVMVAVTMAHELAHNLGINHDGNQCNCGGNPCIMSATLNFEPAYR	LDVM[15.9949]VAVTM[15.9949]AHELAHN[0.9840]LGINHDGNQC[57.0214]NC[57.0214]GGNPC[57.0214]IMSATLNFEPAYR	J3S829	Zinc metalloproteinase-disintegrin-like 2a	sp|J3SDW6|VM32D_CROAD
1029.86	5	5144.29	LDVMVAVTMAHELAHNLGINHDGNQCNCGGNPCIMSATLNFEPAYR	LDVM[15.9949]VAVTM[15.9949]AHELAHN[0.9840]LGINHDGNQC[57.0214]NC[57.0214]GGNPC[57.0214]IMSATLNFEPAYR	J3S829	Zinc metalloproteinase-disintegrin-like 2a	sp|J3SDW6|VM32D_CROAD
1165.51	3	3493.52	NLGINHDGNQCNCGGNPCIMSATLNFEPAYR	NLGINHDGNQC[57.0214]NC[57.0214]GGNPC[57.0214]IMSATLNFEPAYR	J3S829	Zinc metalloproteinase-disintegrin-like 2a	sp|J3SDW6|VM32D_CROAD
408.189	2	814.366	PCAPQDK	PC[57.0214]APQDK	J3S829	Zinc metalloproteinase-disintegrin-like 2a	sp|J3SDW6|VM32D_CROAD, sp|J3SDW8|VM38_CROAD
472.237	2	942.461	PCAPQDKK	PC[57.0214]APQDKK	J3S829	Zinc metalloproteinase-disintegrin-like 2a	sp|J3SDW6|VM32D_CROAD, sp|J3SDW8|VM38_CROAD
526.721	2	1051.43	QCVDVNTAY	Q[-17.0265]C[57.0214]VDVNTAY	J3S829	Zinc metalloproteinase-disintegrin-like 2a	sp|J3SDW6|VM32D_CROAD, sp|J3SDW8|VM38_CROAD
789.888	2	1577.76	SQSDLDIGMVDLGTK	SQSDLDIGMVDLGTK	J3S829	Zinc metalloproteinase-disintegrin-like 2a	sp|J3SDW8|VM38_CROAD
446.766	2	891.52	TLNLIYR	TLNLIYR	J3S829	Zinc metalloproteinase-disintegrin-like 2a	sp|J3SDW6|VM32D_CROAD, sp|J3SDW8|VM38_CROAD
553.322	2	1104.63	VNTLNLIYR	VNTLNLIYR	J3S829	Zinc metalloproteinase-disintegrin-like 2a	sp|J3SDW6|VM32D_CROAD, sp|J3SDW8|VM38_CROAD
1116.11	3	3346.34	YFVEVGEECDCGLPAHCQNPCCNAATCK	YFVEVGEEC[57.0214]DC[57.0214]GLPAHC[57.0214]QNPC[57.0214]C[57.0214]NAATC[57.0214]K	J3S829	Zinc metalloproteinase-disintegrin-like 2a	sp|J3SDW6|VM32D_CROAD
803.45	2	1604.89	YIELVIVADNVMVK	YIELVIVADNVMVK	J3S829	Zinc metalloproteinase-disintegrin-like 2a	sp|J3SDW6|VM32D_CROAD, sp|J3SDW8|VM38_CROAD
811.447	2	1620.88	YIELVIVADNVMVK	YIELVIVADNVM[15.9949]VK	J3S829	Zinc metalloproteinase-disintegrin-like 2a	sp|J3SDW6|VM32D_CROAD, sp|J3SDW8|VM38_CROAD
915.161	3	2742.49	YIELVIVADNVMVKKYTSNSTAIR	YIELVIVADNVM[15.9949]VKKYTSNSTAIR	J3S829	Zinc metalloproteinase-disintegrin-like 2a	sp|J3SDW6|VM32D_CROAD, sp|J3SDW8|VM38_CROAD
909.83	3	2726.49	YIELVIVADNVMVKKYTSNSTAIR	YIELVIVADNVMVKKYTSNSTAIR	J3S829	Zinc metalloproteinase-disintegrin-like 2a	sp|J3SDW6|VM32D_CROAD, sp|J3SDW8|VM38_CROAD
506.757	2	1011.5	YTSNSTAIR	YTSNSTAIR	J3S829	Zinc metalloproteinase-disintegrin-like 2a	sp|J3SDW6|VM32D_CROAD, sp|J3SDW8|VM38_CROAD
834.393	2	1668.81	SSQSNVDIGMVDLGTK	SSQSN[0.9840]VDIGM[15.9949]VDLGTK	J3SDW6	Zinc metalloproteinase-disintegrin-like 2d
861.359	2	1720.7	ELLEAGEECDCGSPR	ELLEAGEEC[57.0214]DC[57.0214]GSPR	J3S830	Zinc metalloproteinase-disintegrin-like 3a
617.843	2	1233.67	IVNTLNEIYR	IVNTLNEIYR	J3S830	Zinc metalloproteinase-disintegrin-like 3a
898.364	3	2692.12	NGQPCLNNFGYCYNGNCPIMYH	NGQPC[57.0214]LNNFGYC[57.0214]YNGNC[57.0214]PIMYH	J3S830	Zinc metalloproteinase-disintegrin-like 3a
1355.04	2	2709.12	NGQPCLNNFGYCYNGNCPIMYH	NGQPC[57.0214]LNNFGYC[57.0214]YNGNC[57.0214]PIM[15.9949]YH	J3S830	Zinc metalloproteinase-disintegrin-like 3a
903.696	3	2708.11	NGQPCLNNFGYCYNGNCPIMYH	NGQPC[57.0214]LNNFGYC[57.0214]YNGNC[57.0214]PIM[15.9949]YH	J3S830	Zinc metalloproteinase-disintegrin-like 3a
898.692	3	2693.11	NGQPCLNNFGYCYNGNCPIMYH	NGQPC[57.0214]LNN[0.9840]FGYC[57.0214]YNGNC[57.0214]PIMYH	J3S830	Zinc metalloproteinase-disintegrin-like 3a
1210.28	3	3627.82	STGIVQDHSPINLLVAVTMAHEMGHNLGLHHDGK	STGIVQDHSPINLLVAVTMAHEMGHNLGLHHDGK	J3S830	Zinc metalloproteinase-disintegrin-like 3a
907.958	4	3627.82	STGIVQDHSPINLLVAVTMAHEMGHNLGLHHDGK	STGIVQDHSPINLLVAVTMAHEMGHNLGLHHDGK	J3S830	Zinc metalloproteinase-disintegrin-like 3a
726.568	5	3627.82	STGIVQDHSPINLLVAVTMAHEMGHNLGLHHDGK	STGIVQDHSPINLLVAVTMAHEMGHNLGLHHDGK	J3S830	Zinc metalloproteinase-disintegrin-like 3a
605.641	6	3627.8	STGIVQDHSPINLLVAVTMAHEMGHNLGLHHDGK	STGIVQDHSPINLLVAVTMAHEMGHNLGLHHDGK	J3S830	Zinc metalloproteinase-disintegrin-like 3a
1215.61	3	3643.8	STGIVQDHSPINLLVAVTMAHEMGHNLGLHHDGK	STGIVQDHSPINLLVAVTMAHEM[15.9949]GHNLGLHHDGK	J3S830	Zinc metalloproteinase-disintegrin-like 3a
911.957	4	3643.82	STGIVQDHSPINLLVAVTMAHEMGHNLGLHHDGK	STGIVQDHSPINLLVAVTMAHEM[15.9949]GHNLGLHHDGK	J3S830	Zinc metalloproteinase-disintegrin-like 3a
1215.61	3	3643.8	STGIVQDHSPINLLVAVTMAHEMGHNLGLHHDGK	STGIVQDHSPINLLVAVTM[15.9949]AHEMGHNLGLHHDGK	J3S830	Zinc metalloproteinase-disintegrin-like 3a
911.957	4	3643.8	STGIVQDHSPINLLVAVTMAHEMGHNLGLHHDGK	STGIVQDHSPINLLVAVTM[15.9949]AHEMGHNLGLHHDGK	J3S830	Zinc metalloproteinase-disintegrin-like 3a
729.767	5	3643.81	STGIVQDHSPINLLVAVTMAHEMGHNLGLHHDGK	STGIVQDHSPINLLVAVTM[15.9949]AHEMGHNLGLHHDGK	J3S830	Zinc metalloproteinase-disintegrin-like 3a
1215.93	3	3644.82	STGIVQDHSPINLLVAVTMAHEMGHNLGLHHDGK	STGIVQDHSPINLLVAVTM[15.9949]AHEMGHN[0.9840]LGLHHDGK	J3S830	Zinc metalloproteinase-disintegrin-like 3a
729.964	5	3644.81	STGIVQDHSPINLLVAVTMAHEMGHNLGLHHDGK	STGIVQDHSPINLLVAVTM[15.9949]AHEMGHN[0.9840]LGLHHDGK	J3S830	Zinc metalloproteinase-disintegrin-like 3a
915.956	4	3659.8	STGIVQDHSPINLLVAVTMAHEMGHNLGLHHDGK	STGIVQDHSPINLLVAVTM[15.9949]AHEM[15.9949]GHNLGLHHDGK	J3S830	Zinc metalloproteinase-disintegrin-like 3a
1210.6	3	3630.82	STGIVQDHSPINLLVAVTMAHEMGHNLGLHHDGK	STGIVQDHSPIN[0.9840]LLVAVTMAHEMGHNLGLHHDGK	J3S830	Zinc metalloproteinase-disintegrin-like 3a
908.204	4	3628.81	STGIVQDHSPINLLVAVTMAHEMGHNLGLHHDGK	STGIVQDHSPIN[0.9840]LLVAVTMAHEMGHNLGLHHDGK	J3S830	Zinc metalloproteinase-disintegrin-like 3a
1215.93	3	3644.82	STGIVQDHSPINLLVAVTMAHEMGHNLGLHHDGK	STGIVQDHSPIN[0.9840]LLVAVTM[15.9949]AHEMGHNLGLHHDGK	J3S830	Zinc metalloproteinase-disintegrin-like 3a
733.163	5	3661.82	STGIVQDHSPINLLVAVTMAHEMGHNLGLHHDGK	STGIVQDHSPIN[0.9840]LLVAVTM[15.9949]AHEM[15.9949]GHNLGLHHDGK	J3S830	Zinc metalloproteinase-disintegrin-like 3a
726.765	5	3628.81	STGIVQDHSPINLLVAVTMAHEMGHNLGLHHDGK	STGIVQ[0.9840]DHSPINLLVAVTMAHEMGHNLGLHHDGK	J3S830	Zinc metalloproteinase-disintegrin-like 3a
912.203	4	3646.82	STGIVQDHSPINLLVAVTMAHEMGHNLGLHHDGK	STGIVQ[0.9840]DHSPINLLVAVTMAHEM[15.9949]GHNLGLHHDGK	J3S830	Zinc metalloproteinase-disintegrin-like 3a
608.471	6	3645.81	STGIVQDHSPINLLVAVTMAHEMGHNLGLHHDGK	STGIVQ[0.9840]DHSPINLLVAVTM[15.9949]AHEMGHNLGLHHDGK	J3S830	Zinc metalloproteinase-disintegrin-like 3a
397.677	2	793.34	TAGTECR	TAGTEC[57.0214]R	J3S830	Zinc metalloproteinase-disintegrin-like 3a
1438.13	2	2874.26	TDIISPPVCGNELLEAGEECDCGSPR	TDIISPPVC[57.0214]GNELLEAGEEC[57.0214]DC[57.0214]GSPR	J3S830	Zinc metalloproteinase-disintegrin-like 3a
959.09	3	2874.25	TDIISPPVCGNELLEAGEECDCGSPR	TDIISPPVC[57.0214]GNELLEAGEEC[57.0214]DC[57.0214]GSPR	J3S830	Zinc metalloproteinase-disintegrin-like 3a
956.994	2	1911.98	TWVYEIVNTLNEIYR	TWVYEIVNTLNEIYR	J3S830	Zinc metalloproteinase-disintegrin-like 3a
638.332	3	1911.98	TWVYEIVNTLNEIYR	TWVYEIVNTLNEIYR	J3S830	Zinc metalloproteinase-disintegrin-like 3a
957.486	2	1912.97	TWVYEIVNTLNEIYR	TWVYEIVNTLN[0.9840]EIYR	J3S830	Zinc metalloproteinase-disintegrin-like 3a
617.318	2	1232.62	VIVADHGMFTK	VIVADHGM[15.9949]FTK	J3S830	Zinc metalloproteinase-disintegrin-like 3a
715.849	2	1429.69	YSTGIVQDHSPIN	YSTGIVQDHSPIN	J3S830	Zinc metalloproteinase-disintegrin-like 3a
1115.08	2	2228.16	YSTGIVQDHSPINLLVAVTMA	YSTGIVQDHSPINLLVAVTMA	J3S830	Zinc metalloproteinase-disintegrin-like 3a
1270.29	3	3807.9	YSTGIVQDHSPINLLVAVTMAHEMGHNLGLHHDGK	YSTGIVQDHSPIN[0.9840]LLVAVTM[15.9949]AHEMGHNLGLHHDGK	J3S830	Zinc metalloproteinase-disintegrin-like 3a
1275.62	3	3823.88	YSTGIVQDHSPINLLVAVTMAHEMGHNLGLHHDGK	YSTGIVQDHSPIN[0.9840]LLVAVTM[15.9949]AHEM[15.9949]GHNLGLHHDGK	J3S830	Zinc metalloproteinase-disintegrin-like 3a
956.967	4	3824.87	YSTGIVQDHSPINLLVAVTMAHEMGHNLGLHHDGK	YSTGIVQDHSPIN[0.9840]LLVAVTM[15.9949]AHEM[15.9949]GHNLGLHHDGK	J3S830	Zinc metalloproteinase-disintegrin-like 3a
762.577	5	3808.87	YSTGIVQDHSPINLLVAVTMAHEMGHNLGLHHDGK	YSTGIVQ[0.9840]DHSPINLLVAVTMAHEM[15.9949]GHNLGLHHDGK	J3S830	Zinc metalloproteinase-disintegrin-like 3a
1264.63	3	3791.88	YSTGIVQDHSPINLLVAVTMAHEMGHNLGLHHDGK	YSTGIVQDHSPINLLVAVTMAHEMGHNLGLHHDGK	J3S830	Zinc metalloproteinase-disintegrin-like 3a
948.724	4	3790.89	YSTGIVQDHSPINLLVAVTMAHEMGHNLGLHHDGK	YSTGIVQDHSPINLLVAVTMAHEMGHNLGLHHDGK	J3S830	Zinc metalloproteinase-disintegrin-like 3a
759.181	5	3791.88	YSTGIVQDHSPINLLVAVTMAHEMGHNLGLHHDGK	YSTGIVQDHSPINLLVAVTMAHEMGHNLGLHHDGK	J3S830	Zinc metalloproteinase-disintegrin-like 3a
1269.96	3	3806.89	YSTGIVQDHSPINLLVAVTMAHEMGHNLGLHHDGK	YSTGIVQDHSPINLLVAVTMAHEM[15.9949]GHNLGLHHDGK	J3S830	Zinc metalloproteinase-disintegrin-like 3a
952.723	4	3807.88	YSTGIVQDHSPINLLVAVTMAHEMGHNLGLHHDGK	YSTGIVQDHSPINLLVAVTMAHEM[15.9949]GHNLGLHHDGK	J3S830	Zinc metalloproteinase-disintegrin-like 3a
952.969	4	3807.88	YSTGIVQDHSPINLLVAVTMAHEMGHNLGLHHDGK	YSTGIVQDHSPINLLVAVTMAHEM[15.9949]GHN[0.9840]LGLHHDGK	J3S830	Zinc metalloproteinase-disintegrin-like 3a
1269.96	3	3807.89	YSTGIVQDHSPINLLVAVTMAHEMGHNLGLHHDGK	YSTGIVQDHSPINLLVAVTM[15.9949]AHEMGHNLGLHHDGK	J3S830	Zinc metalloproteinase-disintegrin-like 3a
952.723	4	3808.88	YSTGIVQDHSPINLLVAVTMAHEMGHNLGLHHDGK	YSTGIVQDHSPINLLVAVTM[15.9949]AHEMGHNLGLHHDGK	J3S830	Zinc metalloproteinase-disintegrin-like 3a
1270.29	3	3807.9	YSTGIVQDHSPINLLVAVTMAHEMGHNLGLHHDGK	YSTGIVQDHSPINLLVAVTM[15.9949]AHEMGHN[0.9840]LGLHHDGK	J3S830	Zinc metalloproteinase-disintegrin-like 3a
765.579	5	3824.87	YSTGIVQDHSPINLLVAVTMAHEMGHNLGLHHDGK	YSTGIVQDHSPINLLVAVTM[15.9949]AHEM[15.9949]GHNLGLHHDGK	J3S830	Zinc metalloproteinase-disintegrin-like 3a
1275.62	3	3823.88	YSTGIVQDHSPINLLVAVTMAHEMGHNLGLHHDGK	YSTGIVQDHSPINLLVAVTM[15.9949]AHEM[15.9949]GHN[0.9840]LGLHHDGK	J3S830	Zinc metalloproteinase-disintegrin-like 3a
632.982	6	3791.88	YSTGIVQDHSPINLLVAVTMAHEMGHNLGLHHDGK	YSTGIVQDHSPIN[0.9840]LLVAVTMAHEMGHNLGLHHDGK	J3S830	Zinc metalloproteinase-disintegrin-like 3a
1270.29	3	3807.88	YSTGIVQDHSPINLLVAVTMAHEMGHNLGLHHDGK	YSTGIVQDHSPIN[0.9840]LLVAVTMAHEM[15.9949]GHNLGLHHDGK	J3S830	Zinc metalloproteinase-disintegrin-like 3a
849.848	2	1697.68	AAKDECDMADVCTGR	AAKDEC[57.0214]DMADVC[57.0214]TGR	F8S108	Zinc metalloproteinase-disintegrin-like 4a	sp|C5H5D1|VM31_CRODC, sp|Q076D1|VM31_CRODU, sp|Q9DGB9|VM3V1_CROAT
566.901	3	1697.68	AAKDECDMADVCTGR	AAKDEC[57.0214]DMADVC[57.0214]TGR	F8S108	Zinc metalloproteinase-disintegrin-like 4a	sp|C5H5D1|VM31_CRODC, sp|Q076D1|VM31_CRODU, sp|Q9DGB9|VM3V1_CROAT
857.845	2	1713.67	AAKDECDMADVCTGR	AAKDEC[57.0214]DM[15.9949]ADVC[57.0214]TGR	F8S108	Zinc metalloproteinase-disintegrin-like 4a	sp|C5H5D1|VM31_CRODC, sp|Q076D1|VM31_CRODU, sp|Q9DGB9|VM3V1_CROAT
572.232	3	1713.68	AAKDECDMADVCTGR	AAKDEC[57.0214]DM[15.9949]ADVC[57.0214]TGR	F8S108	Zinc metalloproteinase-disintegrin-like 4a	sp|C5H5D1|VM31_CRODC, sp|Q076D1|VM31_CRODU, sp|Q9DGB9|VM3V1_CROAT
786.327	2	1570.64	ACSNGQCVDVTTPY	AC[57.0214]SNGQC[57.0214]VDVTTPY	F8S108	Zinc metalloproteinase-disintegrin-like 4a	sp|Q9DGB9|VM3V1_CROAT
786.819	2	1571.63	ACSNGQCVDVTTPY	AC[57.0214]SN[0.9840]GQC[57.0214]VDVTTPY	F8S108	Zinc metalloproteinase-disintegrin-like 4a	sp|Q9DGB9|VM3V1_CROAT
422.754	2	843.49	ATDLLRR	ATDLLRR	F8S108	Zinc metalloproteinase-disintegrin-like 4a
1068.82	3	3203.45	CPIMADQCIALFGPSATVSQDACFQFNR	C[57.0214]PIMADQC[57.0214]IALFGPSATVSQDAC[57.0214]FQFNR	F8S108	Zinc metalloproteinase-disintegrin-like 4a
1069.15	3	3204.43	CPIMADQCIALFGPSATVSQDACFQFNR	C[57.0214]PIMADQC[57.0214]IALFGPSATVSQ[0.9840]DAC[57.0214]FQFNR	F8S108	Zinc metalloproteinase-disintegrin-like 4a
1069.15	3	3204.45	CPIMADQCIALFGPSATVSQDACFQFNR	C[57.0214]PIMADQ[0.9840]C[57.0214]IALFGPSATVSQDAC[57.0214]FQFNR	F8S108	Zinc metalloproteinase-disintegrin-like 4a
1610.72	2	3219.43	CPIMADQCIALFGPSATVSQDACFQFNR	C[57.0214]PIM[15.9949]ADQC[57.0214]IALFGPSATVSQDAC[57.0214]FQFNR	F8S108	Zinc metalloproteinase-disintegrin-like 4a
1074.15	3	3220.46	CPIMADQCIALFGPSATVSQDACFQFNR	C[57.0214]PIM[15.9949]ADQC[57.0214]IALFGPSATVSQDAC[57.0214]FQFNR	F8S108	Zinc metalloproteinase-disintegrin-like 4a
1602.72	2	3203.45	CPIMADQCIALFGPSATVSQDACFQFNR	C[57.0214]PIMADQC[57.0214]IALFGPSATVSQDAC[57.0214]FQFNR	F8S108	Zinc metalloproteinase-disintegrin-like 4a
1111.83	3	3332.54	CPIMADQCIALFGPSATVSQDACFQFNRE	C[57.0214]PIMADQC[57.0214]IALFGPSATVSQDAC[57.0214]FQFNRE	F8S108	Zinc metalloproteinase-disintegrin-like 4a
714.763	2	1427.51	DECDMADVCTGR	DEC[57.0214]DMADVC[57.0214]TGR	F8S108	Zinc metalloproteinase-disintegrin-like 4a	sp|C5H5D1|VM31_CRODC, sp|Q076D1|VM31_CRODU, sp|Q9DGB9|VM3V1_CROAT
722.76	2	1443.51	DECDMADVCTGR	DEC[57.0214]DM[15.9949]ADVC[57.0214]TGR	F8S108	Zinc metalloproteinase-disintegrin-like 4a	sp|C5H5D1|VM31_CRODC, sp|Q076D1|VM31_CRODU, sp|Q9DGB9|VM3V1_CROAT
614.226	2	1226.44	DPCCDATTCK	DPC[57.0214]C[57.0214]DATTC[57.0214]K	F8S108	Zinc metalloproteinase-disintegrin-like 4a	sp|Q9DGB9|VM3V1_CROAT, sp|Q9PSN7|VM3H1_CRORU
697.769	2	1393.52	EVGEECDCGSPR	EVGEEC[57.0214]DC[57.0214]GSPR	F8S108	Zinc metalloproteinase-disintegrin-like 4a	sp|C5H5D1|VM31_CRODC, sp|Q92043|VM3AA_CROAT, sp|Q9DGB9|VM3V1_CROAT
342.499	3	1024.48	FKGAGTECR	FKGAGTEC[57.0214]R	F8S108	Zinc metalloproteinase-disintegrin-like 4a	sp|C5H5D1|VM31_CRODC, sp|J3SDW8|VM38_CROAD, sp|Q076D1|VM31_CRODU, sp|Q9DGB9|VM3V1_CROAT
513.245	2	1024.48	FKGAGTECR	FKGAGTEC[57.0214]R	F8S108	Zinc metalloproteinase-disintegrin-like 4a	sp|C5H5D1|VM31_CRODC, sp|J3SDW8|VM38_CROAD, sp|Q076D1|VM31_CRODU, sp|Q9DGB9|VM3V1_CROAT
375.664	2	749.314	GAGTECR	GAGTEC[57.0214]R	F8S108	Zinc metalloproteinase-disintegrin-like 4a	sp|C5H5D1|VM31_CRODC, sp|J3SDW8|VM38_CROAD, sp|Q076D1|VM31_CRODU, sp|Q9DGB9|VM3V1_CROAT
401.728	2	801.441	GMVLPGTK	GMVLPGTK	F8S108	Zinc metalloproteinase-disintegrin-like 4a	sp|A2CJE2|VM3S_CROSS, sp|A2CJE3|VM3V_CROVV, sp|A4PBQ9|VM3VA_CROAT, sp|C5H5D1|VM31_CRODC, sp|C9E1R8|VM3V3_CROVV, sp|P0C7N3|VM3CR_CROVV, sp|Q076D1|VM31_CRODU, sp|Q2QA02|VM3_CRODD, sp|Q90282|VM3VB_CROAT, sp|Q9DGB9|VM3V1_CROAT
342.812	3	1025.41	GNHYGYCR	GNHYGYC[57.0214]R	F8S108	Zinc metalloproteinase-disintegrin-like 4a	sp|C5H5D1|VM31_CRODC, sp|Q076D1|VM31_CRODU, sp|Q9DGB9|VM3V1_CROAT
513.714	2	1025.41	GNHYGYCR	GNHYGYC[57.0214]R	F8S108	Zinc metalloproteinase-disintegrin-like 4a	sp|C5H5D1|VM31_CRODC, sp|Q076D1|VM31_CRODU, sp|Q9DGB9|VM3V1_CROAT
530.261	2	1058.51	IACEPQDVK	IAC[57.0214]EPQDVK	F8S108	Zinc metalloproteinase-disintegrin-like 4a	sp|C5H5D1|VM31_CRODC, sp|Q076D1|VM31_CRODU, sp|Q9DGB9|VM3V1_CROAT
792.924	2	1583.84	KPLKTDVVSPAVCGN	KPLKTDVVSPAVC[57.0214]GN	F8S108	Zinc metalloproteinase-disintegrin-like 4a	sp|C5H5D1|VM31_CRODC, sp|Q076D1|VM31_CRODU, sp|Q9DGB9|VM3V1_CROAT
1123.86	3	3369.55	KPLKTDVVSPAVCGNYFVEVGEECDCGSPR	KPLKTDVVSPAVC[57.0214]GNYFVEVGEEC[57.0214]DC[57.0214]GSPR	F8S108	Zinc metalloproteinase-disintegrin-like 4a	sp|C5H5D1|VM31_CRODC, sp|Q9DGB9|VM3V1_CROAT
843.144	4	3370.56	KPLKTDVVSPAVCGNYFVEVGEECDCGSPR	KPLKTDVVSPAVC[57.0214]GNYFVEVGEEC[57.0214]DC[57.0214]GSPR	F8S108	Zinc metalloproteinase-disintegrin-like 4a	sp|C5H5D1|VM31_CRODC, sp|Q9DGB9|VM3V1_CROAT
1124.18	3	3369.56	KPLKTDVVSPAVCGNYFVEVGEECDCGSPR	KPLKTDVVSPAVC[57.0214]GN[0.9840]YFVEVGEEC[57.0214]DC[57.0214]GSPR	F8S108	Zinc metalloproteinase-disintegrin-like 4a	sp|C5H5D1|VM31_CRODC, sp|Q9DGB9|VM3V1_CROAT
801.408	3	2401.21	KSHDNAQLLTGINFNGPTAGLAY	KSHDNAQLLTGINFNGPTAGLAY	F8S108	Zinc metalloproteinase-disintegrin-like 4a
1484.38	3	4451.19	KSHDNAQLLTGINFNGPTAGLAYLGGICNTMYSAGIVQDHSK	KSHDNAQLLTGINFN[0.9840]GPTAGLAYLGGIC[57.0214]NTM[15.9949]YSAGIVQDHSK	F8S108	Zinc metalloproteinase-disintegrin-like 4a
1113.54	4	4452.17	KSHDNAQLLTGINFNGPTAGLAYLGGICNTMYSAGIVQDHSK	KSHDNAQLLTGINFN[0.9840]GPTAGLAYLGGIC[57.0214]NTM[15.9949]YSAGIVQDHSK	F8S108	Zinc metalloproteinase-disintegrin-like 4a
1479.05	3	4434.18	KSHDNAQLLTGINFNGPTAGLAYLGGICNTMYSAGIVQDHSK	KSHDNAQLLTGIN[0.9840]FNGPTAGLAYLGGIC[57.0214]NTMYSAGIVQDHSK	F8S108	Zinc metalloproteinase-disintegrin-like 4a
887.835	5	4434.17	KSHDNAQLLTGINFNGPTAGLAYLGGICNTMYSAGIVQDHSK	KSHDNAQLLTGIN[0.9840]FNGPTAGLAYLGGIC[57.0214]NTMYSAGIVQDHSK	F8S108	Zinc metalloproteinase-disintegrin-like 4a
1484.38	3	4450.15	KSHDNAQLLTGINFNGPTAGLAYLGGICNTMYSAGIVQDHSK	KSHDNAQLLTGIN[0.9840]FNGPTAGLAYLGGIC[57.0214]NTM[15.9949]YSAGIVQDHSK	F8S108	Zinc metalloproteinase-disintegrin-like 4a
1478.72	3	4433.19	KSHDNAQLLTGINFNGPTAGLAYLGGICNTMYSAGIVQDHSK	KSHDNAQLLTGINFNGPTAGLAYLGGIC[57.0214]NTMYSAGIVQDHSK	F8S108	Zinc metalloproteinase-disintegrin-like 4a
1109.3	4	4433.19	KSHDNAQLLTGINFNGPTAGLAYLGGICNTMYSAGIVQDHSK	KSHDNAQLLTGINFNGPTAGLAYLGGIC[57.0214]NTMYSAGIVQDHSK	F8S108	Zinc metalloproteinase-disintegrin-like 4a
887.638	5	4435.16	KSHDNAQLLTGINFNGPTAGLAYLGGICNTMYSAGIVQDHSK	KSHDNAQLLTGINFNGPTAGLAYLGGIC[57.0214]NTMYSAGIVQDHSK	F8S108	Zinc metalloproteinase-disintegrin-like 4a
1484.06	3	4450.18	KSHDNAQLLTGINFNGPTAGLAYLGGICNTMYSAGIVQDHSK	KSHDNAQLLTGINFNGPTAGLAYLGGIC[57.0214]NTM[15.9949]YSAGIVQDHSK	F8S108	Zinc metalloproteinase-disintegrin-like 4a
1113.29	4	4449.16	KSHDNAQLLTGINFNGPTAGLAYLGGICNTMYSAGIVQDHSK	KSHDNAQLLTGINFNGPTAGLAYLGGIC[57.0214]NTM[15.9949]YSAGIVQDHSK	F8S108	Zinc metalloproteinase-disintegrin-like 4a
890.837	5	4451.16	KSHDNAQLLTGINFNGPTAGLAYLGGICNTMYSAGIVQDHSK	KSHDNAQLLTGINFNGPTAGLAYLGGIC[57.0214]NTM[15.9949]YSAGIVQDHSK	F8S108	Zinc metalloproteinase-disintegrin-like 4a
891.034	5	4452.17	KSHDNAQLLTGINFNGPTAGLAYLGGICNTMYSAGIVQDHSK	KSHDNAQLLTGINFNGPTAGLAYLGGIC[57.0214]NTM[15.9949]YSAGIVQ[0.9840]DHSK	F8S108	Zinc metalloproteinase-disintegrin-like 4a
1113.54	4	4452.19	KSHDNAQLLTGINFNGPTAGLAYLGGICNTMYSAGIVQDHSK	KSHDNAQLLTGINFNGPTAGLAYLGGIC[57.0214]N[0.9840]TM[15.9949]YSAGIVQDHSK	F8S108	Zinc metalloproteinase-disintegrin-like 4a
891.034	5	4451.16	KSHDNAQLLTGINFNGPTAGLAYLGGICNTMYSAGIVQDHSK	KSHDNAQLLTGINFNGPTAGLAYLGGIC[57.0214]N[0.9840]TM[15.9949]YSAGIVQDHSK	F8S108	Zinc metalloproteinase-disintegrin-like 4a
1479.05	3	4434.16	KSHDNAQLLTGINFNGPTAGLAYLGGICNTMYSAGIVQDHSK	KSHDNAQLLTGINFN[0.9840]GPTAGLAYLGGIC[57.0214]NTMYSAGIVQDHSK	F8S108	Zinc metalloproteinase-disintegrin-like 4a
1022.98	2	2043.95	LFGPSATVSQDACFQFNR	LFGPSATVSQDAC[57.0214]FQFNR	F8S108	Zinc metalloproteinase-disintegrin-like 4a
624.323	2	1246.63	LFLVADYIMY	LFLVADYIMY	F8S108	Zinc metalloproteinase-disintegrin-like 4a	sp|C5H5D1|VM31_CRODC, sp|Q076D1|VM31_CRODU, sp|Q9DGB9|VM3V1_CROAT
744.912	2	1487.81	LFLVADYIMYLK	LFLVADYIMYLK	F8S108	Zinc metalloproteinase-disintegrin-like 4a	sp|C5H5D1|VM31_CRODC, sp|Q076D1|VM31_CRODU, sp|Q9DGB9|VM3V1_CROAT
752.91	2	1503.81	LFLVADYIMYLK	LFLVADYIM[15.9949]YLK	F8S108	Zinc metalloproteinase-disintegrin-like 4a	sp|C5H5D1|VM31_CRODC, sp|Q076D1|VM31_CRODU, sp|Q9DGB9|VM3V1_CROAT
684.328	3	2049.96	LGGICNTMYSAGIVQDHSK	LGGIC[57.0214]NTMYSAGIVQDHSK	F8S108	Zinc metalloproteinase-disintegrin-like 4a	sp|C5H5D1|VM31_CRODC, sp|Q076D1|VM31_CRODU, sp|Q9DGB9|VM3V1_CROAT
689.659	3	2065.96	LGGICNTMYSAGIVQDHSK	LGGIC[57.0214]NTM[15.9949]YSAGIVQDHSK	F8S108	Zinc metalloproteinase-disintegrin-like 4a	sp|C5H5D1|VM31_CRODC, sp|Q076D1|VM31_CRODU, sp|Q9DGB9|VM3V1_CROAT
614.836	2	1227.66	LVADYIMYLK	LVADYIMYLK	F8S108	Zinc metalloproteinase-disintegrin-like 4a	sp|C5H5D1|VM31_CRODC, sp|Q076D1|VM31_CRODU, sp|Q9DGB9|VM3V1_CROAT
875.453	2	1748.9	MYDIVNVITPIYHR	M[15.9949]YDIVNVITPIYHR	F8S108	Zinc metalloproteinase-disintegrin-like 4a	sp|C5H5D1|VM31_CRODC, sp|Q9DGB9|VM3V1_CROAT
583.971	3	1748.9	MYDIVNVITPIYHR	M[15.9949]YDIVNVITPIYHR	F8S108	Zinc metalloproteinase-disintegrin-like 4a	sp|C5H5D1|VM31_CRODC, sp|Q9DGB9|VM3V1_CROAT
867.456	2	1732.9	MYDIVNVITPIYHR	MYDIVNVITPIYHR	F8S108	Zinc metalloproteinase-disintegrin-like 4a	sp|C5H5D1|VM31_CRODC, sp|Q9DGB9|VM3V1_CROAT
578.64	3	1732.9	MYDIVNVITPIYHR	MYDIVNVITPIYHR	F8S108	Zinc metalloproteinase-disintegrin-like 4a	sp|C5H5D1|VM31_CRODC, sp|Q9DGB9|VM3V1_CROAT
493.257	2	984.501	NLTPEQQR	NLTPEQQR	F8S108	Zinc metalloproteinase-disintegrin-like 4a	sp|C9E1R9|VM2V2_CROVV, sp|J3S829|VM32A_CROAD, sp|J3SDW6|VM32D_CROAD, sp|J3SDW8|VM38_CROAD, sp|P0C6E8|VM3G1_TRIGA, sp|Q072L5|VM2_BOTAS, sp|Q9DGB9|VM3V1_CROAT
502.257	2	1002.5	NMPQCILK	NMPQC[57.0214]ILK	F8S108	Zinc metalloproteinase-disintegrin-like 4a	sp|C5H5D1|VM31_CRODC, sp|Q076D1|VM31_CRODU, sp|Q9DGB9|VM3V1_CROAT
510.254	2	1018.5	NMPQCILK	NM[15.9949]PQC[57.0214]ILK	F8S108	Zinc metalloproteinase-disintegrin-like 4a	sp|C5H5D1|VM31_CRODC, sp|Q076D1|VM31_CRODU, sp|Q9DGB9|VM3V1_CROAT
602.246	2	1202.47	NNNGYCYNGK	NNNGYC[57.0214]YNGK	F8S108	Zinc metalloproteinase-disintegrin-like 4a	sp|C5H5D1|VM31_CRODC, sp|J3S829|VM32A_CROAD, sp|J3SDW6|VM32D_CROAD, sp|Q076D1|VM31_CRODU, sp|Q9DGB9|VM3V1_CROAT
602.738	2	1203.46	NNNGYCYNGK	NNNGYC[57.0214]YN[0.9840]GK	F8S108	Zinc metalloproteinase-disintegrin-like 4a	sp|C5H5D1|VM31_CRODC, sp|J3S829|VM32A_CROAD, sp|J3SDW6|VM32D_CROAD, sp|Q076D1|VM31_CRODU, sp|Q9DGB9|VM3V1_CROAT
1250.57	2	2499.15	QCIALFGPSATVSQDACFQFNR	Q[-17.0265]C[57.0214]IALFGPSATVSQDAC[57.0214]FQFNR	F8S108	Zinc metalloproteinase-disintegrin-like 4a
521.27	2	1040.53	SAGIVQDHSK	SAGIVQDHSK	F8S108	Zinc metalloproteinase-disintegrin-like 4a	sp|C5H5D1|VM31_CRODC, sp|Q076D1|VM31_CRODU, sp|Q9DGB9|VM3V1_CROAT
1137.56	2	2273.12	SHDNAQLLTGINFNGPTAGLAY	SHDNAQLLTGINFNGPTAGLAY	F8S108	Zinc metalloproteinase-disintegrin-like 4a
1441.69	3	4322.08	SHDNAQLLTGINFNGPTAGLAYLGGICNTMYSAGIVQDHSK	SHDNAQLLTGINFNGPTAGLAYLGGIC[57.0214]N[0.9840]TM[15.9949]YSAGIVQDHSK	F8S108	Zinc metalloproteinase-disintegrin-like 4a
1081.52	4	4322.06	SHDNAQLLTGINFNGPTAGLAYLGGICNTMYSAGIVQDHSK	SHDNAQLLTGINFNGPTAGLAYLGGIC[57.0214]N[0.9840]TM[15.9949]YSAGIVQDHSK	F8S108	Zinc metalloproteinase-disintegrin-like 4a
1436.35	3	4306.06	SHDNAQLLTGINFNGPTAGLAYLGGICNTMYSAGIVQDHSK	SHDNAQLLTGINFN[0.9840]GPTAGLAYLGGIC[57.0214]NTMYSAGIVQDHSK	F8S108	Zinc metalloproteinase-disintegrin-like 4a
1077.52	4	4306.07	SHDNAQLLTGINFNGPTAGLAYLGGICNTMYSAGIVQDHSK	SHDNAQLLTGINFN[0.9840]GPTAGLAYLGGIC[57.0214]NTMYSAGIVQDHSK	F8S108	Zinc metalloproteinase-disintegrin-like 4a
1441.69	3	4322.08	SHDNAQLLTGINFNGPTAGLAYLGGICNTMYSAGIVQDHSK	SHDNAQLLTGINFN[0.9840]GPTAGLAYLGGIC[57.0214]NTM[15.9949]YSAGIVQDHSK	F8S108	Zinc metalloproteinase-disintegrin-like 4a
1081.52	4	4322.08	SHDNAQLLTGINFNGPTAGLAYLGGICNTMYSAGIVQDHSK	SHDNAQLLTGINFN[0.9840]GPTAGLAYLGGIC[57.0214]NTM[15.9949]YSAGIVQDHSK	F8S108	Zinc metalloproteinase-disintegrin-like 4a
1436.35	3	4306.05	SHDNAQLLTGINFNGPTAGLAYLGGICNTMYSAGIVQDHSK	SHDNAQLLTGIN[0.9840]FNGPTAGLAYLGGIC[57.0214]NTMYSAGIVQDHSK	F8S108	Zinc metalloproteinase-disintegrin-like 4a
1077.52	4	4307.07	SHDNAQLLTGINFNGPTAGLAYLGGICNTMYSAGIVQDHSK	SHDNAQLLTGIN[0.9840]FNGPTAGLAYLGGIC[57.0214]NTMYSAGIVQDHSK	F8S108	Zinc metalloproteinase-disintegrin-like 4a
1441.69	3	4323.09	SHDNAQLLTGINFNGPTAGLAYLGGICNTMYSAGIVQDHSK	SHDNAQLLTGIN[0.9840]FNGPTAGLAYLGGIC[57.0214]NTM[15.9949]YSAGIVQDHSK	F8S108	Zinc metalloproteinase-disintegrin-like 4a
1081.52	4	4323.06	SHDNAQLLTGINFNGPTAGLAYLGGICNTMYSAGIVQDHSK	SHDNAQLLTGIN[0.9840]FNGPTAGLAYLGGIC[57.0214]NTM[15.9949]YSAGIVQDHSK	F8S108	Zinc metalloproteinase-disintegrin-like 4a
1077.52	4	4307.07	SHDNAQLLTGINFNGPTAGLAYLGGICNTMYSAGIVQDHSK	SHDNAQ[0.9840]LLTGINFNGPTAGLAYLGGIC[57.0214]NTMYSAGIVQDHSK	F8S108	Zinc metalloproteinase-disintegrin-like 4a
1081.52	4	4322.08	SHDNAQLLTGINFNGPTAGLAYLGGICNTMYSAGIVQDHSK	SHDNAQ[0.9840]LLTGINFNGPTAGLAYLGGIC[57.0214]NTM[15.9949]YSAGIVQDHSK	F8S108	Zinc metalloproteinase-disintegrin-like 4a
1077.52	4	4307.08	SHDNAQLLTGINFNGPTAGLAYLGGICNTMYSAGIVQDHSK	SHDN[0.9840]AQLLTGINFNGPTAGLAYLGGIC[57.0214]NTMYSAGIVQDHSK	F8S108	Zinc metalloproteinase-disintegrin-like 4a
1441.69	3	4324.06	SHDNAQLLTGINFNGPTAGLAYLGGICNTMYSAGIVQDHSK	SHDN[0.9840]AQLLTGINFNGPTAGLAYLGGIC[57.0214]NTM[15.9949]YSAGIVQDHSK	F8S108	Zinc metalloproteinase-disintegrin-like 4a
1081.52	4	4322.05	SHDNAQLLTGINFNGPTAGLAYLGGICNTMYSAGIVQDHSK	SHDN[0.9840]AQLLTGINFNGPTAGLAYLGGIC[57.0214]NTM[15.9949]YSAGIVQDHSK	F8S108	Zinc metalloproteinase-disintegrin-like 4a
1436.03	3	4305.06	SHDNAQLLTGINFNGPTAGLAYLGGICNTMYSAGIVQDHSK	SHDNAQLLTGINFNGPTAGLAYLGGIC[57.0214]NTMYSAGIVQDHSK	F8S108	Zinc metalloproteinase-disintegrin-like 4a
1077.27	4	4306.07	SHDNAQLLTGINFNGPTAGLAYLGGICNTMYSAGIVQDHSK	SHDNAQLLTGINFNGPTAGLAYLGGIC[57.0214]NTMYSAGIVQDHSK	F8S108	Zinc metalloproteinase-disintegrin-like 4a
1077.52	4	4307.07	SHDNAQLLTGINFNGPTAGLAYLGGICNTMYSAGIVQDHSK	SHDNAQLLTGINFNGPTAGLAYLGGIC[57.0214]NTMYSAGIVQ[0.9840]DHSK	F8S108	Zinc metalloproteinase-disintegrin-like 4a
1441.36	3	4321.08	SHDNAQLLTGINFNGPTAGLAYLGGICNTMYSAGIVQDHSK	SHDNAQLLTGINFNGPTAGLAYLGGIC[57.0214]NTM[15.9949]YSAGIVQDHSK	F8S108	Zinc metalloproteinase-disintegrin-like 4a
1081.27	4	4321.07	SHDNAQLLTGINFNGPTAGLAYLGGICNTMYSAGIVQDHSK	SHDNAQLLTGINFNGPTAGLAYLGGIC[57.0214]NTM[15.9949]YSAGIVQDHSK	F8S108	Zinc metalloproteinase-disintegrin-like 4a
1081.52	4	4322.01	SHDNAQLLTGINFNGPTAGLAYLGGICNTMYSAGIVQDHSK	SHDNAQLLTGINFNGPTAGLAYLGGIC[57.0214]NTM[15.9949]YSAGIVQ[0.9840]DHSK	F8S108	Zinc metalloproteinase-disintegrin-like 4a
1436.35	3	4306.08	SHDNAQLLTGINFNGPTAGLAYLGGICNTMYSAGIVQDHSK	SHDNAQLLTGINFNGPTAGLAYLGGIC[57.0214]N[0.9840]TMYSAGIVQDHSK	F8S108	Zinc metalloproteinase-disintegrin-like 4a
1077.52	4	4306.08	SHDNAQLLTGINFNGPTAGLAYLGGICNTMYSAGIVQDHSK	SHDNAQLLTGINFNGPTAGLAYLGGIC[57.0214]N[0.9840]TMYSAGIVQDHSK	F8S108	Zinc metalloproteinase-disintegrin-like 4a
822.815	2	1643.62	TCRDPCCDATTCK	TC[57.0214]RDPC[57.0214]C[57.0214]DATTC[57.0214]K	F8S108	Zinc metalloproteinase-disintegrin-like 4a	sp|Q9DGB9|VM3V1_CROAT
1452.12	2	2902.26	TDVVSPAVCGNYFVEVGEECDCGSPR	TDVVSPAVC[57.0214]GNYFVEVGEEC[57.0214]DC[57.0214]GSPR	F8S108	Zinc metalloproteinase-disintegrin-like 4a	sp|C5H5D1|VM31_CRODC, sp|Q9DGB9|VM3V1_CROAT
968.414	3	2902.23	TDVVSPAVCGNYFVEVGEECDCGSPR	TDVVSPAVC[57.0214]GNYFVEVGEEC[57.0214]DC[57.0214]GSPR	F8S108	Zinc metalloproteinase-disintegrin-like 4a	sp|C5H5D1|VM31_CRODC, sp|Q9DGB9|VM3V1_CROAT
1452.61	2	2903.22	TDVVSPAVCGNYFVEVGEECDCGSPR	TDVVSPAVC[57.0214]GN[0.9840]YFVEVGEEC[57.0214]DC[57.0214]GSPR	F8S108	Zinc metalloproteinase-disintegrin-like 4a	sp|C5H5D1|VM31_CRODC, sp|Q9DGB9|VM3V1_CROAT
613.731	2	1225.45	YEDTMQYEF	YEDTMQ[0.9840]YEF	F8S108	Zinc metalloproteinase-disintegrin-like 4a	sp|J3S829|VM32A_CROAD, sp|J3SDW6|VM32D_CROAD, sp|J3SDW8|VM38_CROAD
902.369	2	1802.73	YFVEVGEECDCGSPR	YFVEVGEEC[57.0214]DC[57.0214]GSPR	F8S108	Zinc metalloproteinase-disintegrin-like 4a	sp|C5H5D1|VM31_CRODC, sp|Q9DGB9|VM3V1_CROAT
1224.44	2	2446.87	AASSECDIAESCTGQSADCPTDD	AASSEC[57.0214]DIAESC[57.0214]TGQ[0.9840]SADC[57.0214]PTDD	J3SDW8	Zinc metalloproteinase-disintegrin-like 8
1297.48	2	2592.92	AASSECDIAESCTGQSADCPTDDF	AASSEC[57.0214]DIAESC[57.0214]TGQSADC[57.0214]PTDDF	J3SDW8	Zinc metalloproteinase-disintegrin-like 8
1439.56	2	2878.12	AASSECDIAESCTGQSADCPTDDFQR	AASSEC[57.0214]DIAESC[57.0214]TGQSADC[57.0214]PTDDFQR	J3SDW8	Zinc metalloproteinase-disintegrin-like 8
960.045	3	2877.12	AASSECDIAESCTGQSADCPTDDFQR	AASSEC[57.0214]DIAESC[57.0214]TGQSADC[57.0214]PTDDFQR	J3SDW8	Zinc metalloproteinase-disintegrin-like 8
879.346	2	1756.68	CTGQSADCPTDDFQR	C[57.0214]TGQSADC[57.0214]PTDDFQR	J3SDW8	Zinc metalloproteinase-disintegrin-like 8
601.812	2	1202.61	FATGIVQDHSK	FATGIVQDHSK	J3SDW8	Zinc metalloproteinase-disintegrin-like 8
1435.68	3	4305.04	HDNAQLLTAIDFDGPTVGLAYGASMCDPRFATGIVQDHSK	HDNAQLLTAIDFDGPTVGLAYGASM[15.9949]C[57.0214]DPRFATGIVQDHSK	J3SDW8	Zinc metalloproteinase-disintegrin-like 8
1436.01	3	4305.03	HDNAQLLTAIDFDGPTVGLAYGASMCDPRFATGIVQDHSK	HDNAQLLTAIDFDGPTVGLAYGASM[15.9949]C[57.0214]DPRFATGIVQ[0.9840]DHSK	J3SDW8	Zinc metalloproteinase-disintegrin-like 8
1077.26	4	4305.03	HDNAQLLTAIDFDGPTVGLAYGASMCDPRFATGIVQDHSK	HDNAQLLTAIDFDGPTVGLAYGASM[15.9949]C[57.0214]DPRFATGIVQ[0.9840]DHSK	J3SDW8	Zinc metalloproteinase-disintegrin-like 8
1436.01	3	4305.04	HDNAQLLTAIDFDGPTVGLAYGASMCDPRFATGIVQDHSK	HDNAQ[0.9840]LLTAIDFDGPTVGLAYGASM[15.9949]C[57.0214]DPRFATGIVQDHSK	J3SDW8	Zinc metalloproteinase-disintegrin-like 8
1487.72	3	4462.16	RHDNAQLLTAIDFDGPTVGLAYGASMCDPRFATGIVQDHSK	RHDNAQLLTAIDFDGPTVGLAYGASM[15.9949]C[57.0214]DPRFATGIVQDHSK	J3SDW8	Zinc metalloproteinase-disintegrin-like 8
1488.04	3	4463.17	RHDNAQLLTAIDFDGPTVGLAYGASMCDPRFATGIVQDHSK	RHDNAQLLTAIDFDGPTVGLAYGASM[15.9949]C[57.0214]DPRFATGIVQ[0.9840]DHSK	J3SDW8	Zinc metalloproteinase-disintegrin-like 8
1116.29	4	4463.13	RHDNAQLLTAIDFDGPTVGLAYGASMCDPRFATGIVQDHSK	RHDNAQLLTAIDFDGPTVGLAYGASM[15.9949]C[57.0214]DPRFATGIVQ[0.9840]DHSK	J3SDW8	Zinc metalloproteinase-disintegrin-like 8
893.23	5	4462.13	RHDNAQLLTAIDFDGPTVGLAYGASMCDPRFATGIVQDHSK	RHDNAQLLTAIDFDGPTVGLAYGASM[15.9949]C[57.0214]DPRFATGIVQ[0.9840]DHSK	J3SDW8	Zinc metalloproteinase-disintegrin-like 8
1488.04	3	4462.17	RHDNAQLLTAIDFDGPTVGLAYGASMCDPRFATGIVQDHSK	RHDN[0.9840]AQLLTAIDFDGPTVGLAYGASM[15.9949]C[57.0214]DPRFATGIVQDHSK	J3SDW8	Zinc metalloproteinase-disintegrin-like 8
1325.5	2	2649.01	SECDIAESCTGQSADCPTDDFQR	SEC[57.0214]DIAESC[57.0214]TGQSADC[57.0214]PTDDFQ[0.9840]R	J3SDW8	Zinc metalloproteinase-disintegrin-like 8
786.87	2	1571.73	ENGVNIPCAQEDVK	ENGVNIPC[57.0214]AQEDVK	Q92043	Zinc metalloproteinase-disintegrin-like atrolysin-A (Fragment)
787.362	2	1572.71	ENGVNIPCAQEDVK	EN[0.9840]GVNIPC[57.0214]AQEDVK	Q92043	Zinc metalloproteinase-disintegrin-like atrolysin-A (Fragment)
795.354	2	1588.7	HKYSDDGMVDHGTK	HKYSDDGMVDHGTK	Q92043	Zinc metalloproteinase-disintegrin-like atrolysin-A (Fragment)
530.572	3	1588.7	HKYSDDGMVDHGTK	HKYSDDGMVDHGTK	Q92043	Zinc metalloproteinase-disintegrin-like atrolysin-A (Fragment)
850.917	2	1699.82	KENGVNIPCAQEDVK	KENGVNIPC[57.0214]AQEDVK	Q92043	Zinc metalloproteinase-disintegrin-like atrolysin-A (Fragment)
851.409	2	1700.81	KENGVNIPCAQEDVK	KEN[0.9840]GVNIPC[57.0214]AQEDVK	Q92043	Zinc metalloproteinase-disintegrin-like atrolysin-A (Fragment)
567.942	3	1700.81	KENGVNIPCAQEDVK	KEN[0.9840]GVNIPC[57.0214]AQEDVK	Q92043	Zinc metalloproteinase-disintegrin-like atrolysin-A (Fragment)
1252.21	2	2502.4	KWIYQIVNTINEIYIPLNIR	KWIYQIVNTINEIYIPLNIR	Q92043	Zinc metalloproteinase-disintegrin-like atrolysin-A (Fragment)
835.14	3	2502.41	KWIYQIVNTINEIYIPLNIR	KWIYQIVNTINEIYIPLNIR	Q92043	Zinc metalloproteinase-disintegrin-like atrolysin-A (Fragment)
890.84	2	1779.67	LHSWVECESGECCQ	LHSWVEC[57.0214]ESGEC[57.0214]C[57.0214]Q	Q92043	Zinc metalloproteinase-disintegrin-like atrolysin-A (Fragment)
891.332	2	1780.64	LHSWVECESGECCQ	LHSWVEC[57.0214]ESGEC[57.0214]C[57.0214]Q[0.9840]	Q92043	Zinc metalloproteinase-disintegrin-like atrolysin-A (Fragment)
954.869	2	1907.73	LHSWVECESGECCQQ	LHSWVEC[57.0214]ESGEC[57.0214]C[57.0214]QQ	Q92043	Zinc metalloproteinase-disintegrin-like atrolysin-A (Fragment)
1099.42	2	2196.84	LHSWVECESGECCQQCK	LHSWVEC[57.0214]ESGEC[57.0214]C[57.0214]Q[0.9840]QC[57.0214]K	Q92043	Zinc metalloproteinase-disintegrin-like atrolysin-A (Fragment)
733.285	3	2196.84	LHSWVECESGECCQQCK	LHSWVEC[57.0214]ESGEC[57.0214]C[57.0214]Q[0.9840]QC[57.0214]K	Q92043	Zinc metalloproteinase-disintegrin-like atrolysin-A (Fragment)
584.271	2	1168.53	QCVDVTTAYK	Q[-17.0265]C[57.0214]VDVTTAYK	Q92043	Zinc metalloproteinase-disintegrin-like atrolysin-A (Fragment)
592.784	2	1183.55	QCVDVTTAYK	QC[57.0214]VDVTTAYK	Q92043	Zinc metalloproteinase-disintegrin-like atrolysin-A (Fragment)
1187.45	2	2372.89	RSECDIAESCTGQSADCPTDD	RSEC[57.0214]DIAESC[57.0214]TGQSADC[57.0214]PTDD	Q92043	Zinc metalloproteinase-disintegrin-like atrolysin-A (Fragment)	sp|J3S830|VM33_CROAD
1407.56	2	2813.12	RSECDIAESCTGQSADCPTDDFHR	RSEC[57.0214]DIAESC[57.0214]TGQSADC[57.0214]PTDDFHR	Q92043	Zinc metalloproteinase-disintegrin-like atrolysin-A (Fragment)
938.71	3	2813.12	RSECDIAESCTGQSADCPTDDFHR	RSEC[57.0214]DIAESC[57.0214]TGQSADC[57.0214]PTDDFHR	Q92043	Zinc metalloproteinase-disintegrin-like atrolysin-A (Fragment)
704.284	4	2813.11	RSECDIAESCTGQSADCPTDDFHR	RSEC[57.0214]DIAESC[57.0214]TGQSADC[57.0214]PTDDFHR	Q92043	Zinc metalloproteinase-disintegrin-like atrolysin-A (Fragment)
581.246	2	1160.48	SDDGMVDHGTK	SDDGMVDHGTK	Q92043	Zinc metalloproteinase-disintegrin-like atrolysin-A (Fragment)
1329.51	2	2657.02	SECDIAESCTGQSADCPTDDFHR	SEC[57.0214]DIAESC[57.0214]TGQSADC[57.0214]PTDDFHR	Q92043	Zinc metalloproteinase-disintegrin-like atrolysin-A (Fragment)
886.676	3	2657.01	SECDIAESCTGQSADCPTDDFHR	SEC[57.0214]DIAESC[57.0214]TGQSADC[57.0214]PTDDFHR	Q92043	Zinc metalloproteinase-disintegrin-like atrolysin-A (Fragment)
1304.16	2	2606.27	SHDNAQLLTAIDLDEETLGLAPLGT	SHDNAQLLTAIDLDEETLGLAPLGT	Q92043	Zinc metalloproteinase-disintegrin-like atrolysin-A (Fragment)
729.919	2	1457.83	TINEIYIPLNIR	TINEIYIPLNIR	Q92043	Zinc metalloproteinase-disintegrin-like atrolysin-A (Fragment)
1188.16	2	2375.32	WIYQIVNTINEIYIPLNIR	WIYQIVNTINEIYIPLNIR	Q92043	Zinc metalloproteinase-disintegrin-like atrolysin-A (Fragment)
792.442	3	2374.31	WIYQIVNTINEIYIPLNIR	WIYQIVNTINEIYIPLNIR	Q92043	Zinc metalloproteinase-disintegrin-like atrolysin-A (Fragment)
447.519	3	1339.54	YSDDGMVDHGTK	YSDDGM[15.9949]VDHGTK	Q92043	Zinc metalloproteinase-disintegrin-like atrolysin-A (Fragment)
662.777	2	1323.54	YSDDGMVDHGTK	YSDDGMVDHGTK	Q92043	Zinc metalloproteinase-disintegrin-like atrolysin-A (Fragment)
670.775	2	1339.54	YSDDGMVDHGTK	YSDDGM[15.9949]VDHGTK	Q92043	Zinc metalloproteinase-disintegrin-like atrolysin-A (Fragment)
860.48	2	1718.95	IIVQSSADVTLDLFAK	IIVQSSADVTLDLFAK	Q9DGB9	Zinc metalloproteinase-disintegrin-like VAP1	sp|C5H5D1|VM31_CRODC, sp|Q076D1|VM31_CRODU
1110.04	4	4436.17	KSHDNAQLLTGINFNGPTAGLGYLGGICNTMYSAGIVQDHSK	KSHDNAQLLTGINFN[0.9840]GPTAGLGYLGGIC[57.0214]NTM[15.9949]YSAGIVQDHSK	Q9DGB9	Zinc metalloproteinase-disintegrin-like VAP1	sp|C5H5D1|VM31_CRODC, sp|Q076D1|VM31_CRODU
1109.79	4	4436.17	KSHDNAQLLTGINFNGPTAGLGYLGGICNTMYSAGIVQDHSK	KSHDNAQLLTGINFNGPTAGLGYLGGIC[57.0214]NTM[15.9949]YSAGIVQDHSK	Q9DGB9	Zinc metalloproteinase-disintegrin-like VAP1	sp|C5H5D1|VM31_CRODC, sp|Q076D1|VM31_CRODU
419.672	2	837.328	SAECTDR	SAEC[57.0214]TDR	Q9DGB9	Zinc metalloproteinase-disintegrin-like VAP1
1077.77	4	4307.07	SHDNAQLLTGINFNGPTAGLGYLGGICNTMYSAGIVQDHSK	SHDNAQLLTGINFNGPTAGLGYLGGIC[57.0214]NTM[15.9949]YSAGIVQDHSK	Q9DGB9	Zinc metalloproteinase-disintegrin-like VAP1	sp|C5H5D1|VM31_CRODC, sp|Q076D1|VM31_CRODU
1078.01	4	4308.08	SHDNAQLLTGINFNGPTAGLGYLGGICNTMYSAGIVQDHSK	SHDNAQLLTGIN[0.9840]FNGPTAGLGYLGGIC[57.0214]NTM[15.9949]YSAGIVQDHSK	Q9DGB9	Zinc metalloproteinase-disintegrin-like VAP1	sp|C5H5D1|VM31_CRODC, sp|Q076D1|VM31_CRODU
550.783	2	1099.58	VHQMVNIMK	VHQMVN[0.9840]IMK	P34182	Zinc metalloproteinase/disintegrin
1158.41	2	2315.83	AGEDCDCGSPANPCCDAATCK	AGEDC[57.0214]DC[57.0214]GSPANPC[57.0214]C[57.0214]DAATC[57.0214]K	P0C6E8	Zinc metalloproteinase/disintegrin (Fragment)
514.266	2	1026.52	IPCAPQDVK	IPC[57.0214]APQDVK	P0C6E8	Zinc metalloproteinase/disintegrin (Fragment)
457.724	2	913.433	PCAPQDVK	PC[57.0214]APQDVK	P0C6E8	Zinc metalloproteinase/disintegrin (Fragment)
1165.42	2	2328.82	AGEECDCGSPANPCCDAATCK	AGEEC[57.0214]DC[57.0214]GSPANPC[57.0214]C[57.0214]DAATC[57.0214]K	C9E1R9	Zinc metalloproteinase/disintegrin VMP-II	sp|C0HJM4|VM2_CROSM, sp|P0C7X7|VM212_CROSS, sp|P31981|VM2I_CROBA, sp|P31985|VM2I_CROCE, sp|P31986|VM2I_CROOL, sp|P31987|VM2I_CROVV, sp|P68520|VM2IC_CROAT, sp|P68521|VM2I_CRODD
508.231	2	1014.45	ARGDNPDDR	ARGDNPDDR	C9E1R9	Zinc metalloproteinase/disintegrin VMP-II	sp|C0HK50|VM2_CROTA, sp|P31981|VM2I_CROBA, sp|P31984|VM2I_CROMM, sp|P31985|VM2I_CROCE, sp|P31987|VM2I_CROVV, sp|Q072L5|VM2_BOTAS
576.232	2	1150.45	CTGQSADCPR	C[57.0214]TGQSADC[57.0214]PR	C9E1R9	Zinc metalloproteinase/disintegrin VMP-II	sp|A2CJE5|VM2IA_CROAT, sp|A2CJE6|VM2IV_CROVV, sp|C0HJM4|VM2_CROSM, sp|C0HK50|VM2_CROTA, sp|J3SBP9|VM28_CROAD, sp|J9Z332|VM2_CROAD, sp|P0C7X6|VM212_CROHD, sp|P0C7X7|VM212_CROSS, sp|P31981|VM2I_CROBA, sp|P31982|VM2I_CROCC, sp|P31984|VM2I_CROMM, sp|P31985|VM2I_CROCE, sp|P31986|VM2I_CROOL, sp|P31987|VM2I_CROVV, sp|P34182|VM2AE_CROAT, sp|P68520|VM2IC_CROAT, sp|P68521|VM2I_CRODD, sp|Q072L5|VM2_BOTAS
1229.94	2	2457.86	EAGEECDCGSPANPCCDAATCK	EAGEEC[57.0214]DC[57.0214]GSPANPC[57.0214]C[57.0214]DAATC[57.0214]K	C9E1R9	Zinc metalloproteinase/disintegrin VMP-II	sp|P0C7X7|VM212_CROSS, sp|P31985|VM2I_CROCE, sp|P31986|VM2I_CROOL
1036.87	2	2071.72	ECDCGSPANPCCDAATCK	EC[57.0214]DC[57.0214]GSPANPC[57.0214]C[57.0214]DAATC[57.0214]K	C9E1R9	Zinc metalloproteinase/disintegrin VMP-II	sp|C0HJM4|VM2_CROSM, sp|C0HK50|VM2_CROTA, sp|P0C7X6|VM212_CROHD, sp|P0C7X7|VM212_CROSS, sp|P31981|VM2I_CROBA, sp|P31985|VM2I_CROCE, sp|P31986|VM2I_CROOL, sp|P31987|VM2I_CROVV, sp|P68520|VM2IC_CROAT, sp|P68521|VM2I_CRODD
1101.39	2	2200.76	EECDCGSPANPCCDAATCK	EEC[57.0214]DC[57.0214]GSPANPC[57.0214]C[57.0214]DAATC[57.0214]K	C9E1R9	Zinc metalloproteinase/disintegrin VMP-II	sp|C0HJM4|VM2_CROSM, sp|C0HK50|VM2_CROTA, sp|P0C7X6|VM212_CROHD, sp|P0C7X7|VM212_CROSS, sp|P31981|VM2I_CROBA, sp|P31985|VM2I_CROCE, sp|P31986|VM2I_CROOL, sp|P31987|VM2I_CROVV, sp|P68520|VM2IC_CROAT, sp|P68521|VM2I_CRODD
413.743	2	825.472	ETVLLNR	E[-18.0106]TVLLNR	C9E1R9	Zinc metalloproteinase/disintegrin VMP-II	sp|P0C6E8|VM3G1_TRIGA
422.748	2	843.482	ETVLLNR	ETVLLNR	C9E1R9	Zinc metalloproteinase/disintegrin VMP-II	sp|P0C6E8|VM3G1_TRIGA
1129.9	2	2257.79	GEECDCGSPANPCCDAATCK	GEEC[57.0214]DC[57.0214]GSPANPC[57.0214]C[57.0214]DAATC[57.0214]K	C9E1R9	Zinc metalloproteinase/disintegrin VMP-II	sp|C0HJM4|VM2_CROSM, sp|C0HK50|VM2_CROTA, sp|P0C7X6|VM212_CROHD, sp|P0C7X7|VM212_CROSS, sp|P31981|VM2I_CROBA, sp|P31985|VM2I_CROCE, sp|P31986|VM2I_CROOL, sp|P31987|VM2I_CROVV, sp|P68520|VM2IC_CROAT, sp|P68521|VM2I_CRODD
753.601	3	2257.77	GEECDCGSPANPCCDAATCK	GEEC[57.0214]DC[57.0214]GSPANPC[57.0214]C[57.0214]DAATC[57.0214]K	C9E1R9	Zinc metalloproteinase/disintegrin VMP-II	sp|C0HJM4|VM2_CROSM, sp|C0HK50|VM2_CROTA, sp|P0C7X6|VM212_CROHD, sp|P0C7X7|VM212_CROSS, sp|P31981|VM2I_CROBA, sp|P31985|VM2I_CROCE, sp|P31986|VM2I_CROOL, sp|P31987|VM2I_CROVV, sp|P68520|VM2IC_CROAT, sp|P68521|VM2I_CRODD
505.277	2	1008.54	IWVHEIVN	IWVHEIVN	C9E1R9	Zinc metalloproteinase/disintegrin VMP-II
555.801	2	1109.59	IWVHEIVNT	IWVHEIVNT	C9E1R9	Zinc metalloproteinase/disintegrin VMP-II
792.433	2	1582.86	IWVHEIVNTINVF	IWVHEIVNTINVF	C9E1R9	Zinc metalloproteinase/disintegrin VMP-II
938.497	3	2812.45	KSVGIITDHSAINLWVAVTMAHELAH	KSVGIITDHSAINLWVAVTMAHELAH	C9E1R9	Zinc metalloproteinase/disintegrin VMP-II
549.799	2	1097.59	LNLTPEQQR	LNLTPEQQR	C9E1R9	Zinc metalloproteinase/disintegrin VMP-II	sp|J3S829|VM32A_CROAD, sp|J3SDW6|VM32D_CROAD, sp|J3SDW8|VM38_CROAD, sp|P0C6E8|VM3G1_TRIGA
803.842	2	1605.67	LRPGAQCAEGLCCD	LRPGAQC[57.0214]AEGLC[57.0214]C[57.0214]D	C9E1R9	Zinc metalloproteinase/disintegrin VMP-II	sp|C0HJM5|VM2_CERSA, sp|P31981|VM2I_CROBA, sp|P31985|VM2I_CROCE, sp|Q072L5|VM2_BOTAS
867.871	2	1735.74	LRPGAQCAEGLCCDQ	LRPGAQC[57.0214]AEGLC[57.0214]C[57.0214]DQ	C9E1R9	Zinc metalloproteinase/disintegrin VMP-II	sp|C0HJM5|VM2_CERSA, sp|P31981|VM2I_CROBA, sp|P31985|VM2I_CROCE, sp|Q072L5|VM2_BOTAS
1025.94	2	2049.86	LRPGAQCAEGLCCDQCR	LRPGAQC[57.0214]AEGLC[57.0214]C[57.0214]DQC[57.0214]R	C9E1R9	Zinc metalloproteinase/disintegrin VMP-II	sp|C0HJM5|VM2_CERSA, sp|P31981|VM2I_CROBA, sp|P31985|VM2I_CROCE, sp|Q072L5|VM2_BOTAS
684.294	3	2049.86	LRPGAQCAEGLCCDQCR	LRPGAQC[57.0214]AEGLC[57.0214]C[57.0214]DQC[57.0214]R	C9E1R9	Zinc metalloproteinase/disintegrin VMP-II	sp|C0HJM5|VM2_CERSA, sp|P31981|VM2I_CROBA, sp|P31985|VM2I_CROCE, sp|Q072L5|VM2_BOTAS
605.315	2	1208.62	QLNLTPEQQR	Q[-17.0265]LNLTPEQQR	C9E1R9	Zinc metalloproteinase/disintegrin VMP-II	sp|J3S829|VM32A_CROAD, sp|J3SDW6|VM32D_CROAD, sp|J3SDW8|VM38_CROAD, sp|P0C6E8|VM3G1_TRIGA
664.372	2	1326.73	YIELVIVADHR	YIELVIVADHR	C9E1R9	Zinc metalloproteinase/disintegrin VMP-II
443.25	3	1326.74	YIELVIVADHR	YIELVIVADHR	C9E1R9	Zinc metalloproteinase/disintegrin VMP-II

## Sheet: C. p. pricei Durango
M/Z	Charge	Observed Mass	Peptide Sequence	Modified Sequence	Accession	Protein Description	Shared Proteins
835.366	2	1668.72	CGWGGHGRPQDATDR	C[57.0214]GWGGHGRPQDATDR	P00623	Acidic phospholipase A2 beta	sp|D6MKR0|PA2A6_CROHD, sp|Q7ZTA8|PA2AE_CROVV
551.571	3	1651.69	CGWGGHGRPQDATDR	C[-17.0265]GWGGHGRPQDATDR	P00623	Acidic phospholipase A2 beta	sp|D6MKR0|PA2A6_CROHD, sp|Q7ZTA8|PA2AE_CROVV
1025.42	2	2048.84	GCYCGWGGHGRPQDATDR	GC[57.0214]YC[57.0214]GWGGHGRPQDATDR	P00623	Acidic phospholipase A2 beta	sp|D6MKR0|PA2A6_CROHD, sp|Q7ZTA8|PA2AE_CROVV
683.952	3	2048.84	GCYCGWGGHGRPQDATDR	GC[57.0214]YC[57.0214]GWGGHGRPQDATDR	P00623	Acidic phospholipase A2 beta	sp|D6MKR0|PA2A6_CROHD, sp|Q7ZTA8|PA2AE_CROVV
1185.99	2	2369.98	SAYGCYCGWGGHGRPQDATDR	SAYGC[57.0214]YC[57.0214]GWGGHGRPQDATDR	P00623	Acidic phospholipase A2 beta	sp|D6MKR0|PA2A6_CROHD, sp|Q7ZTA8|PA2AE_CROVV
790.996	3	2369.97	SAYGCYCGWGGHGRPQDATDR	SAYGC[57.0214]YC[57.0214]GWGGHGRPQDATDR	P00623	Acidic phospholipase A2 beta	sp|D6MKR0|PA2A6_CROHD, sp|Q7ZTA8|PA2AE_CROVV
654.865	2	1307.72	SLVQFETLIMK	SLVQFETLIMK	P00623	Acidic phospholipase A2 beta	sp|P00624|PA2A_CROAT, sp|Q800C1|PA2AH_CROVV, sp|Q800C4|PA2AA_CROVV
662.863	2	1323.72	SLVQFETLIMK	SLVQFETLIM[15.9949]K	P00623	Acidic phospholipase A2 beta	sp|P00624|PA2A_CROAT, sp|Q800C1|PA2AH_CROVV, sp|Q800C4|PA2AA_CROVV
540.254	2	1078.5	DNIPTYDNK	DNIPTYDNK	Q7ZTA7	Acidic phospholipase A2 CoaPLA2
425.245	2	848.479	SLLQFNK	SLLQFNK	P86806	Basic phospholipase A2 10	sp|P0CAS3|PA2BC_CRODR, sp|P0CAS6|PA2BF_CRODU, sp|P0DJN3|PA2B2_CRODM, sp|P0DJN4|PA2B2_CROMT, sp|P24027|PA2BA_CRODU
789.286	2	1576.56	CCFVHDCCYEK	C[57.0214]C[57.0214]FVHDC[57.0214]C[57.0214]YEK	Q71QE8	Basic phospholipase A2 Cvv-N6	sp|P0CAS6|PA2BF_CRODU, sp|P0CAS7|PA2BG_CRODU, sp|P0CV89|PA23_CROAT
526.526	3	1576.56	CCFVHDCCYEK	C[57.0214]C[57.0214]FVHDC[57.0214]C[57.0214]YEK	Q71QE8	Basic phospholipase A2 Cvv-N6	sp|P0CAS6|PA2BF_CRODU, sp|P0CAS7|PA2BG_CRODU, sp|P0CV89|PA23_CROAT
780.772	2	1559.53	CCFVHDCCYEK	C[-17.0265]C[57.0214]FVHDC[57.0214]C[57.0214]YEK	Q71QE8	Basic phospholipase A2 Cvv-N6	sp|P0CAS6|PA2BF_CRODU, sp|P0CAS7|PA2BG_CRODU, sp|P0CV89|PA23_CROAT
536.708	2	1071.41	GCYCGWGGR	GC[57.0214]YC[57.0214]GWGGR	Q71QE8	Basic phospholipase A2 Cvv-N6	sp|C0HK05|PA2BC_CROOL, sp|P0CAS2|PA2B6_CRODO, sp|P0CAS4|PA2BD_CRODR, sp|P0CAS6|PA2BF_CRODU, sp|P0CV89|PA23_CROAT, sp|P62022|PA2BC_CRODU, sp|P62023|PA2B1_CROSS, sp|P86169|PA2BA_CRODR, sp|P86806|PA2BA_CRODM
619.298	2	1236.59	KNAFPFYTSY	KNAFPFYTSY	Q71QE8	Basic phospholipase A2 Cvv-N6	sp|P0CV89|PA23_CROAT
809.356	2	1616.71	KNAFPFYTSYGCY	KNAFPFYTSYGC[57.0214]Y	Q71QE8	Basic phospholipase A2 Cvv-N6	sp|P0CV89|PA23_CROAT
1146.49	2	2290.95	KNAFPFYTSYGCYCGWGGR	KN[0.9840]AFPFYTSYGC[57.0214]YC[57.0214]GWGGR	Q71QE8	Basic phospholipase A2 Cvv-N6	sp|P0CV89|PA23_CROAT
1145.99	2	2289.99	KNAFPFYTSYGCYCGWGGR	KNAFPFYTSYGC[57.0214]YC[57.0214]GWGGR	Q71QE8	Basic phospholipase A2 Cvv-N6	sp|P0CV89|PA23_CROAT
764.331	3	2289.98	KNAFPFYTSYGCYCGWGGR	KNAFPFYTSYGC[57.0214]YC[57.0214]GWGGR	Q71QE8	Basic phospholipase A2 Cvv-N6	sp|P0CV89|PA23_CROAT
410.697	2	819.382	LTNCSPK	LTN[0.9840]C[57.0214]SPK	Q71QE8	Basic phospholipase A2 Cvv-N6
1081.95	2	2161.89	NAFPFYTSYGCYCGWGGR	NAFPFYTSYGC[57.0214]YC[57.0214]GWGGR	Q71QE8	Basic phospholipase A2 Cvv-N6	sp|P0CV89|PA23_CROAT
721.633	3	2161.89	NAFPFYTSYGCYCGWGGR	NAFPFYTSYGC[57.0214]YC[57.0214]GWGGR	Q71QE8	Basic phospholipase A2 Cvv-N6	sp|P0CV89|PA23_CROAT
712.279	2	1422.55	TSYGCYCGWGGR	TSYGC[57.0214]YC[57.0214]GWGGR	Q71QE8	Basic phospholipase A2 Cvv-N6	sp|P0CV89|PA23_CROAT
793.811	2	1585.62	YTSYGCYCGWGGR	YTSYGC[57.0214]YC[57.0214]GWGGR	Q71QE8	Basic phospholipase A2 Cvv-N6	sp|P0CV89|PA23_CROAT
401.734	2	801.455	AVAICLR	AVAIC[57.0214]LR	Q8UVZ7	Basic phospholipase A2 homolog Cax-K49	sp|P0DUP2|PA2H2_CROOA
486.167	2	970.324	EMCECDK	EMC[57.0214]EC[57.0214]DK	Q8UVZ7	Basic phospholipase A2 homolog Cax-K49	sp|P0DUP2|PA2H2_CROOA
885.886	2	1769.76	EMCECDKAVAICLR	EM[15.9949]C[57.0214]EC[57.0214]DKAVAIC[57.0214]LR	Q8UVZ7	Basic phospholipase A2 homolog Cax-K49	sp|P0DUP2|PA2H2_CROOA
498.735	2	995.461	ENLDTYNK	ENLDTYNK	Q8UVZ7	Basic phospholipase A2 homolog Cax-K49	sp|P0DUP2|PA2H2_CROOA
553.777	2	1105.54	ENLDTYNKK	E[-18.0106]NLDTYNKK	Q8UVZ7	Basic phospholipase A2 homolog Cax-K49	sp|P0DUP2|PA2H2_CROOA
562.783	2	1123.56	ENLDTYNKK	ENLDTYNKK	Q8UVZ7	Basic phospholipase A2 homolog Cax-K49	sp|P0DUP2|PA2H2_CROOA
488.742	2	975.473	KLTDCDPK	KLTDC[57.0214]DPK	Q8UVZ7	Basic phospholipase A2 homolog Cax-K49	sp|P0DUP2|PA2H2_CROOA
424.695	2	847.377	LTDCDPK	LTDC[57.0214]DPK	Q8UVZ7	Basic phospholipase A2 homolog Cax-K49	sp|P0DUP2|PA2H2_CROOA
468.247	2	934.483	MILQETGK	M[15.9949]ILQETGK	Q8UVZ7	Basic phospholipase A2 homolog Cax-K49	sp|P0DUP2|PA2H2_CROOA
460.25	2	918.487	MILQETGK	MILQETGK	Q8UVZ7	Basic phospholipase A2 homolog Cax-K49	sp|P0DUP2|PA2H2_CROOA
373.226	2	744.441	SLVELGK	SLVELGK	Q8UVZ7	Basic phospholipase A2 homolog Cax-K49	sp|P0DUP2|PA2H2_CROOA
481.756	2	961.501	PPAGPDVGPR	PPAGPDVGPR	P0CJ34	Bradykinin inhibitor peptide	sp|P85024|BKIP_CROVV
532.28	2	1062.55	TPPAGPDVGPR	TPPAGPDVGPR	P0CJ34	Bradykinin inhibitor peptide	sp|P85024|BKIP_CROVV
426.705	2	851.397	GNGCFGLK	GNGC[57.0214]FGLK	Q2PE51	Bradykinin-potentiating and C-type natriuretic peptides	sp|P0CV87|BNP_CROAT, sp|Q90Y12|BNP_CRODU
485.22	2	968.429	QQWPPGHH	Q[-17.0265]QWPPGHH	P0C7J9	Bradykinin-potentiating peptide 11a
638.815	2	1275.62	QQWPPGHHIPP	Q[-17.0265]QWPPGHHIPP	P0C7J9	Bradykinin-potentiating peptide 11a
834.904	2	1667.8	WSDGSSIIYVNWNK	WSDGSSIIYVNWNK	J3SBP0	C-type lectin 9a
521.228	2	1040.45	DAFLCQCK	DAFLC[57.0214]QC[57.0214]K	P21963	C-type lectin Cal	sp|P84987|LECG_CRORU
594.762	2	1187.52	DAFLCQCKF	DAFLC[57.0214]QC[57.0214]KF	P21963	C-type lectin Cal	sp|P84987|LECG_CRORU
621.265	2	1240.52	DFSWEWTDR	DFSWEWTDR	P21963	C-type lectin Cal	sp|P84987|LECG_CRORU
685.312	2	1368.62	KDFSWEWTDR	KDFSWEWTDR	P21963	C-type lectin Cal	sp|P84987|LECG_CRORU
749.36	2	1496.71	KKDFSWEWTDR	KKDFSWEWTDR	P21963	C-type lectin Cal	sp|P84987|LECG_CRORU
654.332	2	1306.65	KYKPGCHLASF	KYKPGC[57.0214]HLASF	P21963	C-type lectin Cal	sp|P84987|LECG_CRORU
800.912	2	1599.82	KYKPGCHLASFHR	KYKPGC[57.0214]HLASFHR	P21963	C-type lectin Cal
534.277	3	1599.82	KYKPGCHLASFHR	KYKPGC[57.0214]HLASFHR	P21963	C-type lectin Cal
639.793	2	1277.57	LWNDQVCESK	LWNDQVC[57.0214]ESK	P21963	C-type lectin Cal	sp|P84987|LECG_CRORU
572.263	2	1142.51	NQPDHYQNK	NQPDHYQNK	P21963	C-type lectin Cal
591.285	2	1180.56	PGCHLASFHR	PGC[57.0214]HLASFHR	P21963	C-type lectin Cal
958.949	2	1915.89	YGESLEIAEYISDYHK	YGESLEIAEYISDYHK	P21963	C-type lectin Cal	sp|P84987|LECG_CRORU
736.864	2	1471.72	YKPGCHLASFHR	YKPGC[57.0214]HLASFHR	P21963	C-type lectin Cal
491.579	3	1471.72	YKPGCHLASFHR	YKPGC[57.0214]HLASFHR	P21963	C-type lectin Cal
779.882	2	1557.76	EFCVELVSLSGYR	EFC[57.0214]VELVSLSGYR	P84987	C-type Lectin CRL
656.803	2	1311.6	SCIDYLNWNK	SC[57.0214]IDYLNWNK	P84987	C-type Lectin CRL
953.031	2	1904.02	KPEIQNKIVDLHNSLR	KPEIQN[0.9840]KIVDLHNSLR	F8S0Y4	Cysteine-rich secretory protein
635.69	3	1904.02	KPEIQNKIVDLHNSLR	KPEIQ[0.9840]NKIVDLHNSLR	F8S0Y4	Cysteine-rich secretory protein
882.844	2	1765.67	MQSDCSAICFCQNK	M[15.9949]QSDC[57.0214]SAIC[57.0214]FC[57.0214]QNK	F8S0Y4	Cysteine-rich secretory protein
659.351	2	1316.69	RSVNPTASNMLK	RSVNPTASNMLK	F8S0Y4	Cysteine-rich secretory protein	sp|Q7ZT99|CRVP_CROAT
667.348	2	1332.69	RSVNPTASNMLK	RSVNPTASNM[15.9949]LK	F8S0Y4	Cysteine-rich secretory protein	sp|Q7ZT99|CRVP_CROAT
1262.98	2	2523.97	SGPPCGDCPSACDNGLCTNPCTK	SGPPC[57.0214]GDC[57.0214]PSAC[57.0214]DNGLC[57.0214]TNPC[57.0214]TK	F8S0Y4	Cysteine-rich secretory protein	sp|Q7ZT99|CRVP_CROAT
842.326	3	2523.95	SGPPCGDCPSACDNGLCTNPCTK	SGPPC[57.0214]GDC[57.0214]PSAC[57.0214]DNGLC[57.0214]TNPC[57.0214]TK	F8S0Y4	Cysteine-rich secretory protein	sp|Q7ZT99|CRVP_CROAT
617.298	2	1232.59	SLVQQAGCQDK	SLVQQAGC[57.0214]QDK	F8S0Y4	Cysteine-rich secretory protein	sp|Q7ZT99|CRVP_CROAT
569.754	2	1137.5	SVDFDSESPR	SVDFDSESPR	F8S0Y4	Cysteine-rich secretory protein	sp|Q7ZT99|CRVP_CROAT
1008.85	3	3023.51	SVDFDSESPRKPEIQNKIVDLHNSLR	SVDFDSESPRKPEIQN[0.9840]KIVDLHNSLR	F8S0Y4	Cysteine-rich secretory protein
581.3	2	1160.59	SVNPTASNMLK	SVNPTASNMLK	F8S0Y4	Cysteine-rich secretory protein	sp|Q7ZT99|CRVP_CROAT
589.298	2	1176.59	SVNPTASNMLK	SVNPTASNM[15.9949]LK	F8S0Y4	Cysteine-rich secretory protein	sp|Q7ZT99|CRVP_CROAT
484.716	2	967.422	CIESHSPR	C[-17.0265]IESHSPR	Q7ZT99	Cysteine-rich venom protein catrin
493.23	2	984.446	CIESHSPR	C[57.0214]IESHSPR	Q7ZT99	Cysteine-rich venom protein catrin
329.156	3	984.444	CIESHSPR	C[57.0214]IESHSPR	Q7ZT99	Cysteine-rich venom protein catrin
529.235	2	1056.46	EDKYTNCK	EDKYTNC[57.0214]K	Q7ZT99	Cysteine-rich venom protein catrin
777.338	2	1552.67	MEWYPEAAANAER	M[15.9949]EWYPEAAANAER	Q7ZT99	Cysteine-rich venom protein catrin
769.341	2	1536.67	MEWYPEAAANAER	MEWYPEAAANAER	Q7ZT99	Cysteine-rich venom protein catrin
627.791	2	1253.57	WSPSDSLYGSR	WSPSDSLYGSR	P0CV92	Glutaminyl-peptide cyclotransferase (Fragments)
707.312	2	1412.61	IGGDECNINEHR	IGGDEC[57.0214]NINEHR	J3SBQ3	Inactive snake venom serine proteinase 13	sp|B0FXM3|VSP17_CRODU, sp|F8S114|VSPCR_CROAD, sp|J3RY93|VSPC_CROAD, sp|J3S3W5|VSP1_CROAD, sp|J3S835|VSP8_CROAD, sp|J3SDW9|VSPE_CROAD, sp|P0DJG6|VSP_CROVV, sp|Q2QA04|VSP_CRODD, sp|Q9PRW2|VSP3_CROAT, sp|Q9PRW4|VSPA1_CROAT
756.847	2	1511.68	VIGGDECNINEHR	VIGGDEC[57.0214]NINEHR	J3SBQ3	Inactive snake venom serine proteinase 13	sp|B0FXM3|VSP17_CRODU, sp|F8S114|VSPCR_CROAD, sp|J3RY93|VSPC_CROAD, sp|J3S3W5|VSP1_CROAD, sp|J3S835|VSP8_CROAD, sp|J3SDW9|VSPE_CROAD, sp|P0DJG6|VSP_CROVV, sp|Q2QA04|VSP_CRODD, sp|Q9PRW2|VSP3_CROAT, sp|Q9PRW4|VSPA1_CROAT
504.9	3	1511.68	VIGGDECNINEHR	VIGGDEC[57.0214]NINEHR	J3SBQ3	Inactive snake venom serine proteinase 13	sp|B0FXM3|VSP17_CRODU, sp|F8S114|VSPCR_CROAD, sp|J3RY93|VSPC_CROAD, sp|J3S3W5|VSP1_CROAD, sp|J3S835|VSP8_CROAD, sp|J3SDW9|VSPE_CROAD, sp|P0DJG6|VSP_CROVV, sp|Q2QA04|VSP_CRODD, sp|Q9PRW2|VSP3_CROAT, sp|Q9PRW4|VSPA1_CROAT
778.344	2	1554.69	VIGGDECNINEHR	n[42.0106]VIGGDEC[57.0214]N[0.9840]INEHR	J3SBQ3	Inactive snake venom serine proteinase 13	sp|B0FXM3|VSP17_CRODU, sp|F8S114|VSPCR_CROAD, sp|J3RY93|VSPC_CROAD, sp|J3S3W5|VSP1_CROAD, sp|J3S835|VSP8_CROAD, sp|J3SDW9|VSPE_CROAD, sp|P0DJG6|VSP_CROVV, sp|Q2QA04|VSP_CRODD, sp|Q9PRW2|VSP3_CROAT, sp|Q9PRW4|VSPA1_CROAT
688.698	3	2063.09	DCADIVINDLSLIHQLPK	DC[57.0214]ADIVINDLSLIHQLPK	C0HJE7	L-amino acid oxidase bordonein-L	sp|F8S0Z5|OXLA2_CROAD, sp|K9N7B7|OXLA_CRODM, sp|P56742|OXLA_CROAT
1032.54	2	2063.09	DCADIVINDLSLIHQLPK	DC[57.0214]ADIVINDLSLIHQLPK	C0HJE7	L-amino acid oxidase bordonein-L	sp|F8S0Z5|OXLA2_CROAD, sp|K9N7B7|OXLA_CRODM, sp|P56742|OXLA_CROAT
1667.29	2	3332.6	EGNLSPGAVDMIGDLLNEDSGYYVSFIESLK	EGNLSPGAVDMIGDLLN[0.9840]EDSGYYVSFIESLK	C0HJE7	L-amino acid oxidase bordonein-L	sp|F8S0Z5|OXLA2_CROAD, sp|K9N7B7|OXLA_CRODM, sp|O93364|OXLA_CROAD, sp|P56742|OXLA_CROAT
1674.8	2	3347.62	EGNLSPGAVDMIGDLLNEDSGYYVSFIESLK	EGNLSPGAVDM[15.9949]IGDLLNEDSGYYVSFIESLK	C0HJE7	L-amino acid oxidase bordonein-L	sp|F8S0Z5|OXLA2_CROAD, sp|K9N7B7|OXLA_CRODM, sp|O93364|OXLA_CROAD, sp|P56742|OXLA_CROAT
1116.87	3	3347.62	EGNLSPGAVDMIGDLLNEDSGYYVSFIESLK	EGNLSPGAVDM[15.9949]IGDLLNEDSGYYVSFIESLK	C0HJE7	L-amino acid oxidase bordonein-L	sp|F8S0Z5|OXLA2_CROAD, sp|K9N7B7|OXLA_CRODM, sp|O93364|OXLA_CROAD, sp|P56742|OXLA_CROAT
1666.28	2	3331.59	EGNLSPGAVDMIGDLLNEDSGYYVSFIESLK	E[-18.0106]GNLSPGAVDM[15.9949]IGDLLN[0.9840]EDSGYYVSFIESLK	C0HJE7	L-amino acid oxidase bordonein-L	sp|F8S0Z5|OXLA2_CROAD, sp|K9N7B7|OXLA_CRODM, sp|O93364|OXLA_CROAD, sp|P56742|OXLA_CROAT
1666.28	2	3332.6	EGNLSPGAVDMIGDLLNEDSGYYVSFIESLK	E[-18.0106]GN[0.9840]LSPGAVDM[15.9949]IGDLLNEDSGYYVSFIESLK	C0HJE7	L-amino acid oxidase bordonein-L	sp|F8S0Z5|OXLA2_CROAD, sp|K9N7B7|OXLA_CRODM, sp|O93364|OXLA_CROAD, sp|P56742|OXLA_CROAT
1666.8	2	3331.57	EGNLSPGAVDMIGDLLNEDSGYYVSFIESLK	EGNLSPGAVDMIGDLLNEDSGYYVSFIESLK	C0HJE7	L-amino acid oxidase bordonein-L	sp|F8S0Z5|OXLA2_CROAD, sp|K9N7B7|OXLA_CRODM, sp|O93364|OXLA_CROAD, sp|P56742|OXLA_CROAT
1479.7	3	4436.11	EGNLSPGAVDMIGDLLNEDSGYYVSFIESLKHDDIFGYEK	EGNLSPGAVDMIGDLLNEDSGYYVSFIESLKHDDIFGYEK	C0HJE7	L-amino acid oxidase bordonein-L	sp|F8S0Z5|OXLA2_CROAD, sp|K9N7B7|OXLA_CRODM, sp|O93364|OXLA_CROAD, sp|P56742|OXLA_CROAT
1485.36	3	4453.13	EGNLSPGAVDMIGDLLNEDSGYYVSFIESLKHDDIFGYEK	EGNLSPGAVDM[15.9949]IGDLLN[0.9840]EDSGYYVSFIESLKHDDIFGYEK	C0HJE7	L-amino acid oxidase bordonein-L	sp|F8S0Z5|OXLA2_CROAD, sp|K9N7B7|OXLA_CRODM, sp|O93364|OXLA_CROAD, sp|P56742|OXLA_CROAT
1485.36	3	4453.09	EGNLSPGAVDMIGDLLNEDSGYYVSFIESLKHDDIFGYEK	EGN[0.9840]LSPGAVDM[15.9949]IGDLLNEDSGYYVSFIESLKHDDIFGYEK	C0HJE7	L-amino acid oxidase bordonein-L	sp|F8S0Z5|OXLA2_CROAD, sp|K9N7B7|OXLA_CRODM, sp|O93364|OXLA_CROAD, sp|P56742|OXLA_CROAT
1479.02	3	4436.11	EGNLSPGAVDMIGDLLNEDSGYYVSFIESLKHDDIFGYEK	E[-18.0106]GNLSPGAVDM[15.9949]IGDLLNEDSGYYVSFIESLKHDDIFGYEK	C0HJE7	L-amino acid oxidase bordonein-L	sp|F8S0Z5|OXLA2_CROAD, sp|K9N7B7|OXLA_CRODM, sp|O93364|OXLA_CROAD, sp|P56742|OXLA_CROAT
1122.53	2	2243.06	FDEIVGGMDQLPTSMYEAIK	FDEIVGGMDQLPTSMYEAIK	C0HJE7	L-amino acid oxidase bordonein-L	sp|F8S0Z5|OXLA2_CROAD, sp|K9N7B7|OXLA_CRODM, sp|O93364|OXLA_CROAD, sp|P56742|OXLA_CROAT
1130.53	2	2259.05	FDEIVGGMDQLPTSMYEAIK	FDEIVGGMDQLPTSM[15.9949]YEAIK	C0HJE7	L-amino acid oxidase bordonein-L	sp|F8S0Z5|OXLA2_CROAD, sp|K9N7B7|OXLA_CRODM, sp|O93364|OXLA_CROAD, sp|P56742|OXLA_CROAT
1130.53	2	2259.05	FDEIVGGMDQLPTSMYEAIK	FDEIVGGM[15.9949]DQLPTSMYEAIK	C0HJE7	L-amino acid oxidase bordonein-L	sp|F8S0Z5|OXLA2_CROAD, sp|K9N7B7|OXLA_CRODM, sp|O93364|OXLA_CROAD, sp|P56742|OXLA_CROAT
462.763	2	923.515	FEPPLPPK	FEPPLPPK	C0HJE7	L-amino acid oxidase bordonein-L	sp|F8S0Z5|OXLA2_CROAD, sp|K9N7B7|OXLA_CRODM, sp|O93364|OXLA_CROAD, sp|P56742|OXLA_CROAT
526.811	2	1051.61	FEPPLPPKK	FEPPLPPKK	C0HJE7	L-amino acid oxidase bordonein-L	sp|F8S0Z5|OXLA2_CROAD, sp|K9N7B7|OXLA_CRODM, sp|O93364|OXLA_CROAD, sp|P56742|OXLA_CROAT
1269.6	2	2537.25	FGLQLNEFFQENENAWYFIK	FGLQLNEFFQ[0.9840]ENENAWYFIK	C0HJE7	L-amino acid oxidase bordonein-L	sp|K9N7B7|OXLA_CRODM
1269.6	2	2537.22	FGLQLNEFFQENENAWYFIK	FGLQLN[0.9840]EFFQENENAWYFIK	C0HJE7	L-amino acid oxidase bordonein-L	sp|K9N7B7|OXLA_CRODM
829.396	2	1656.79	GIGDDANFFQALDFK	GIGDDANFFQALDFK	C0HJE7	L-amino acid oxidase bordonein-L	sp|F8S0Z5|OXLA2_CROAD, sp|K9N7B7|OXLA_CRODM, sp|O93364|OXLA_CROAD, sp|P56742|OXLA_CROAT
562.256	2	1122.5	HDDIFGYEK	HDDIFGYEK	C0HJE7	L-amino acid oxidase bordonein-L	sp|F8S0Z5|OXLA2_CROAD, sp|K9N7B7|OXLA_CRODM, sp|O93364|OXLA_CROAD, sp|P56742|OXLA_CROAT
1625.36	2	3249.69	HVVIVGAGMAGLSAAYVLAGAGHQVTVLEASER	HVVIVGAGM[15.9949]AGLSAAYVLAGAGHQVTVLEASER	C0HJE7	L-amino acid oxidase bordonein-L	sp|K9N7B7|OXLA_CRODM
1083.91	3	3248.72	HVVIVGAGMAGLSAAYVLAGAGHQVTVLEASER	HVVIVGAGM[15.9949]AGLSAAYVLAGAGHQVTVLEASER	C0HJE7	L-amino acid oxidase bordonein-L	sp|K9N7B7|OXLA_CRODM
1625.85	2	3250.7	HVVIVGAGMAGLSAAYVLAGAGHQVTVLEASER	HVVIVGAGM[15.9949]AGLSAAYVLAGAGHQ[0.9840]VTVLEASER	C0HJE7	L-amino acid oxidase bordonein-L	sp|K9N7B7|OXLA_CRODM
1084.23	3	3249.73	HVVIVGAGMAGLSAAYVLAGAGHQVTVLEASER	HVVIVGAGM[15.9949]AGLSAAYVLAGAGHQ[0.9840]VTVLEASER	C0HJE7	L-amino acid oxidase bordonein-L	sp|K9N7B7|OXLA_CRODM
583.353	2	1164.7	IKFEPPLPPK	IKFEPPLPPK	C0HJE7	L-amino acid oxidase bordonein-L	sp|F8S0Z5|OXLA2_CROAD, sp|K9N7B7|OXLA_CRODM, sp|O93364|OXLA_CROAD, sp|P56742|OXLA_CROAT
647.4	2	1292.79	IKFEPPLPPKK	IKFEPPLPPKK	C0HJE7	L-amino acid oxidase bordonein-L	sp|F8S0Z5|OXLA2_CROAD, sp|K9N7B7|OXLA_CRODM, sp|O93364|OXLA_CROAD, sp|P56742|OXLA_CROAT
889.108	3	2664.31	KFGLQLNEFFQENENAWYFIK	KFGLQLNEFFQENENAWYFIK	C0HJE7	L-amino acid oxidase bordonein-L	sp|K9N7B7|OXLA_CRODM
817.404	2	1632.8	QFQHFSEALTAPFK	Q[-17.0265]FQHFSEALTAPFK	C0HJE7	L-amino acid oxidase bordonein-L	sp|F8S0Z5|OXLA2_CROAD, sp|K9N7B7|OXLA_CRODM, sp|O93364|OXLA_CROAD, sp|P56742|OXLA_CROAT
1200.58	2	2399.15	RFDEIVGGMDQLPTSMYEAIK	RFDEIVGGMDQLPTSMYEAIK	C0HJE7	L-amino acid oxidase bordonein-L	sp|F8S0Z5|OXLA2_CROAD, sp|K9N7B7|OXLA_CRODM, sp|O93364|OXLA_CROAD, sp|P56742|OXLA_CROAT
800.724	3	2399.16	RFDEIVGGMDQLPTSMYEAIK	RFDEIVGGMDQLPTSMYEAIK	C0HJE7	L-amino acid oxidase bordonein-L	sp|F8S0Z5|OXLA2_CROAD, sp|K9N7B7|OXLA_CRODM, sp|O93364|OXLA_CROAD, sp|P56742|OXLA_CROAT
1208.58	2	2415.15	RFDEIVGGMDQLPTSMYEAIK	RFDEIVGGMDQLPTSM[15.9949]YEAIK	C0HJE7	L-amino acid oxidase bordonein-L	sp|F8S0Z5|OXLA2_CROAD, sp|K9N7B7|OXLA_CRODM, sp|O93364|OXLA_CROAD, sp|P56742|OXLA_CROAT
806.056	3	2415.15	RFDEIVGGMDQLPTSMYEAIK	RFDEIVGGMDQLPTSM[15.9949]YEAIK	C0HJE7	L-amino acid oxidase bordonein-L	sp|F8S0Z5|OXLA2_CROAD, sp|K9N7B7|OXLA_CRODM, sp|O93364|OXLA_CROAD, sp|P56742|OXLA_CROAT
1208.58	2	2415.15	RFDEIVGGMDQLPTSMYEAIK	RFDEIVGGM[15.9949]DQLPTSMYEAIK	C0HJE7	L-amino acid oxidase bordonein-L	sp|F8S0Z5|OXLA2_CROAD, sp|K9N7B7|OXLA_CRODM, sp|O93364|OXLA_CROAD, sp|P56742|OXLA_CROAT
806.056	3	2415.16	RFDEIVGGMDQLPTSMYEAIK	RFDEIVGGM[15.9949]DQLPTSMYEAIK	C0HJE7	L-amino acid oxidase bordonein-L	sp|F8S0Z5|OXLA2_CROAD, sp|K9N7B7|OXLA_CRODM, sp|O93364|OXLA_CROAD, sp|P56742|OXLA_CROAT
1216.58	2	2431.14	RFDEIVGGMDQLPTSMYEAIK	RFDEIVGGM[15.9949]DQLPTSM[15.9949]YEAIK	C0HJE7	L-amino acid oxidase bordonein-L	sp|F8S0Z5|OXLA2_CROAD, sp|K9N7B7|OXLA_CRODM, sp|O93364|OXLA_CROAD, sp|P56742|OXLA_CROAT
811.387	3	2431.15	RFDEIVGGMDQLPTSMYEAIK	RFDEIVGGM[15.9949]DQLPTSM[15.9949]YEAIK	C0HJE7	L-amino acid oxidase bordonein-L	sp|F8S0Z5|OXLA2_CROAD, sp|K9N7B7|OXLA_CRODM, sp|O93364|OXLA_CROAD, sp|P56742|OXLA_CROAT
1329.15	2	2657.31	RFDEIVGGMDQLPTSMYEAIKEK	RFDEIVGGMDQLPTSMYEAIKEK	C0HJE7	L-amino acid oxidase bordonein-L	sp|F8S0Z5|OXLA2_CROAD, sp|K9N7B7|OXLA_CRODM, sp|O93364|OXLA_CROAD, sp|P56742|OXLA_CROAT
886.437	3	2656.3	RFDEIVGGMDQLPTSMYEAIKEK	RFDEIVGGMDQLPTSMYEAIKEK	C0HJE7	L-amino acid oxidase bordonein-L	sp|F8S0Z5|OXLA2_CROAD, sp|K9N7B7|OXLA_CRODM, sp|O93364|OXLA_CROAD, sp|P56742|OXLA_CROAT
1065.05	2	2128.13	SAAYVLAGAGHQVTVLEASER	SAAYVLAGAGHQVTVLEASER	C0HJE7	L-amino acid oxidase bordonein-L	sp|F8S0Z5|OXLA2_CROAD, sp|K9N7B7|OXLA_CRODM, sp|O93364|OXLA_CROAD, sp|P56742|OXLA_CROAT
338.193	2	674.374	SGLTAAR	SGLTAAR	C0HJE7	L-amino acid oxidase bordonein-L	sp|F8S0Z5|OXLA2_CROAD, sp|K9N7B7|OXLA_CRODM, sp|O93364|OXLA_CROAD, sp|P56742|OXLA_CROAT
438.725	2	875.439	STTDLPSR	STTDLPSR	C0HJE7	L-amino acid oxidase bordonein-L	sp|F8S0Z5|OXLA2_CROAD, sp|K9N7B7|OXLA_CRODM, sp|O93364|OXLA_CROAD, sp|P56742|OXLA_CROAT
557.796	2	1113.58	VIEIQQNDR	VIEIQQNDR	C0HJE7	L-amino acid oxidase bordonein-L	sp|F8S0Z5|OXLA2_CROAD, sp|K9N7B7|OXLA_CRODM, sp|O93364|OXLA_CROAD, sp|P56742|OXLA_CROAT
485.764	2	969.518	VQVHFNAR	VQVHFNAR	C0HJE7	L-amino acid oxidase bordonein-L	sp|F8S0Z5|OXLA2_CROAD, sp|K9N7B7|OXLA_CRODM, sp|O93364|OXLA_CROAD, sp|P56742|OXLA_CROAT
324.179	3	969.514	VQVHFNAR	VQVHFNAR	C0HJE7	L-amino acid oxidase bordonein-L	sp|F8S0Z5|OXLA2_CROAD, sp|K9N7B7|OXLA_CRODM, sp|O93364|OXLA_CROAD, sp|P56742|OXLA_CROAT
1148.52	2	2295.05	YAMGGITTFTPYQFQHFSEA	YAMGGITTFTPYQFQHFSEA	C0HJE7	L-amino acid oxidase bordonein-L	sp|F8S0Z5|OXLA2_CROAD, sp|K9N7B7|OXLA_CRODM, sp|O93364|OXLA_CROAD, sp|P56742|OXLA_CROAT
766.017	3	2295.03	YAMGGITTFTPYQFQHFSEA	YAMGGITTFTPYQFQHFSEA	C0HJE7	L-amino acid oxidase bordonein-L	sp|F8S0Z5|OXLA2_CROAD, sp|K9N7B7|OXLA_CRODM, sp|O93364|OXLA_CROAD, sp|P56742|OXLA_CROAT
1156.52	2	2311.04	YAMGGITTFTPYQFQHFSEA	YAM[15.9949]GGITTFTPYQFQHFSEA	C0HJE7	L-amino acid oxidase bordonein-L	sp|F8S0Z5|OXLA2_CROAD, sp|K9N7B7|OXLA_CRODM, sp|O93364|OXLA_CROAD, sp|P56742|OXLA_CROAT
990.477	3	2968.43	YAMGGITTFTPYQFQHFSEALTAPFK	YAM[15.9949]GGITTFTPYQFQHFSEALTAPFK	C0HJE7	L-amino acid oxidase bordonein-L	sp|F8S0Z5|OXLA2_CROAD, sp|K9N7B7|OXLA_CRODM, sp|O93364|OXLA_CROAD, sp|P56742|OXLA_CROAT
1485.7	2	2969.42	YAMGGITTFTPYQFQHFSEALTAPFK	YAM[15.9949]GGITTFTPYQ[0.9840]FQHFSEALTAPFK	C0HJE7	L-amino acid oxidase bordonein-L	sp|F8S0Z5|OXLA2_CROAD, sp|K9N7B7|OXLA_CRODM, sp|O93364|OXLA_CROAD, sp|P56742|OXLA_CROAT
990.805	3	2969.44	YAMGGITTFTPYQFQHFSEALTAPFK	YAM[15.9949]GGITTFTPYQ[0.9840]FQHFSEALTAPFK	C0HJE7	L-amino acid oxidase bordonein-L	sp|F8S0Z5|OXLA2_CROAD, sp|K9N7B7|OXLA_CRODM, sp|O93364|OXLA_CROAD, sp|P56742|OXLA_CROAT
1477.21	2	2952.43	YAMGGITTFTPYQFQHFSEALTAPFK	YAMGGITTFTPYQFQHFSEALTAPFK	C0HJE7	L-amino acid oxidase bordonein-L	sp|F8S0Z5|OXLA2_CROAD, sp|K9N7B7|OXLA_CRODM, sp|O93364|OXLA_CROAD, sp|P56742|OXLA_CROAT
985.146	3	2952.44	YAMGGITTFTPYQFQHFSEALTAPFK	YAMGGITTFTPYQFQHFSEALTAPFK	C0HJE7	L-amino acid oxidase bordonein-L	sp|F8S0Z5|OXLA2_CROAD, sp|K9N7B7|OXLA_CRODM, sp|O93364|OXLA_CROAD, sp|P56742|OXLA_CROAT
1477.71	2	2954.45	YAMGGITTFTPYQFQHFSEALTAPFK	YAMGGITTFTPYQFQ[0.9840]HFSEALTAPFK	C0HJE7	L-amino acid oxidase bordonein-L	sp|F8S0Z5|OXLA2_CROAD, sp|K9N7B7|OXLA_CRODM, sp|O93364|OXLA_CROAD, sp|P56742|OXLA_CROAT
1485.21	2	2968.45	YAMGGITTFTPYQFQHFSEALTAPFK	YAM[15.9949]GGITTFTPYQFQHFSEALTAPFK	C0HJE7	L-amino acid oxidase bordonein-L	sp|F8S0Z5|OXLA2_CROAD, sp|K9N7B7|OXLA_CRODM, sp|O93364|OXLA_CROAD, sp|P56742|OXLA_CROAT
1042.51	3	3125.53	YAMGGITTFTPYQFQHFSEALTAPFKR	YAM[15.9949]GGITTFTPYQFQHFSEALTAPFKR	C0HJE7	L-amino acid oxidase bordonein-L	sp|F8S0Z5|OXLA2_CROAD, sp|K9N7B7|OXLA_CRODM, sp|O93364|OXLA_CROAD, sp|P56742|OXLA_CROAT
1555.27	2	3108.51	YAMGGITTFTPYQFQHFSEALTAPFKR	YAMGGITTFTPYQFQHFSEALTAPFKR	C0HJE7	L-amino acid oxidase bordonein-L	sp|F8S0Z5|OXLA2_CROAD, sp|K9N7B7|OXLA_CRODM, sp|O93364|OXLA_CROAD, sp|P56742|OXLA_CROAT
1037.18	3	3108.54	YAMGGITTFTPYQFQHFSEALTAPFKR	YAMGGITTFTPYQFQHFSEALTAPFKR	C0HJE7	L-amino acid oxidase bordonein-L	sp|F8S0Z5|OXLA2_CROAD, sp|K9N7B7|OXLA_CRODM, sp|O93364|OXLA_CROAD, sp|P56742|OXLA_CROAT
778.136	4	3108.52	YAMGGITTFTPYQFQHFSEALTAPFKR	YAMGGITTFTPYQFQHFSEALTAPFKR	C0HJE7	L-amino acid oxidase bordonein-L	sp|F8S0Z5|OXLA2_CROAD, sp|K9N7B7|OXLA_CRODM, sp|O93364|OXLA_CROAD, sp|P56742|OXLA_CROAT
755.377	2	1508.75	YILDKYDTYSTK	YILDKYDTYSTK	C0HJE7	L-amino acid oxidase bordonein-L	sp|F8S0Z5|OXLA2_CROAD, sp|K9N7B7|OXLA_CRODM, sp|O93364|OXLA_CROAD, sp|P56742|OXLA_CROAT
514.742	2	1027.47	CHPSMIQR	C[57.0214]HPSMIQR	O93364	L-amino-acid oxidase
816.885	2	1631.75	DIQTFCHPSMIQR	DIQTFC[57.0214]HPSMIQR	O93364	L-amino-acid oxidase
824.882	2	1647.76	DIQTFCHPSMIQR	DIQTFC[57.0214]HPSM[15.9949]IQR	O93364	L-amino-acid oxidase
743.851	2	1485.69	ETDYEEFLEIAK	ETDYEEFLEIAK	O93364	L-amino-acid oxidase	sp|F8S0Z5|OXLA2_CROAD, sp|P56742|OXLA_CROAT
630.786	2	1259.56	FWEDDGIHGGK	FWEDDGIHGGK	O93364	L-amino-acid oxidase
441.741	2	881.47	IFLTCTK	IFLTC[57.0214]TK	O93364	L-amino-acid oxidase
694.833	2	1387.66	KFWEDDGIHGGK	KFWEDDGIHGGK	O93364	L-amino-acid oxidase
463.558	3	1387.65	KFWEDDGIHGGK	KFWEDDGIHGGK	O93364	L-amino-acid oxidase
436.764	2	871.517	KVVEELR	KVVEELR	O93364	L-amino-acid oxidase
753.275	2	1504.54	CCFVHDCCYGK	C[57.0214]C[57.0214]FVHDC[57.0214]C[57.0214]YGK	A0A193CHJ6	Phospholipase A2	sp|D6MKR0|PA2A6_CROHD, sp|P00623|PA2A_CROAD, sp|P00624|PA2A_CROAT, sp|P0CAS2|PA2B6_CRODO, sp|P0CAS5|PA2BE_CRODU, sp|P0CG56|PA2BB_CRODU, sp|P24027|PA2BA_CRODU, sp|P62022|PA2BC_CRODU, sp|P62023|PA2B1_CROSS, sp|P86169|PA2BA_CRODR, sp|P86805|PA2B9_CRODM, sp|P86806|PA2BA_CRODM, sp|Q7ZTA6|PA2AB_CROVV, sp|Q7ZTA7|PA2AD_CROOA, sp|Q7ZTA8|PA2AE_CROVV, sp|Q800C1|PA2AH_CROVV, sp|Q800C2|PA2AG_CROVV, sp|Q800C3|…
502.519	3	1504.54	CCFVHDCCYGK	C[57.0214]C[57.0214]FVHDC[57.0214]C[57.0214]YGK	A0A193CHJ6	Phospholipase A2	sp|D6MKR0|PA2A6_CROHD, sp|P00623|PA2A_CROAD, sp|P00624|PA2A_CROAT, sp|P0CAS2|PA2B6_CRODO, sp|P0CAS5|PA2BE_CRODU, sp|P0CG56|PA2BB_CRODU, sp|P24027|PA2BA_CRODU, sp|P62022|PA2BC_CRODU, sp|P62023|PA2B1_CROSS, sp|P86169|PA2BA_CRODR, sp|P86805|PA2B9_CRODM, sp|P86806|PA2BA_CRODM, sp|Q7ZTA6|PA2AB_CROVV, sp|Q7ZTA7|PA2AD_CROOA, sp|Q7ZTA8|PA2AE_CROVV, sp|Q800C1|PA2AH_CROVV, sp|Q800C2|PA2AG_CROVV, sp|Q800C3|…
744.762	2	1487.52	CCFVHDCCYGK	C[-17.0265]C[57.0214]FVHDC[57.0214]C[57.0214]YGK	A0A193CHJ6	Phospholipase A2	sp|D6MKR0|PA2A6_CROHD, sp|P00623|PA2A_CROAD, sp|P00624|PA2A_CROAT, sp|P0CAS2|PA2B6_CRODO, sp|P0CAS5|PA2BE_CRODU, sp|P0CG56|PA2BB_CRODU, sp|P24027|PA2BA_CRODU, sp|P62022|PA2BC_CRODU, sp|P62023|PA2B1_CROSS, sp|P86169|PA2BA_CRODR, sp|P86805|PA2B9_CRODM, sp|P86806|PA2BA_CRODM, sp|Q7ZTA6|PA2AB_CROVV, sp|Q7ZTA7|PA2AD_CROOA, sp|Q7ZTA8|PA2AE_CROVV, sp|Q800C1|PA2AH_CROVV, sp|Q800C2|PA2AG_CROVV, sp|Q800C3|…
676.362	2	1350.73	DLLQFETLIMK	DLLQ[0.9840]FETLIMK	A0A193CHJ6	Phospholipase A2
816.819	2	1631.63	FPPENCQEEPEPC	FPPENC[57.0214]QEEPEPC[57.0214]	A0A193CHJ6	Phospholipase A2	sp|Q7ZTA7|PA2AD_CROOA
459.712	2	917.415	KSGMFWY	KSGMFWY	A0A193CHJ6	Phospholipase A2
467.71	2	933.412	KSGMFWY	KSGM[15.9949]FWY	A0A193CHJ6	Phospholipase A2
620.279	2	1238.55	KSGMFWYSAY	KSGMFWYSAY	A0A193CHJ6	Phospholipase A2
628.276	2	1254.54	KSGMFWYSAY	KSGM[15.9949]FWYSAY	A0A193CHJ6	Phospholipase A2
490.7	2	979.389	QICECDR	QIC[57.0214]EC[57.0214]DR	A0A193CHJ6	Phospholipase A2	sp|P0CAS2|PA2B6_CRODO, sp|P0CAS3|PA2BC_CRODR, sp|P0CAS4|PA2BD_CRODR, sp|P0CAS5|PA2BE_CRODU, sp|P0CAS6|PA2BF_CRODU, sp|P0CAS7|PA2BG_CRODU, sp|P0CG56|PA2BB_CRODU, sp|P0CV89|PA23_CROAT, sp|P24027|PA2BA_CRODU, sp|P62022|PA2BC_CRODU, sp|P62023|PA2B1_CROSS, sp|P86169|PA2BA_CRODR, sp|P86805|PA2B9_CRODM, sp|P86806|PA2BA_CRODM, sp|Q71QE8|PA2BN_CROVV
894.869	2	1787.73	RFPPENCQEEPEPC	RFPPENC[57.0214]QEEPEPC[57.0214]	A0A193CHJ6	Phospholipase A2	sp|Q7ZTA7|PA2AD_CROOA
1179.97	2	2358.94	SGMFWYSAYGCYCGWGGHGR	SGMFWYSAYGC[57.0214]YC[57.0214]GWGGHGR	A0A193CHJ6	Phospholipase A2
418.726	2	835.44	VAAICFR	VAAIC[57.0214]FR	A0A193CHJ6	Phospholipase A2	sp|Q7ZTA6|PA2AB_CROVV, sp|Q7ZTA7|PA2AD_CROOA, sp|Q7ZTA8|PA2AE_CROVV
703.869	2	1405.73	FTAYAINGPPVEK	FTAYAINGPPVEK	F8S101	Phospholipase B
1119.55	2	2237.1	HQGLPESYNFDFVTMKPVL	HQGLPESYNFDFVTM[15.9949]KPVL	F8S101	Phospholipase B
746.701	3	2237.09	HQGLPESYNFDFVTMKPVL	HQGLPESYNFDFVTM[15.9949]KPVL	F8S101	Phospholipase B
1111.55	2	2221.1	HQGLPESYNFDFVTMKPVL	HQGLPESYNFDFVTMKPVL	F8S101	Phospholipase B
741.37	3	2221.1	HQGLPESYNFDFVTMKPVL	HQGLPESYNFDFVTMKPVL	F8S101	Phospholipase B
519.241	2	1036.47	IANMMADSGK	IANMMADSGK	F8S101	Phospholipase B
401.719	2	801.426	ITDPQTK	ITDPQTK	F8S101	Phospholipase B
596.281	2	1190.55	NNKDDPFWR	NNKDDPFWR	F8S101	Phospholipase B
597.744	2	1193.48	NPCNTICCR	NPC[57.0214]NTIC[57.0214]C[57.0214]R	F8S101	Phospholipase B
675.827	2	1349.64	RTPVPAGCYDSK	RTPVPAGC[57.0214]YDSK	F8S101	Phospholipase B
852.956	2	1703.91	SLEDGTLYIIEQVPK	SLEDGTLYIIEQVPK	F8S101	Phospholipase B
597.777	2	1193.54	TPVPAGCYDSK	TPVPAGC[57.0214]YDSK	F8S101	Phospholipase B
439.261	2	876.511	VKDFIQK	VKDFIQK	F8S101	Phospholipase B
666.851	2	1331.7	VVPESLFAWER	VVPESLFAWER	F8S101	Phospholipase B
702.825	2	1403.64	YNNYKEDPYAK	YNNYKEDPYAK	F8S101	Phospholipase B
1211.08	2	2420.15	FHECNLGNLICDAVIYNNVR	FHEC[57.0214]NLGNLIC[57.0214]DAVIYNNVR	F8S0Z7	Snake venom 5'-nucleotidase
807.719	3	2420.15	FHECNLGNLICDAVIYNNVR	FHEC[57.0214]NLGNLIC[57.0214]DAVIYNNVR	F8S0Z7	Snake venom 5'-nucleotidase
1347.97	3	4042.87	GVDVVVGGHTNTFLYTGSPPSTEVAAGNYPFMVQSDDGR	GVDVVVGGHTNTFLYTGSPPSTEVAAGNYPFMVQSDDGR	F8S0Z7	Snake venom 5'-nucleotidase
777.901	2	1553.79	HGEGMGELLQVSGIK	HGEGMGELLQVSGIK	F8S0Z7	Snake venom 5'-nucleotidase
765.389	2	1528.77	IIALGHSGFSEDQR	IIALGHSGFSEDQR	F8S0Z7	Snake venom 5'-nucleotidase
510.595	3	1528.77	IIALGHSGFSEDQR	IIALGHSGFSEDQR	F8S0Z7	Snake venom 5'-nucleotidase
430.248	2	858.484	IINVGSEK	IINVGSEK	F8S0Z7	Snake venom 5'-nucleotidase
423.258	2	844.506	LTTLGVNK	LTTLGVNK	F8S0Z7	Snake venom 5'-nucleotidase
547.262	2	1092.52	QAFEHSVHR	Q[-17.0265]AFEHSVHR	F8S0Z7	Snake venom 5'-nucleotidase
476.279	2	950.549	VGIIGYTTK	VGIIGYTTK	F8S0Z7	Snake venom 5'-nucleotidase
732.371	2	1462.73	VLSLNVLCTECR	VLSLNVLC[57.0214]TEC[57.0214]R	F8S0Z7	Snake venom 5'-nucleotidase
523.3	2	1044.58	VPTYVPLEK	VPTYVPLEK	F8S0Z7	Snake venom 5'-nucleotidase
863.1	3	2586.29	YDAMALGNHEFDNGLAGLLDPLLK	YDAMALGNHEFDNGLAGLLDPLLK	F8S0Z7	Snake venom 5'-nucleotidase
1294.64	2	2587.29	YDAMALGNHEFDNGLAGLLDPLLK	YDAMALGNHEFDN[0.9840]GLAGLLDPLLK	F8S0Z7	Snake venom 5'-nucleotidase
1302.14	2	2602.29	YDAMALGNHEFDNGLAGLLDPLLK	YDAM[15.9949]ALGNHEFDNGLAGLLDPLLK	F8S0Z7	Snake venom 5'-nucleotidase
868.432	3	2602.28	YDAMALGNHEFDNGLAGLLDPLLK	YDAM[15.9949]ALGNHEFDNGLAGLLDPLLK	F8S0Z7	Snake venom 5'-nucleotidase
986.033	2	1970.07	YLGYLNVIFDDKGNVIK	YLGYLNVIFDDKGNVIK	F8S0Z7	Snake venom 5'-nucleotidase
430.727	2	859.438	ETDLLNR	ETDLLNR	P15167	Snake venom metalloproteinase atrolysin-D	sp|Q90392|VM1AC_CROAT
494.775	2	987.539	ETDLLNRK	ETDLLNRK	P15167	Snake venom metalloproteinase atrolysin-D	sp|Q90392|VM1AC_CROAT
485.769	2	969.529	ETDLLNRK	E[-18.0106]TDLLNRK	P15167	Snake venom metalloproteinase atrolysin-D	sp|Q90392|VM1AC_CROAT
1563.64	2	3125.29	NGQPCLNNFGYCYNGNCPILYHQCY	NGQPC[57.0214]LNNFGYC[57.0214]YNGNC[57.0214]PILYHQC[57.0214]Y	Q9PSN7	Snake venom metalloproteinase HT-1 (Fragment)
745.88	2	1489.75	DDEKDKDIMLIR	DDEKDKDIMLIR	Q2QA04	Snake venom serine protease
532.271	2	1062.53	EKFICPNR	EKFIC[57.0214]PNR	Q2QA04	Snake venom serine protease	sp|J3SDW9|VSPE_CROAD
590.313	2	1178.62	GFLCGGTLINK	GFLC[57.0214]GGTLINK	Q2QA04	Snake venom serine protease
559.797	2	1117.59	TLCAGILEGGK	TLC[57.0214]AGILEGGK	Q2QA04	Snake venom serine protease	sp|C0HK18|VSP4_CRODO, sp|F8S116|VSP5_CROAD, sp|J3RY93|VSPC_CROAD, sp|J3S833|VSP2_CROAD, sp|J3S835|VSP8_CROAD, sp|J3SBQ3|VSPD_CROAD, sp|J3SDW9|VSPE_CROAD, sp|J3SDX0|VSP4_CROAD, sp|Q8QHK3|VSP1_CROAT, sp|Q8UUK2|VSPS1_CROAD
1249.58	2	2497.17	VFDYTEWIQSIIAGNTDATCPP	VFDYTEWIQSIIAGNTDATC[57.0214]PP	Q2QA04	Snake venom serine protease
698.349	2	1394.69	AAYPEYGLPATSR	AAYPEYGLPATSR	Q8QHK3	Snake venom serine protease catroxase-1	sp|J3S833|VSP2_CROAD, sp|Q8UUK2|VSPS1_CROAD
566.279	2	1130.55	EKFFCVSSK	EKFFC[57.0214]VSSK	Q8QHK3	Snake venom serine protease catroxase-1	sp|J3S833|VSP2_CROAD, sp|Q8UUK2|VSPS1_CROAD
437.71	2	873.41	FFCVSSK	FFC[57.0214]VSSK	Q8QHK3	Snake venom serine protease catroxase-1	sp|J3S833|VSP2_CROAD, sp|Q8UUK2|VSPS1_CROAD
389.222	2	776.432	HLGVHSK	HLGVHSK	Q8QHK3	Snake venom serine protease catroxase-1	sp|J3S833|VSP2_CROAD, sp|Q8UUK2|VSPS1_CROAD
445.764	2	889.517	IHLGVHSK	IHLGVHSK	Q8QHK3	Snake venom serine protease catroxase-1	sp|J3S833|VSP2_CROAD, sp|Q8UUK2|VSPS1_CROAD
595.816	2	1189.62	IMGWGTISPTK	IMGWGTISPTK	Q8QHK3	Snake venom serine protease catroxase-1
603.813	2	1205.62	IMGWGTISPTK	IM[15.9949]GWGTISPTK	Q8QHK3	Snake venom serine protease catroxase-1
986.841	3	2957.53	LDRPVSNSEHIAPLSLPSSPPSVGSVCR	LDRPVSNSEHIAPLSLPSSPPSVGSVC[57.0214]R	Q8QHK3	Snake venom serine protease catroxase-1
771.901	2	1541.79	LSLPSSPPSVGSVCR	LSLPSSPPSVGSVC[57.0214]R	Q8QHK3	Snake venom serine protease catroxase-1	sp|B0FXM2|VSP14_CRODU, sp|B0FXM3|VSP17_CRODU, sp|J3RY93|VSPC_CROAD, sp|J3SBQ3|VSPD_CROAD, sp|J3SDX0|VSP4_CROAD
535.26	2	1068.51	EKFFCPNK	EKFFC[57.0214]PNK	Q8QHK2	Snake venom serine protease catroxase-2	sp|F8S116|VSP5_CROAD, sp|J3S835|VSP8_CROAD
470.739	2	939.463	FFCPNKK	FFC[57.0214]PNKK	Q8QHK2	Snake venom serine protease catroxase-2	sp|F8S116|VSP5_CROAD, sp|J3S835|VSP8_CROAD
842.435	2	1682.86	GAHPCGQALKPGVYTK	GAHPC[57.0214]GQALKPGVYTK	Q8QHK2	Snake venom serine protease catroxase-2	sp|F8S116|VSP5_CROAD, sp|J3S835|VSP8_CROAD
773.431	2	1544.87	KDDVLDKDIMLIK	KDDVLDKDIMLIK	Q8QHK2	Snake venom serine protease catroxase-2	sp|F8S116|VSP5_CROAD, sp|J3S835|VSP8_CROAD
608.302	2	1214.59	KVPNEDEQTR	KVPNEDEQTR	Q8QHK2	Snake venom serine protease catroxase-2	sp|F8S116|VSP5_CROAD
405.87	3	1214.59	KVPNEDEQTR	KVPNEDEQTR	Q8QHK2	Snake venom serine protease catroxase-2	sp|F8S116|VSP5_CROAD
1395.03	3	4182.1	LDSPVSNSEHIAPLSLPSSPPSVGSVCHIMGWGSITPIEK	LDSPVSNSEHIAPLSLPSSPPSVGSVC[57.0214]HIMGWGSITPIEK	Q8QHK2	Snake venom serine protease catroxase-2	sp|F8S116|VSP5_CROAD, sp|J3S835|VSP8_CROAD
1400.36	3	4198.07	LDSPVSNSEHIAPLSLPSSPPSVGSVCHIMGWGSITPIEK	LDSPVSNSEHIAPLSLPSSPPSVGSVC[57.0214]HIM[15.9949]GWGSITPIEK	Q8QHK2	Snake venom serine protease catroxase-2	sp|F8S116|VSP5_CROAD, sp|J3S835|VSP8_CROAD
1050.53	4	4198.07	LDSPVSNSEHIAPLSLPSSPPSVGSVCHIMGWGSITPIEK	LDSPVSNSEHIAPLSLPSSPPSVGSVC[57.0214]HIM[15.9949]GWGSITPIEK	Q8QHK2	Snake venom serine protease catroxase-2	sp|F8S116|VSP5_CROAD, sp|J3S835|VSP8_CROAD
1395.36	3	4183.12	LDSPVSNSEHIAPLSLPSSPPSVGSVCHIMGWGSITPIEK	LDSPVSN[0.9840]SEHIAPLSLPSSPPSVGSVC[57.0214]HIMGWGSITPIEK	Q8QHK2	Snake venom serine protease catroxase-2	sp|F8S116|VSP5_CROAD, sp|J3S835|VSP8_CROAD
1227.08	2	2452.17	VFDYNDWIQSIIAGNTAATCPP	VFDYNDWIQSIIAGNTAATC[57.0214]PP	Q8QHK2	Snake venom serine protease catroxase-2	sp|F8S116|VSP5_CROAD, sp|J3S835|VSP8_CROAD
1227.57	2	2453.16	VFDYNDWIQSIIAGNTAATCPP	VFDYN[0.9840]DWIQSIIAGNTAATC[57.0214]PP	Q8QHK2	Snake venom serine protease catroxase-2	sp|F8S116|VSP5_CROAD, sp|J3S835|VSP8_CROAD
565.324	2	1128.64	FLVALYTFR	FLVALYTFR	P0CV90	Snake venom serine protease homolog (Fragment)
1080.47	3	3238.43	DTCGGDSGGPLICNGEIQGLLSVGGDPCAQPH	DTC[57.0214]GGDSGGPLIC[57.0214]NGEIQGLLSVGGDPC[57.0214]AQ[0.9840]PH	J3S832	Snake venom serine proteinase 11
573.287	2	1144.56	EKFFCLSSK	EKFFC[57.0214]LSSK	J3S832	Snake venom serine proteinase 11	sp|J3RY93|VSPC_CROAD
651.774	2	1301.54	ETYPDVPHCAN	ETYPDVPHC[57.0214]AN	J3S832	Snake venom serine proteinase 11	sp|B0FXM3|VSP17_CRODU, sp|J3RY93|VSPC_CROAD, sp|J3SBQ3|VSPD_CROAD
1247.58	2	2494.16	ETYPDVPHCANINILDHAVCR	ETYPDVPHC[57.0214]ANINILDHAVC[57.0214]R	J3S832	Snake venom serine proteinase 11
832.058	3	2493.17	ETYPDVPHCANINILDHAVCR	ETYPDVPHC[57.0214]ANINILDHAVC[57.0214]R	J3S832	Snake venom serine proteinase 11
659.845	2	1317.68	EWDKDIMLIR	EWDKDIMLIR	J3S832	Snake venom serine proteinase 11
444.718	2	887.425	FFCLSSK	FFC[57.0214]LSSK	J3S832	Snake venom serine proteinase 11	sp|J3RY93|VSPC_CROAD
650.77	2	1299.53	GGDECNINEHR	GGDEC[57.0214]NINEHR	J3S832	Snake venom serine proteinase 11	sp|B0FXM3|VSP17_CRODU, sp|C0HK18|VSP4_CRODO, sp|F8S114|VSPCR_CROAD, sp|F8S116|VSP5_CROAD, sp|J3RY93|VSPC_CROAD, sp|J3S3W5|VSP1_CROAD, sp|J3S835|VSP8_CROAD, sp|J3SBQ3|VSPD_CROAD, sp|J3SDW9|VSPE_CROAD, sp|P0DJG6|VSP_CROVV, sp|P0DKY5|VSP_CRODC, sp|Q2QA04|VSP_CRODD, sp|Q7LZF5|VSPC1_CROAT, sp|Q7LZF6|VSPE2_CROAT, sp|Q8QHK2|VSP2_CROAT, sp|Q9PRW2|VSP3_CROAT, sp|Q9PRW3|VSPA2_CROAT, sp|Q9PRW4|VSPA1_CROAT
465.264	2	928.517	LQFGLHSK	LQFGLHSK	J3S832	Snake venom serine proteinase 11
1242.59	2	2483.2	VFDYTEWIQSIITGNTAATCPP	VFDYTEWIQSIITGNTAATC[57.0214]PP	J3S832	Snake venom serine proteinase 11
700.305	2	1398.6	VGGDECNINEHR	VGGDEC[57.0214]NINEHR	J3S832	Snake venom serine proteinase 11	sp|F8S116|VSP5_CROAD, sp|P0DKY5|VSP_CRODC, sp|Q7LZF5|VSPC1_CROAT, sp|Q7LZF6|VSPE2_CROAT, sp|Q8QHK2|VSP2_CROAT
558.808	2	1115.61	VLCAGILEGGK	VLC[57.0214]AGILEGGK	J3S832	Snake venom serine proteinase 11
771.336	2	1540.68	VVGGDECNINEHR	n[42.0106]VVGGDEC[57.0214]N[0.9840]INEHR	J3S832	Snake venom serine proteinase 11	sp|F8S116|VSP5_CROAD, sp|P0DKY5|VSP_CRODC, sp|Q7LZF5|VSPC1_CROAT, sp|Q8QHK2|VSP2_CROAT
749.839	2	1497.67	VVGGDECNINEHR	VVGGDEC[57.0214]NINEHR	J3S832	Snake venom serine proteinase 11	sp|F8S116|VSP5_CROAD, sp|P0DKY5|VSP_CRODC, sp|Q7LZF5|VSPC1_CROAT, sp|Q8QHK2|VSP2_CROAT
500.228	3	1497.67	VVGGDECNINEHR	VVGGDEC[57.0214]NINEHR	J3S832	Snake venom serine proteinase 11	sp|F8S116|VSP5_CROAD, sp|P0DKY5|VSP_CRODC, sp|Q7LZF5|VSPC1_CROAT, sp|Q8QHK2|VSP2_CROAT
750.331	2	1498.66	VVGGDECNINEHR	VVGGDEC[57.0214]NIN[0.9840]EHR	J3S832	Snake venom serine proteinase 11	sp|F8S116|VSP5_CROAD, sp|P0DKY5|VSP_CRODC, sp|Q7LZF5|VSPC1_CROAT, sp|Q8QHK2|VSP2_CROAT
750.331	2	1498.65	VVGGDECNINEHR	VVGGDEC[57.0214]N[0.9840]INEHR	J3S832	Snake venom serine proteinase 11	sp|F8S116|VSP5_CROAD, sp|P0DKY5|VSP_CRODC, sp|Q7LZF5|VSPC1_CROAT, sp|Q8QHK2|VSP2_CROAT
595.323	2	1188.64	WDKDIMLIR	WDKDIMLIR	J3S832	Snake venom serine proteinase 11	sp|A0A0S4FKT4|VSP1_CRODO, sp|B0FXM1|VSP13_CRODU, sp|B0FXM2|VSP14_CRODU, sp|B0FXM3|VSP17_CRODU, sp|C0HK19|VSP3_CRODO, sp|F8S114|VSPCR_CROAD, sp|J3RY93|VSPC_CROAD, sp|J3RYA3|VSP9_CROAD, sp|J3S3W5|VSP1_CROAD, sp|J3SBQ3|VSPD_CROAD, sp|J3SDX0|VSP4_CROAD, sp|Q58G94|VSP21_CRODU, sp|Q8QHK3|VSP1_CROAT
603.321	2	1204.63	WDKDIMLIR	WDKDIM[15.9949]LIR	J3S832	Snake venom serine proteinase 11	sp|A0A0S4FKT4|VSP1_CRODO, sp|B0FXM1|VSP13_CRODU, sp|B0FXM2|VSP14_CRODU, sp|B0FXM3|VSP17_CRODU, sp|C0HK19|VSP3_CRODO, sp|F8S114|VSPCR_CROAD, sp|J3RY93|VSPC_CROAD, sp|J3RYA3|VSP9_CROAD, sp|J3S3W5|VSP1_CROAD, sp|J3SBQ3|VSPD_CROAD, sp|J3SDX0|VSP4_CROAD, sp|Q58G94|VSP21_CRODU, sp|Q8QHK3|VSP1_CROAT
780.396	2	1558.78	LNLPSSSPSVGSVCR	LNLPSSSPSVGSVC[57.0214]R	J3S833	Snake venom serine proteinase 2	sp|Q8UUK2|VSPS1_CROAD
594.832	2	1187.65	WNKDIMLIR	WNKDIMLIR	J3S833	Snake venom serine proteinase 2	sp|Q8UUK2|VSPS1_CROAD
602.829	2	1203.65	WNKDIMLIR	WNKDIM[15.9949]LIR	J3S833	Snake venom serine proteinase 2	sp|Q8UUK2|VSPS1_CROAD
711.375	2	1420.74	AAYPEFVLPATSR	AAYPEFVLPATSR	J3SDX0	Snake venom serine proteinase 4a
679.319	2	1356.63	EWVLTAAHCDR	EWVLTAAHC[57.0214]DR	J3SDX0	Snake venom serine proteinase 4a	sp|A0A0S4FKT4|VSP1_CRODO, sp|B0FXM1|VSP13_CRODU, sp|B0FXM2|VSP14_CRODU, sp|J3RY93|VSPC_CROAD, sp|J3SDW9|VSPE_CROAD, sp|Q2QA04|VSP_CRODD, sp|Q58G94|VSP21_CRODU
683.336	2	1364.66	LDSPVSNSEHIAP	LDSPVSNSEHIAP	J3SDX0	Snake venom serine proteinase 4a	sp|F8S116|VSP5_CROAD, sp|J3RY93|VSPC_CROAD, sp|J3S835|VSP8_CROAD, sp|Q8QHK2|VSP2_CROAT
1445.22	2	2888.46	LDSPVSNSEHIAPLSLPSSPPSVGSVCR	LDSPVSNSEHIAPLSLPSSPPSVGSVC[57.0214]R	J3SDX0	Snake venom serine proteinase 4a	sp|J3RY93|VSPC_CROAD
963.818	3	2888.45	LDSPVSNSEHIAPLSLPSSPPSVGSVCR	LDSPVSNSEHIAPLSLPSSPPSVGSVC[57.0214]R	J3SDX0	Snake venom serine proteinase 4a	sp|J3RY93|VSPC_CROAD
964.146	3	2889.44	LDSPVSNSEHIAPLSLPSSPPSVGSVCR	LDSPVSN[0.9840]SEHIAPLSLPSSPPSVGSVC[57.0214]R	J3SDX0	Snake venom serine proteinase 4a	sp|J3RY93|VSPC_CROAD
825.9	2	1649.79	TLCAGILEGGKDTCR	TLC[57.0214]AGILEGGKDTC[57.0214]R	J3S835	Snake venom serine proteinase 8
813.881	2	1625.76	LVIGGDECNIDEHR	LVIGGDEC[57.0214]NIDEHR	J3RYA3	Snake venom serine proteinase 9
757.339	2	1512.67	VIGGDECNIDEHR	VIGGDEC[57.0214]NIDEHR	J3RYA3	Snake venom serine proteinase 9
741.331	3	2220.98	IEVMQFTEHTECECRPR	IEVMQFTEHTEC[57.0214]EC[57.0214]RPR	C0K3N3	Snake venom vascular endothelial growth factor toxin cratrin
755.055	3	2262.16	NSTHIAPLSLPSSPPSVGSVCR	NSTHIAPLSLPSSPPSVGSVC[57.0214]R	B0FXM3	Thrombin-like enzyme gyroxin B1.7
682.325	2	1362.64	ALTMEGNQASWR	ALTMEGNQASWR	Q9DEZ9	Venom nerve growth factor
1156.07	2	2312.14	NPAWWGGQPIWHTATYQGLK	NPAWWGGQPIWHTATYQGLK	J3SBP3	Venom phosphodiesterase 2	sp|J3SEZ3|PDE1_CROAD, sp|P0DQQ4|PDE_CRODO
439.25	2	876.488	KTVLMNR	KTVLM[15.9949]NR	J9Z332	Zinc metalloproteinase-disintegrin VMP-II
994.402	2	1986.8	LTTGSQCAEGLCCDQCK	LTTGSQC[57.0214]AEGLC[57.0214]C[57.0214]DQC[57.0214]K	J9Z332	Zinc metalloproteinase-disintegrin VMP-II	sp|J3SBP9|VM28_CROAD
865.905	2	1729.8	MAHELGHNLGIDHDR	M[15.9949]AHELGHNLGIDHDR	J9Z332	Zinc metalloproteinase-disintegrin VMP-II	sp|C9E1R7|VM2V2_CROAT, sp|J3SBP9|VM28_CROAD
577.606	3	1729.8	MAHELGHNLGIDHDR	M[15.9949]AHELGHNLGIDHDR	J9Z332	Zinc metalloproteinase-disintegrin VMP-II	sp|C9E1R7|VM2V2_CROAT, sp|J3SBP9|VM28_CROAD
857.908	2	1713.81	MAHELGHNLGIDHDR	MAHELGHNLGIDHDR	J9Z332	Zinc metalloproteinase-disintegrin VMP-II	sp|C9E1R7|VM2V2_CROAT, sp|J3SBP9|VM28_CROAD
572.274	3	1713.8	MAHELGHNLGIDHDR	MAHELGHNLGIDHDR	J9Z332	Zinc metalloproteinase-disintegrin VMP-II	sp|C9E1R7|VM2V2_CROAT, sp|J3SBP9|VM28_CROAD
450.252	2	898.489	RHFVANR	RHFVANR	J9Z332	Zinc metalloproteinase-disintegrin VMP-II	sp|C9E1R7|VM2V2_CROAT, sp|J3SBP9|VM28_CROAD
851.475	2	1700.95	VALIGLEIWSSGELSK	VALIGLEIWSSGELSK	J9Z332	Zinc metalloproteinase-disintegrin VMP-II	sp|C9E1R7|VM2V2_CROAT, sp|J3SBP9|VM28_CROAD
747.813	2	1493.61	FSDCSRDEHWR	FSDC[57.0214]SRDEHWR	J3S829	Zinc metalloproteinase-disintegrin-like 2a	sp|J3SDW6|VM32D_CROAD, sp|J3SDW8|VM38_CROAD
538.266	2	1074.52	IFPCAPQDK	IFPC[57.0214]APQDK	J3S829	Zinc metalloproteinase-disintegrin-like 2a	sp|J3SDW6|VM32D_CROAD, sp|J3SDW8|VM38_CROAD
602.313	2	1202.62	IFPCAPQDKK	IFPC[57.0214]APQDKK	J3S829	Zinc metalloproteinase-disintegrin-like 2a	sp|J3SDW6|VM32D_CROAD, sp|J3SDW8|VM38_CROAD
1210.05	2	2419.09	ISCQSTYSQSDLDIGMVDLGTK	ISC[57.0214]Q[0.9840]STYSQSDLDIGMVDLGTK	J3S829	Zinc metalloproteinase-disintegrin-like 2a	sp|J3SDW8|VM38_CROAD
806.929	2	1611.85	IYACVNTLNLIYR	IYAC[57.0214]VNTLNLIYR	J3S829	Zinc metalloproteinase-disintegrin-like 2a	sp|J3SDW6|VM32D_CROAD, sp|J3SDW8|VM38_CROAD
1116.11	3	3345.33	YFVEVGEECDCGLPAHCQNPCCNAATCK	YFVEVGEEC[57.0214]DC[57.0214]GLPAHC[57.0214]QNPC[57.0214]C[57.0214]NAATC[57.0214]K	J3S829	Zinc metalloproteinase-disintegrin-like 2a	sp|J3SDW6|VM32D_CROAD
909.83	3	2726.5	YIELVIVADNVMVKKYTSNSTAIR	YIELVIVADNVMVKKYTSNSTAIR	J3S829	Zinc metalloproteinase-disintegrin-like 2a	sp|J3SDW6|VM32D_CROAD, sp|J3SDW8|VM38_CROAD
1210.28	3	3627.81	STGIVQDHSPINLLVAVTMAHEMGHNLGLHHDGK	STGIVQDHSPINLLVAVTMAHEMGHNLGLHHDGK	J3S830	Zinc metalloproteinase-disintegrin-like 3a
1215.93	3	3644.8	STGIVQDHSPINLLVAVTMAHEMGHNLGLHHDGK	STGIVQDHSPINLLVAVTM[15.9949]AHEMGHN[0.9840]LGLHHDGK	J3S830	Zinc metalloproteinase-disintegrin-like 3a
1210.6	3	3628.83	STGIVQDHSPINLLVAVTMAHEMGHNLGLHHDGK	STGIVQDHSPIN[0.9840]LLVAVTMAHEMGHNLGLHHDGK	J3S830	Zinc metalloproteinase-disintegrin-like 3a
1215.93	3	3644.84	STGIVQDHSPINLLVAVTMAHEMGHNLGLHHDGK	STGIVQ[0.9840]DHSPINLLVAVTM[15.9949]AHEMGHNLGLHHDGK	J3S830	Zinc metalloproteinase-disintegrin-like 3a
1438.13	2	2874.26	TDIISPPVCGNELLEAGEECDCGSPR	TDIISPPVC[57.0214]GNELLEAGEEC[57.0214]DC[57.0214]GSPR	J3S830	Zinc metalloproteinase-disintegrin-like 3a
959.09	3	2874.26	TDIISPPVCGNELLEAGEECDCGSPR	TDIISPPVC[57.0214]GNELLEAGEEC[57.0214]DC[57.0214]GSPR	J3S830	Zinc metalloproteinase-disintegrin-like 3a
956.994	2	1911.99	TWVYEIVNTLNEIYR	TWVYEIVNTLNEIYR	J3S830	Zinc metalloproteinase-disintegrin-like 3a
638.332	3	1911.98	TWVYEIVNTLNEIYR	TWVYEIVNTLNEIYR	J3S830	Zinc metalloproteinase-disintegrin-like 3a
849.848	2	1697.69	AAKDECDMADVCTGR	AAKDEC[57.0214]DMADVC[57.0214]TGR	F8S108	Zinc metalloproteinase-disintegrin-like 4a	sp|C5H5D1|VM31_CRODC, sp|Q076D1|VM31_CRODU, sp|Q9DGB9|VM3V1_CROAT
566.901	3	1697.69	AAKDECDMADVCTGR	AAKDEC[57.0214]DMADVC[57.0214]TGR	F8S108	Zinc metalloproteinase-disintegrin-like 4a	sp|C5H5D1|VM31_CRODC, sp|Q076D1|VM31_CRODU, sp|Q9DGB9|VM3V1_CROAT
857.845	2	1713.68	AAKDECDMADVCTGR	AAKDEC[57.0214]DM[15.9949]ADVC[57.0214]TGR	F8S108	Zinc metalloproteinase-disintegrin-like 4a	sp|C5H5D1|VM31_CRODC, sp|Q076D1|VM31_CRODU, sp|Q9DGB9|VM3V1_CROAT
572.232	3	1713.68	AAKDECDMADVCTGR	AAKDEC[57.0214]DM[15.9949]ADVC[57.0214]TGR	F8S108	Zinc metalloproteinase-disintegrin-like 4a	sp|C5H5D1|VM31_CRODC, sp|Q076D1|VM31_CRODU, sp|Q9DGB9|VM3V1_CROAT
786.327	2	1570.65	ACSNGQCVDVTTPY	AC[57.0214]SNGQC[57.0214]VDVTTPY	F8S108	Zinc metalloproteinase-disintegrin-like 4a	sp|Q9DGB9|VM3V1_CROAT
679.837	2	1357.66	ASQSNLTPEQQR	ASQSNLTPEQQR	F8S108	Zinc metalloproteinase-disintegrin-like 4a	sp|Q072L5|VM2_BOTAS, sp|Q9DGB9|VM3V1_CROAT
422.754	2	843.496	ATDLLRR	ATDLLRR	F8S108	Zinc metalloproteinase-disintegrin-like 4a
714.763	2	1427.52	DECDMADVCTGR	DEC[57.0214]DMADVC[57.0214]TGR	F8S108	Zinc metalloproteinase-disintegrin-like 4a	sp|C5H5D1|VM31_CRODC, sp|Q076D1|VM31_CRODU, sp|Q9DGB9|VM3V1_CROAT
614.226	2	1226.44	DPCCDATTCK	DPC[57.0214]C[57.0214]DATTC[57.0214]K	F8S108	Zinc metalloproteinase-disintegrin-like 4a	sp|Q9DGB9|VM3V1_CROAT, sp|Q9PSN7|VM3H1_CRORU
578.235	2	1154.46	EGNHYGYCR	EGNHYGYC[57.0214]R	F8S108	Zinc metalloproteinase-disintegrin-like 4a	sp|C5H5D1|VM31_CRODC, sp|Q076D1|VM31_CRODU, sp|Q9DGB9|VM3V1_CROAT
513.245	2	1024.48	FKGAGTECR	FKGAGTEC[57.0214]R	F8S108	Zinc metalloproteinase-disintegrin-like 4a	sp|C5H5D1|VM31_CRODC, sp|J3SDW8|VM38_CROAD, sp|Q076D1|VM31_CRODU, sp|Q9DGB9|VM3V1_CROAT
530.261	2	1058.51	IACEPQDVK	IAC[57.0214]EPQDVK	F8S108	Zinc metalloproteinase-disintegrin-like 4a	sp|C5H5D1|VM31_CRODC, sp|Q076D1|VM31_CRODU, sp|Q9DGB9|VM3V1_CROAT
1123.86	3	3368.55	KPLKTDVVSPAVCGNYFVEVGEECDCGSPR	KPLKTDVVSPAVC[57.0214]GNYFVEVGEEC[57.0214]DC[57.0214]GSPR	F8S108	Zinc metalloproteinase-disintegrin-like 4a	sp|C5H5D1|VM31_CRODC, sp|Q9DGB9|VM3V1_CROAT
1124.18	3	3369.58	KPLKTDVVSPAVCGNYFVEVGEECDCGSPR	KPLKTDVVSPAVC[57.0214]GN[0.9840]YFVEVGEEC[57.0214]DC[57.0214]GSPR	F8S108	Zinc metalloproteinase-disintegrin-like 4a	sp|C5H5D1|VM31_CRODC, sp|Q9DGB9|VM3V1_CROAT
744.912	2	1487.82	LFLVADYIMYLK	LFLVADYIMYLK	F8S108	Zinc metalloproteinase-disintegrin-like 4a	sp|C5H5D1|VM31_CRODC, sp|Q076D1|VM31_CRODU, sp|Q9DGB9|VM3V1_CROAT
752.91	2	1503.81	LFLVADYIMYLK	LFLVADYIM[15.9949]YLK	F8S108	Zinc metalloproteinase-disintegrin-like 4a	sp|C5H5D1|VM31_CRODC, sp|Q076D1|VM31_CRODU, sp|Q9DGB9|VM3V1_CROAT
684.816	2	1367.62	LYCFPNSPENK	LYC[57.0214]FPNSPENK	F8S108	Zinc metalloproteinase-disintegrin-like 4a	sp|C5H5D1|VM31_CRODC, sp|Q076D1|VM31_CRODU, sp|Q9DGB9|VM3V1_CROAT
1539.67	2	3077.33	LYCFPNSPENKNPCNIYYSPNDEDK	LYC[57.0214]FPNSPENKNPC[57.0214]NIYYSPNDEDK	F8S108	Zinc metalloproteinase-disintegrin-like 4a	sp|C5H5D1|VM31_CRODC, sp|Q076D1|VM31_CRODU, sp|Q9DGB9|VM3V1_CROAT
1026.78	3	3077.34	LYCFPNSPENKNPCNIYYSPNDEDK	LYC[57.0214]FPNSPENKNPC[57.0214]NIYYSPNDEDK	F8S108	Zinc metalloproteinase-disintegrin-like 4a	sp|C5H5D1|VM31_CRODC, sp|Q076D1|VM31_CRODU, sp|Q9DGB9|VM3V1_CROAT
1287.92	3	3860.77	LYCFPNSPENKNPCNIYYSPNDEDKGMVLPGTK	LYC[57.0214]FPNSPENKNPC[57.0214]NIYYSPNDEDKGMVLPGTK	F8S108	Zinc metalloproteinase-disintegrin-like 4a	sp|C5H5D1|VM31_CRODC, sp|Q076D1|VM31_CRODU, sp|Q9DGB9|VM3V1_CROAT
1293.26	3	3876.77	LYCFPNSPENKNPCNIYYSPNDEDKGMVLPGTK	LYC[57.0214]FPNSPENKNPC[57.0214]NIYYSPNDEDKGM[15.9949]VLPGTK	F8S108	Zinc metalloproteinase-disintegrin-like 4a	sp|C5H5D1|VM31_CRODC, sp|Q076D1|VM31_CRODU, sp|Q9DGB9|VM3V1_CROAT
1293.58	3	3878.77	LYCFPNSPENKNPCNIYYSPNDEDKGMVLPGTK	LYC[57.0214]FPNSPENKNPC[57.0214]NIYYSPN[0.9840]DEDKGM[15.9949]VLPGTK	F8S108	Zinc metalloproteinase-disintegrin-like 4a	sp|C5H5D1|VM31_CRODC, sp|Q076D1|VM31_CRODU, sp|Q9DGB9|VM3V1_CROAT
1293.58	3	3877.78	LYCFPNSPENKNPCNIYYSPNDEDKGMVLPGTK	LYC[57.0214]FPNSPENKNPC[57.0214]N[0.9840]IYYSPNDEDKGM[15.9949]VLPGTK	F8S108	Zinc metalloproteinase-disintegrin-like 4a	sp|C5H5D1|VM31_CRODC, sp|Q076D1|VM31_CRODU, sp|Q9DGB9|VM3V1_CROAT
1288.25	3	3862.78	LYCFPNSPENKNPCNIYYSPNDEDKGMVLPGTK	LYC[57.0214]FPNSPENKN[0.9840]PC[57.0214]NIYYSPNDEDKGMVLPGTK	F8S108	Zinc metalloproteinase-disintegrin-like 4a	sp|C5H5D1|VM31_CRODC, sp|Q076D1|VM31_CRODU, sp|Q9DGB9|VM3V1_CROAT
875.453	2	1748.9	MYDIVNVITPIYHR	M[15.9949]YDIVNVITPIYHR	F8S108	Zinc metalloproteinase-disintegrin-like 4a	sp|C5H5D1|VM31_CRODC, sp|Q9DGB9|VM3V1_CROAT
583.971	3	1748.9	MYDIVNVITPIYHR	M[15.9949]YDIVNVITPIYHR	F8S108	Zinc metalloproteinase-disintegrin-like 4a	sp|C5H5D1|VM31_CRODC, sp|Q9DGB9|VM3V1_CROAT
867.456	2	1732.9	MYDIVNVITPIYHR	MYDIVNVITPIYHR	F8S108	Zinc metalloproteinase-disintegrin-like 4a	sp|C5H5D1|VM31_CRODC, sp|Q9DGB9|VM3V1_CROAT
578.64	3	1732.91	MYDIVNVITPIYHR	MYDIVNVITPIYHR	F8S108	Zinc metalloproteinase-disintegrin-like 4a	sp|C5H5D1|VM31_CRODC, sp|Q9DGB9|VM3V1_CROAT
502.257	2	1002.5	NMPQCILK	NMPQC[57.0214]ILK	F8S108	Zinc metalloproteinase-disintegrin-like 4a	sp|C5H5D1|VM31_CRODC, sp|Q076D1|VM31_CRODU, sp|Q9DGB9|VM3V1_CROAT
510.254	2	1018.5	NMPQCILK	NM[15.9949]PQC[57.0214]ILK	F8S108	Zinc metalloproteinase-disintegrin-like 4a	sp|C5H5D1|VM31_CRODC, sp|Q076D1|VM31_CRODU, sp|Q9DGB9|VM3V1_CROAT
602.738	2	1203.47	NNNGYCYNGK	NNNGYC[57.0214]YN[0.9840]GK	F8S108	Zinc metalloproteinase-disintegrin-like 4a	sp|C5H5D1|VM31_CRODC, sp|J3S829|VM32A_CROAD, sp|J3SDW6|VM32D_CROAD, sp|Q076D1|VM31_CRODU, sp|Q9DGB9|VM3V1_CROAT
602.738	2	1203.46	NNNGYCYNGK	NNN[0.9840]GYC[57.0214]YNGK	F8S108	Zinc metalloproteinase-disintegrin-like 4a	sp|C5H5D1|VM31_CRODC, sp|J3S829|VM32A_CROAD, sp|J3SDW6|VM32D_CROAD, sp|Q076D1|VM31_CRODU, sp|Q9DGB9|VM3V1_CROAT
1256.58	2	2511.15	NPCNIYYSPNDEDKGMVLPGTK	NPC[57.0214]NIYYSPNDEDKGMVLPGTK	F8S108	Zinc metalloproteinase-disintegrin-like 4a	sp|C5H5D1|VM31_CRODC, sp|Q076D1|VM31_CRODU, sp|Q9DGB9|VM3V1_CROAT
838.054	3	2511.16	NPCNIYYSPNDEDKGMVLPGTK	NPC[57.0214]NIYYSPNDEDKGMVLPGTK	F8S108	Zinc metalloproteinase-disintegrin-like 4a	sp|C5H5D1|VM31_CRODC, sp|Q076D1|VM31_CRODU, sp|Q9DGB9|VM3V1_CROAT
1264.58	2	2527.15	NPCNIYYSPNDEDKGMVLPGTK	NPC[57.0214]NIYYSPNDEDKGM[15.9949]VLPGTK	F8S108	Zinc metalloproteinase-disintegrin-like 4a	sp|C5H5D1|VM31_CRODC, sp|Q076D1|VM31_CRODU, sp|Q9DGB9|VM3V1_CROAT
843.386	3	2527.16	NPCNIYYSPNDEDKGMVLPGTK	NPC[57.0214]NIYYSPNDEDKGM[15.9949]VLPGTK	F8S108	Zinc metalloproteinase-disintegrin-like 4a	sp|C5H5D1|VM31_CRODC, sp|Q076D1|VM31_CRODU, sp|Q9DGB9|VM3V1_CROAT
556.712	2	1111.41	PCCDATTCK	PC[57.0214]C[57.0214]DATTC[57.0214]K	F8S108	Zinc metalloproteinase-disintegrin-like 4a	sp|Q9DGB9|VM3V1_CROAT, sp|Q9PSN7|VM3H1_CRORU
898.334	2	1794.67	QGAQCAEGLCCDQCR	Q[-17.0265]GAQC[57.0214]AEGLC[57.0214]C[57.0214]DQC[57.0214]R	F8S108	Zinc metalloproteinase-disintegrin-like 4a	sp|C5H5D1|VM31_CRODC, sp|Q076D1|VM31_CRODU, sp|Q9DGB9|VM3V1_CROAT
906.848	2	1811.69	QGAQCAEGLCCDQCR	QGAQC[57.0214]AEGLC[57.0214]C[57.0214]DQC[57.0214]R	F8S108	Zinc metalloproteinase-disintegrin-like 4a	sp|C5H5D1|VM31_CRODC, sp|Q076D1|VM31_CRODU, sp|Q9DGB9|VM3V1_CROAT
521.27	2	1040.53	SAGIVQDHSK	SAGIVQDHSK	F8S108	Zinc metalloproteinase-disintegrin-like 4a	sp|C5H5D1|VM31_CRODC, sp|Q076D1|VM31_CRODU, sp|Q9DGB9|VM3V1_CROAT
1077.27	4	4305.06	SHDNAQLLTGINFNGPTAGLAYLGGICNTMYSAGIVQDHSK	SHDNAQLLTGINFNGPTAGLAYLGGIC[57.0214]NTMYSAGIVQDHSK	F8S108	Zinc metalloproteinase-disintegrin-like 4a
1436.35	3	4306.08	SHDNAQLLTGINFNGPTAGLAYLGGICNTMYSAGIVQDHSK	SHDNAQLLTGINFNGPTAGLAYLGGIC[57.0214]N[0.9840]TMYSAGIVQDHSK	F8S108	Zinc metalloproteinase-disintegrin-like 4a
1441.69	3	4322.09	SHDNAQLLTGINFNGPTAGLAYLGGICNTMYSAGIVQDHSK	SHDNAQLLTGINFNGPTAGLAYLGGIC[57.0214]N[0.9840]TM[15.9949]YSAGIVQDHSK	F8S108	Zinc metalloproteinase-disintegrin-like 4a
1436.35	3	4306.09	SHDNAQLLTGINFNGPTAGLAYLGGICNTMYSAGIVQDHSK	SHDNAQLLTGIN[0.9840]FNGPTAGLAYLGGIC[57.0214]NTMYSAGIVQDHSK	F8S108	Zinc metalloproteinase-disintegrin-like 4a
1436.03	3	4305.06	SHDNAQLLTGINFNGPTAGLAYLGGICNTMYSAGIVQDHSK	SHDNAQLLTGINFNGPTAGLAYLGGIC[57.0214]NTMYSAGIVQDHSK	F8S108	Zinc metalloproteinase-disintegrin-like 4a
1452.12	2	2903.25	TDVVSPAVCGNYFVEVGEECDCGSPR	TDVVSPAVC[57.0214]GNYFVEVGEEC[57.0214]DC[57.0214]GSPR	F8S108	Zinc metalloproteinase-disintegrin-like 4a	sp|C5H5D1|VM31_CRODC, sp|Q9DGB9|VM3V1_CROAT
1452.61	2	2903.25	TDVVSPAVCGNYFVEVGEECDCGSPR	TDVVSPAVC[57.0214]GN[0.9840]YFVEVGEEC[57.0214]DC[57.0214]GSPR	F8S108	Zinc metalloproteinase-disintegrin-like 4a	sp|C5H5D1|VM31_CRODC, sp|Q9DGB9|VM3V1_CROAT
1430.35	3	4288.08	HDNAQLLTAIDFDGPTVGLAYGASMCDPRFATGIVQDHSK	HDNAQLLTAIDFDGPTVGLAYGASMC[57.0214]DPRFATGIVQDHSK	J3SDW8	Zinc metalloproteinase-disintegrin-like 8
599.22	2	1196.43	DPCCDAATCK	DPC[57.0214]C[57.0214]DAATC[57.0214]K	Q92043	Zinc metalloproteinase-disintegrin-like atrolysin-A (Fragment)	sp|C5H5D1|VM31_CRODC, sp|Q076D1|VM31_CRODU
786.87	2	1571.73	ENGVNIPCAQEDVK	ENGVNIPC[57.0214]AQEDVK	Q92043	Zinc metalloproteinase-disintegrin-like atrolysin-A (Fragment)
795.354	2	1588.7	HKYSDDGMVDHGTK	HKYSDDGMVDHGTK	Q92043	Zinc metalloproteinase-disintegrin-like atrolysin-A (Fragment)
850.917	2	1699.83	KENGVNIPCAQEDVK	KENGVNIPC[57.0214]AQEDVK	Q92043	Zinc metalloproteinase-disintegrin-like atrolysin-A (Fragment)
1252.21	2	2502.42	KWIYQIVNTINEIYIPLNIR	KWIYQIVNTINEIYIPLNIR	Q92043	Zinc metalloproteinase-disintegrin-like atrolysin-A (Fragment)
835.14	3	2502.41	KWIYQIVNTINEIYIPLNIR	KWIYQIVNTINEIYIPLNIR	Q92043	Zinc metalloproteinase-disintegrin-like atrolysin-A (Fragment)
891.332	2	1780.66	LHSWVECESGECCQ	LHSWVEC[57.0214]ESGEC[57.0214]C[57.0214]Q[0.9840]	Q92043	Zinc metalloproteinase-disintegrin-like atrolysin-A (Fragment)
955.361	2	1908.71	LHSWVECESGECCQQ	LHSWVEC[57.0214]ESGEC[57.0214]C[57.0214]Q[0.9840]Q	Q92043	Zinc metalloproteinase-disintegrin-like atrolysin-A (Fragment)
733.285	3	2196.83	LHSWVECESGECCQQCK	LHSWVEC[57.0214]ESGEC[57.0214]C[57.0214]QQ[0.9840]C[57.0214]K	Q92043	Zinc metalloproteinase-disintegrin-like atrolysin-A (Fragment)
1099.42	2	2196.84	LHSWVECESGECCQQCK	LHSWVEC[57.0214]ESGEC[57.0214]C[57.0214]Q[0.9840]QC[57.0214]K	Q92043	Zinc metalloproteinase-disintegrin-like atrolysin-A (Fragment)
733.285	3	2196.84	LHSWVECESGECCQQCK	LHSWVEC[57.0214]ESGEC[57.0214]C[57.0214]Q[0.9840]QC[57.0214]K	Q92043	Zinc metalloproteinase-disintegrin-like atrolysin-A (Fragment)
1099.42	2	2196.84	LHSWVECESGECCQQCK	LHSWVEC[57.0214]ESGEC[57.0214]C[57.0214]QQ[0.9840]C[57.0214]K	Q92043	Zinc metalloproteinase-disintegrin-like atrolysin-A (Fragment)
541.707	2	1081.4	PCCDAATCK	PC[57.0214]C[57.0214]DAATC[57.0214]K	Q92043	Zinc metalloproteinase-disintegrin-like atrolysin-A (Fragment)	sp|A2CJE2|VM3S_CROSS, sp|A2CJE3|VM3V_CROVV, sp|A2CJE4|VM3C_CROAT, sp|A2CJE5|VM2IA_CROAT, sp|A2CJE6|VM2IV_CROVV, sp|C0HJM4|VM2_CROSM, sp|C0HJM5|VM2_CERSA, sp|C0HK50|VM2_CROTA, sp|C5H5D1|VM31_CRODC, sp|C9E1R7|VM2V2_CROAT, sp|C9E1R9|VM2V2_CROVV, sp|H9M5U4|VM2_CRORU, sp|J3SBP9|VM28_CROAD, sp|J9Z332|VM2_CROAD, sp|P0C6E8|VM3G1_TRIGA, sp|P0C7X6|VM212_CROHD, sp|P0C7X7|VM212_CROSS, sp|P31981|VM2I_CROBA, s…
1329.51	2	2657.02	SECDIAESCTGQSADCPTDDFHR	SEC[57.0214]DIAESC[57.0214]TGQSADC[57.0214]PTDDFHR	Q92043	Zinc metalloproteinase-disintegrin-like atrolysin-A (Fragment)
886.676	3	2657.02	SECDIAESCTGQSADCPTDDFHR	SEC[57.0214]DIAESC[57.0214]TGQSADC[57.0214]PTDDFHR	Q92043	Zinc metalloproteinase-disintegrin-like atrolysin-A (Fragment)
807.81	2	1613.61	TCRDPCCDAATCK	TC[57.0214]RDPC[57.0214]C[57.0214]DAATC[57.0214]K	Q92043	Zinc metalloproteinase-disintegrin-like atrolysin-A (Fragment)	sp|C5H5D1|VM31_CRODC, sp|Q076D1|VM31_CRODU
538.876	3	1613.61	TCRDPCCDAATCK	TC[57.0214]RDPC[57.0214]C[57.0214]DAATC[57.0214]K	Q92043	Zinc metalloproteinase-disintegrin-like atrolysin-A (Fragment)	sp|C5H5D1|VM31_CRODC, sp|Q076D1|VM31_CRODU
729.919	2	1457.83	TINEIYIPLNIR	TINEIYIPLNIR	Q92043	Zinc metalloproteinase-disintegrin-like atrolysin-A (Fragment)
1188.16	2	2374.32	WIYQIVNTINEIYIPLNIR	WIYQIVNTINEIYIPLNIR	Q92043	Zinc metalloproteinase-disintegrin-like atrolysin-A (Fragment)
792.442	3	2374.32	WIYQIVNTINEIYIPLNIR	WIYQIVNTINEIYIPLNIR	Q92043	Zinc metalloproteinase-disintegrin-like atrolysin-A (Fragment)
662.777	2	1323.54	YSDDGMVDHGTK	YSDDGMVDHGTK	Q92043	Zinc metalloproteinase-disintegrin-like atrolysin-A (Fragment)
442.187	3	1323.54	YSDDGMVDHGTK	YSDDGMVDHGTK	Q92043	Zinc metalloproteinase-disintegrin-like atrolysin-A (Fragment)
670.775	2	1339.54	YSDDGMVDHGTK	YSDDGM[15.9949]VDHGTK	Q92043	Zinc metalloproteinase-disintegrin-like atrolysin-A (Fragment)
1437.01	3	4308.1	SHDNAQLLTGINFNGPTAGLGYLGGICNTMYSAGIVQDHSK	SHDNAQLLTGIN[0.9840]FNGPTAGLGYLGGIC[57.0214]NTM[15.9949]YSAGIVQDHSK	Q9DGB9	Zinc metalloproteinase-disintegrin-like VAP1	sp|C5H5D1|VM31_CRODC, sp|Q076D1|VM31_CRODU
777.897	2	1553.78	STGVVQDHSEINLR	STGVVQDHSEINLR	P34182	Zinc metalloproteinase/disintegrin
514.266	2	1026.52	IPCAPQDVK	IPC[57.0214]APQDVK	P0C6E8	Zinc metalloproteinase/disintegrin (Fragment)
457.724	2	913.437	PCAPQDVK	PC[57.0214]APQDVK	P0C6E8	Zinc metalloproteinase/disintegrin (Fragment)
1165.42	2	2328.83	AGEECDCGSPANPCCDAATCK	AGEEC[57.0214]DC[57.0214]GSPANPC[57.0214]C[57.0214]DAATC[57.0214]K	C9E1R9	Zinc metalloproteinase/disintegrin VMP-II	sp|C0HJM4|VM2_CROSM, sp|P0C7X7|VM212_CROSS, sp|P31981|VM2I_CROBA, sp|P31985|VM2I_CROCE, sp|P31986|VM2I_CROOL, sp|P31987|VM2I_CROVV, sp|P68520|VM2IC_CROAT, sp|P68521|VM2I_CRODD
567.719	2	1133.43	CTGQSADCPR	C[-17.0265]TGQSADC[57.0214]PR	C9E1R9	Zinc metalloproteinase/disintegrin VMP-II	sp|A2CJE5|VM2IA_CROAT, sp|A2CJE6|VM2IV_CROVV, sp|C0HJM4|VM2_CROSM, sp|C0HK50|VM2_CROTA, sp|J3SBP9|VM28_CROAD, sp|J9Z332|VM2_CROAD, sp|P0C7X6|VM212_CROHD, sp|P0C7X7|VM212_CROSS, sp|P31981|VM2I_CROBA, sp|P31982|VM2I_CROCC, sp|P31984|VM2I_CROMM, sp|P31985|VM2I_CROCE, sp|P31986|VM2I_CROOL, sp|P31987|VM2I_CROVV, sp|P34182|VM2AE_CROAT, sp|P68520|VM2IC_CROAT, sp|P68521|VM2I_CRODD, sp|Q072L5|VM2_BOTAS
576.232	2	1151.46	CTGQSADCPR	C[57.0214]TGQSADC[57.0214]PR	C9E1R9	Zinc metalloproteinase/disintegrin VMP-II	sp|A2CJE5|VM2IA_CROAT, sp|A2CJE6|VM2IV_CROVV, sp|C0HJM4|VM2_CROSM, sp|C0HK50|VM2_CROTA, sp|J3SBP9|VM28_CROAD, sp|J9Z332|VM2_CROAD, sp|P0C7X6|VM212_CROHD, sp|P0C7X7|VM212_CROSS, sp|P31981|VM2I_CROBA, sp|P31982|VM2I_CROCC, sp|P31984|VM2I_CROMM, sp|P31985|VM2I_CROCE, sp|P31986|VM2I_CROOL, sp|P31987|VM2I_CROVV, sp|P34182|VM2AE_CROAT, sp|P68520|VM2IC_CROAT, sp|P68521|VM2I_CRODD, sp|Q072L5|VM2_BOTAS
1229.94	2	2457.87	EAGEECDCGSPANPCCDAATCK	EAGEEC[57.0214]DC[57.0214]GSPANPC[57.0214]C[57.0214]DAATC[57.0214]K	C9E1R9	Zinc metalloproteinase/disintegrin VMP-II	sp|P0C7X7|VM212_CROSS, sp|P31985|VM2I_CROCE, sp|P31986|VM2I_CROOL
422.748	2	843.484	ETVLLNR	ETVLLNR	C9E1R9	Zinc metalloproteinase/disintegrin VMP-II	sp|P0C6E8|VM3G1_TRIGA
1129.9	2	2257.8	GEECDCGSPANPCCDAATCK	GEEC[57.0214]DC[57.0214]GSPANPC[57.0214]C[57.0214]DAATC[57.0214]K	C9E1R9	Zinc metalloproteinase/disintegrin VMP-II	sp|C0HJM4|VM2_CROSM, sp|C0HK50|VM2_CROTA, sp|P0C7X6|VM212_CROHD, sp|P0C7X7|VM212_CROSS, sp|P31981|VM2I_CROBA, sp|P31985|VM2I_CROCE, sp|P31986|VM2I_CROOL, sp|P31987|VM2I_CROVV, sp|P68520|VM2IC_CROAT, sp|P68521|VM2I_CRODD
792.433	2	1582.86	IWVHEIVNTINVF	IWVHEIVNTINVF	C9E1R9	Zinc metalloproteinase/disintegrin VMP-II
803.842	2	1605.68	LRPGAQCAEGLCCD	LRPGAQC[57.0214]AEGLC[57.0214]C[57.0214]D	C9E1R9	Zinc metalloproteinase/disintegrin VMP-II	sp|C0HJM5|VM2_CERSA, sp|P31981|VM2I_CROBA, sp|P31985|VM2I_CROCE, sp|Q072L5|VM2_BOTAS
1025.94	2	2049.87	LRPGAQCAEGLCCDQCR	LRPGAQC[57.0214]AEGLC[57.0214]C[57.0214]DQC[57.0214]R	C9E1R9	Zinc metalloproteinase/disintegrin VMP-II	sp|C0HJM5|VM2_CERSA, sp|P31981|VM2I_CROBA, sp|P31985|VM2I_CROCE, sp|Q072L5|VM2_BOTAS
684.294	3	2049.87	LRPGAQCAEGLCCDQCR	LRPGAQC[57.0214]AEGLC[57.0214]C[57.0214]DQC[57.0214]R	C9E1R9	Zinc metalloproteinase/disintegrin VMP-II	sp|C0HJM5|VM2_CERSA, sp|P31981|VM2I_CROBA, sp|P31985|VM2I_CROCE, sp|Q072L5|VM2_BOTAS
605.315	2	1208.62	QLNLTPEQQR	Q[-17.0265]LNLTPEQQR	C9E1R9	Zinc metalloproteinase/disintegrin VMP-II	sp|J3S829|VM32A_CROAD, sp|J3SDW6|VM32D_CROAD, sp|J3SDW8|VM38_CROAD, sp|P0C6E8|VM3G1_TRIGA
664.372	2	1326.73	YIELVIVADHR	YIELVIVADHR	C9E1R9	Zinc metalloproteinase/disintegrin VMP-II

## Sheet: C. p. pricei Pinaleño
M/Z	Charge	Observed Mass	Peptide Sequence	Modified Sequence	Protein ID	Protein Description	Shared Proteins
540.254	2	1078.5	DNIPTYDNK	DNIPTYDNK	Q7ZTA7	Acidic phospholipase A2 CoaPLA2
562.783	2	1123.55	ENLDTYNKK	ENLDTYNKK	Q8UVZ7	Basic phospholipase A2 homolog Cax-K49	sp|P0DUP2|PA2H2_CROOA
532.28	2	1062.55	TPPAGPDVGPR	TPPAGPDVGPR	P0CJ34	Bradykinin inhibitor peptide	sp|P85024|BKIP_CROVV
462.224	2	922.438	AGNGCFGLK	AGNGC[57.0214]FGLK	Q2PE51	Bradykinin-potentiating and C-type natriuretic peptides	sp|P0CV87|BNP_CROAT, sp|Q90Y12|BNP_CRODU
426.705	2	851.399	GNGCFGLK	GNGC[57.0214]FGLK	Q2PE51	Bradykinin-potentiating and C-type natriuretic peptides	sp|P0CV87|BNP_CROAT, sp|Q90Y12|BNP_CRODU
416.69	2	831.368	QQWPPGH	Q[-17.0265]QWPPGH	P0C7J9	Bradykinin-potentiating peptide 11a
485.22	2	968.429	QQWPPGHH	Q[-17.0265]QWPPGHH	P0C7J9	Bradykinin-potentiating peptide 11a
638.815	2	1275.62	QQWPPGHHIPP	Q[-17.0265]QWPPGHHIPP	P0C7J9	Bradykinin-potentiating peptide 11a
574.785	2	1147.56	QWPPGHHIPP	Q[-17.0265]WPPGHHIPP	P0C7J9	Bradykinin-potentiating peptide 11a
467.735	2	933.46	LQWSDGTK	LQWSDGTK	J3RY43	C-type lectin 13	sp|J3SBN9|SL6_CROAD, sp|P81509|SLB_CROHD
494.752	2	987.494	RDIWNER	RDIWNER	J3RY43	C-type lectin 13	sp|J3SBN9|SL6_CROAD, sp|P81509|SLB_CROHD
545.786	2	1089.55	RLQWSDGTK	RLQWSDGTK	J3RY43	C-type lectin 13	sp|J3SBN9|SL6_CROAD, sp|P81509|SLB_CROHD
733.393	2	1464.78	SSEEVDFLVSILK	SSEEVDFLVSILK	J3RY43	C-type lectin 13	sp|J3SBN9|SL6_CROAD, sp|P81509|SLB_CROHD
766.328	2	1530.65	ATDNQWFSTSCSK	ATDNQWFSTSC[57.0214]SK	J3SBN9	C-type lectin 6
594.237	2	1186.46	WDYTDCQAK	WDYTDC[57.0214]Q[0.9840]AK	J3SBP0	C-type lectin 9a
834.904	2	1667.8	WSDGSSIIYVNWNK	WSDGSSIIYVNWNK	J3SBP0	C-type lectin 9a
953.031	2	1904.02	KPEIQNKIVDLHNSLR	KPEIQN[0.9840]KIVDLHNSLR	F8S0Y4	Cysteine-rich secretory protein
635.69	3	1904.02	KPEIQNKIVDLHNSLR	KPEIQN[0.9840]KIVDLHNSLR	F8S0Y4	Cysteine-rich secretory protein
635.69	3	1904.02	KPEIQNKIVDLHNSLR	KPEIQ[0.9840]NKIVDLHNSLR	F8S0Y4	Cysteine-rich secretory protein
1031.08	2	2060.12	KPEIQNKIVDLHNSLRR	KPEIQ[0.9840]NKIVDLHNSLRR	F8S0Y4	Cysteine-rich secretory protein
874.846	2	1749.67	MQSDCSAICFCQNK	MQSDC[57.0214]SAIC[57.0214]FC[57.0214]QNK	F8S0Y4	Cysteine-rich secretory protein
882.844	2	1765.67	MQSDCSAICFCQNK	M[15.9949]QSDC[57.0214]SAIC[57.0214]FC[57.0214]QNK	F8S0Y4	Cysteine-rich secretory protein
659.351	2	1316.69	RSVNPTASNMLK	RSVNPTASNMLK	F8S0Y4	Cysteine-rich secretory protein	sp|Q7ZT99|CRVP_CROAT
667.348	2	1332.68	RSVNPTASNMLK	RSVNPTASNM[15.9949]LK	F8S0Y4	Cysteine-rich secretory protein	sp|Q7ZT99|CRVP_CROAT
1262.98	2	2523.97	SGPPCGDCPSACDNGLCTNPCTK	SGPPC[57.0214]GDC[57.0214]PSAC[57.0214]DNGLC[57.0214]TNPC[57.0214]TK	F8S0Y4	Cysteine-rich secretory protein	sp|Q7ZT99|CRVP_CROAT
842.326	3	2523.96	SGPPCGDCPSACDNGLCTNPCTK	SGPPC[57.0214]GDC[57.0214]PSAC[57.0214]DNGLC[57.0214]TNPC[57.0214]TK	F8S0Y4	Cysteine-rich secretory protein	sp|Q7ZT99|CRVP_CROAT
1263.48	2	2524.95	SGPPCGDCPSACDNGLCTNPCTK	SGPPC[57.0214]GDC[57.0214]PSAC[57.0214]DN[0.9840]GLC[57.0214]TNPC[57.0214]TK	F8S0Y4	Cysteine-rich secretory protein	sp|Q7ZT99|CRVP_CROAT
617.298	2	1232.59	SLVQQAGCQDK	SLVQQAGC[57.0214]QDK	F8S0Y4	Cysteine-rich secretory protein	sp|Q7ZT99|CRVP_CROAT
569.754	2	1137.5	SVDFDSESPR	SVDFDSESPR	F8S0Y4	Cysteine-rich secretory protein	sp|Q7ZT99|CRVP_CROAT
1008.85	3	3023.51	SVDFDSESPRKPEIQNKIVDLHNSLR	SVDFDSESPRKPEIQN[0.9840]KIVDLHNSLR	F8S0Y4	Cysteine-rich secretory protein
1008.85	3	3023.51	SVDFDSESPRKPEIQNKIVDLHNSLR	SVDFDSESPRKPEIQ[0.9840]NKIVDLHNSLR	F8S0Y4	Cysteine-rich secretory protein
581.3	2	1160.59	SVNPTASNMLK	SVNPTASNMLK	F8S0Y4	Cysteine-rich secretory protein	sp|Q7ZT99|CRVP_CROAT
589.298	2	1176.58	SVNPTASNMLK	SVNPTASNM[15.9949]LK	F8S0Y4	Cysteine-rich secretory protein	sp|Q7ZT99|CRVP_CROAT
493.23	2	984.447	CIESHSPR	C[57.0214]IESHSPR	Q7ZT99	Cysteine-rich venom protein catrin
484.716	2	967.421	CIESHSPR	C[-17.0265]IESHSPR	Q7ZT99	Cysteine-rich venom protein catrin
529.235	2	1056.46	EDKYTNCK	EDKYTNC[57.0214]K	Q7ZT99	Cysteine-rich venom protein catrin
769.341	2	1536.67	MEWYPEAAANAER	MEWYPEAAANAER	Q7ZT99	Cysteine-rich venom protein catrin
777.338	2	1552.67	MEWYPEAAANAER	M[15.9949]EWYPEAAANAER	Q7ZT99	Cysteine-rich venom protein catrin
951.884	2	1901.77	QMQSDCPAICFCQNK	QM[15.9949]QSDC[57.0214]PAIC[57.0214]FC[57.0214]QNK	Q7ZT99	Cysteine-rich venom protein catrin
634.925	3	1901.76	QMQSDCPAICFCQNK	QM[15.9949]QSDC[57.0214]PAIC[57.0214]FC[57.0214]QNK	Q7ZT99	Cysteine-rich venom protein catrin
790.899	2	1579.79	DLHPELSEDEIKR	DLHPELSEDEIKR	J3S820	Hyaluronidase
707.312	2	1412.61	IGGDECNINEHR	IGGDEC[57.0214]NINEHR	J3SBQ3	Inactive snake venom serine proteinase 13	sp|B0FXM3|VSP17_CRODU, sp|F8S114|VSPCR_CROAD, sp|J3RY93|VSPC_CROAD, sp|J3S3W5|VSP1_CROAD, sp|J3S835|VSP8_CROAD, sp|J3SDW9|VSPE_CROAD, sp|P0DJG6|VSP_CROVV, sp|Q2QA04|VSP_CRODD, sp|Q9PRW2|VSP3_CROAT, sp|Q9PRW4|VSPA1_CROAT
1117.07	2	2232.13	NSAHIAPLSLPSSPPSVGSVCR	NSAHIAPLSLPSSPPSVGSVC[57.0214]R	J3SBQ3	Inactive snake venom serine proteinase 13
745.051	3	2232.15	NSAHIAPLSLPSSPPSVGSVCR	NSAHIAPLSLPSSPPSVGSVC[57.0214]R	J3SBQ3	Inactive snake venom serine proteinase 13
756.847	2	1511.68	VIGGDECNINEHR	VIGGDEC[57.0214]NINEHR	J3SBQ3	Inactive snake venom serine proteinase 13	sp|B0FXM3|VSP17_CRODU, sp|F8S114|VSPCR_CROAD, sp|J3RY93|VSPC_CROAD, sp|J3S3W5|VSP1_CROAD, sp|J3S835|VSP8_CROAD, sp|J3SDW9|VSPE_CROAD, sp|P0DJG6|VSP_CROVV, sp|Q2QA04|VSP_CRODD, sp|Q9PRW2|VSP3_CROAT, sp|Q9PRW4|VSPA1_CROAT
504.9	3	1511.69	VIGGDECNINEHR	VIGGDEC[57.0214]NINEHR	J3SBQ3	Inactive snake venom serine proteinase 13	sp|B0FXM3|VSP17_CRODU, sp|F8S114|VSPCR_CROAD, sp|J3RY93|VSPC_CROAD, sp|J3S3W5|VSP1_CROAD, sp|J3S835|VSP8_CROAD, sp|J3SDW9|VSPE_CROAD, sp|P0DJG6|VSP_CROVV, sp|Q2QA04|VSP_CRODD, sp|Q9PRW2|VSP3_CROAT, sp|Q9PRW4|VSPA1_CROAT
778.344	2	1554.69	VIGGDECNINEHR	n[42.0106]VIGGDEC[57.0214]NIN[0.9840]EHR	J3SBQ3	Inactive snake venom serine proteinase 13	sp|B0FXM3|VSP17_CRODU, sp|F8S114|VSPCR_CROAD, sp|J3RY93|VSPC_CROAD, sp|J3S3W5|VSP1_CROAD, sp|J3S835|VSP8_CROAD, sp|J3SDW9|VSPE_CROAD, sp|P0DJG6|VSP_CROVV, sp|Q2QA04|VSP_CRODD, sp|Q9PRW2|VSP3_CROAT, sp|Q9PRW4|VSPA1_CROAT
778.344	2	1554.69	VIGGDECNINEHR	n[42.0106]VIGGDEC[57.0214]N[0.9840]INEHR	J3SBQ3	Inactive snake venom serine proteinase 13	sp|B0FXM3|VSP17_CRODU, sp|F8S114|VSPCR_CROAD, sp|J3RY93|VSPC_CROAD, sp|J3S3W5|VSP1_CROAD, sp|J3S835|VSP8_CROAD, sp|J3SDW9|VSPE_CROAD, sp|P0DJG6|VSP_CROVV, sp|Q2QA04|VSP_CRODD, sp|Q9PRW2|VSP3_CROAT, sp|Q9PRW4|VSPA1_CROAT
1032.54	2	2063.08	DCADIVINDLSLIHQLPK	DC[57.0214]ADIVINDLSLIHQLPK	C0HJE7	L-amino acid oxidase bordonein-L	sp|F8S0Z5|OXLA2_CROAD, sp|K9N7B7|OXLA_CRODM, sp|P56742|OXLA_CROAT
1674.8	2	3347.56	EGNLSPGAVDMIGDLLNEDSGYYVSFIESLK	EGNLSPGAVDM[15.9949]IGDLLNEDSGYYVSFIESLK	C0HJE7	L-amino acid oxidase bordonein-L	sp|F8S0Z5|OXLA2_CROAD, sp|K9N7B7|OXLA_CRODM, sp|O93364|OXLA_CROAD, sp|P56742|OXLA_CROAT
1666.28	2	3330.61	EGNLSPGAVDMIGDLLNEDSGYYVSFIESLK	E[-18.0106]GNLSPGAVDM[15.9949]IGDLLN[0.9840]EDSGYYVSFIESLK	C0HJE7	L-amino acid oxidase bordonein-L	sp|F8S0Z5|OXLA2_CROAD, sp|K9N7B7|OXLA_CRODM, sp|O93364|OXLA_CROAD, sp|P56742|OXLA_CROAT
1675.29	2	3348.58	EGNLSPGAVDMIGDLLNEDSGYYVSFIESLK	EGN[0.9840]LSPGAVDM[15.9949]IGDLLNEDSGYYVSFIESLK	C0HJE7	L-amino acid oxidase bordonein-L	sp|F8S0Z5|OXLA2_CROAD, sp|K9N7B7|OXLA_CRODM, sp|O93364|OXLA_CROAD, sp|P56742|OXLA_CROAT
1485.36	3	4453.11	EGNLSPGAVDMIGDLLNEDSGYYVSFIESLKHDDIFGYEK	EGNLSPGAVDM[15.9949]IGDLLN[0.9840]EDSGYYVSFIESLKHDDIFGYEK	C0HJE7	L-amino acid oxidase bordonein-L	sp|F8S0Z5|OXLA2_CROAD, sp|K9N7B7|OXLA_CRODM, sp|O93364|OXLA_CROAD, sp|P56742|OXLA_CROAT
1479.7	3	4437.09	EGNLSPGAVDMIGDLLNEDSGYYVSFIESLKHDDIFGYEK	EGNLSPGAVDMIGDLLNEDSGYYVSFIESLKHDDIFGYEK	C0HJE7	L-amino acid oxidase bordonein-L	sp|F8S0Z5|OXLA2_CROAD, sp|K9N7B7|OXLA_CRODM, sp|O93364|OXLA_CROAD, sp|P56742|OXLA_CROAT
1110.02	4	4437.11	EGNLSPGAVDMIGDLLNEDSGYYVSFIESLKHDDIFGYEK	EGNLSPGAVDMIGDLLNEDSGYYVSFIESLKHDDIFGYEK	C0HJE7	L-amino acid oxidase bordonein-L	sp|F8S0Z5|OXLA2_CROAD, sp|K9N7B7|OXLA_CRODM, sp|O93364|OXLA_CROAD, sp|P56742|OXLA_CROAT
1480.02	3	4437.08	EGNLSPGAVDMIGDLLNEDSGYYVSFIESLKHDDIFGYEK	EGNLSPGAVDMIGDLLN[0.9840]EDSGYYVSFIESLKHDDIFGYEK	C0HJE7	L-amino acid oxidase bordonein-L	sp|F8S0Z5|OXLA2_CROAD, sp|K9N7B7|OXLA_CRODM, sp|O93364|OXLA_CROAD, sp|P56742|OXLA_CROAT
1122.53	2	2243.06	FDEIVGGMDQLPTSMYEAIK	FDEIVGGMDQLPTSMYEAIK	C0HJE7	L-amino acid oxidase bordonein-L	sp|F8S0Z5|OXLA2_CROAD, sp|K9N7B7|OXLA_CRODM, sp|O93364|OXLA_CROAD, sp|P56742|OXLA_CROAT
1130.53	2	2259.06	FDEIVGGMDQLPTSMYEAIK	FDEIVGGM[15.9949]DQLPTSMYEAIK	C0HJE7	L-amino acid oxidase bordonein-L	sp|F8S0Z5|OXLA2_CROAD, sp|K9N7B7|OXLA_CRODM, sp|O93364|OXLA_CROAD, sp|P56742|OXLA_CROAT
526.811	2	1051.61	FEPPLPPKK	FEPPLPPKK	C0HJE7	L-amino acid oxidase bordonein-L	sp|F8S0Z5|OXLA2_CROAD, sp|K9N7B7|OXLA_CRODM, sp|O93364|OXLA_CROAD, sp|P56742|OXLA_CROAT
1269.11	2	2537.23	FGLQLNEFFQENENAWYFIK	FGLQLNEFFQENENAWYFIK	C0HJE7	L-amino acid oxidase bordonein-L	sp|K9N7B7|OXLA_CRODM
1269.6	2	2537.22	FGLQLNEFFQENENAWYFIK	FGLQ[0.9840]LNEFFQENENAWYFIK	C0HJE7	L-amino acid oxidase bordonein-L	sp|K9N7B7|OXLA_CRODM
562.256	2	1122.5	HDDIFGYEK	HDDIFGYEK	C0HJE7	L-amino acid oxidase bordonein-L	sp|F8S0Z5|OXLA2_CROAD, sp|K9N7B7|OXLA_CRODM, sp|O93364|OXLA_CROAD, sp|P56742|OXLA_CROAT
1083.91	3	3248.72	HVVIVGAGMAGLSAAYVLAGAGHQVTVLEASER	HVVIVGAGM[15.9949]AGLSAAYVLAGAGHQVTVLEASER	C0HJE7	L-amino acid oxidase bordonein-L	sp|K9N7B7|OXLA_CRODM
583.353	2	1164.69	IKFEPPLPPK	IKFEPPLPPK	C0HJE7	L-amino acid oxidase bordonein-L	sp|F8S0Z5|OXLA2_CROAD, sp|K9N7B7|OXLA_CRODM, sp|O93364|OXLA_CROAD, sp|P56742|OXLA_CROAT
647.4	2	1292.79	IKFEPPLPPKK	IKFEPPLPPKK	C0HJE7	L-amino acid oxidase bordonein-L	sp|F8S0Z5|OXLA2_CROAD, sp|K9N7B7|OXLA_CRODM, sp|O93364|OXLA_CROAD, sp|P56742|OXLA_CROAT
1333.16	2	2665.32	KFGLQLNEFFQENENAWYFIK	KFGLQLNEFFQENENAWYFIK	C0HJE7	L-amino acid oxidase bordonein-L	sp|K9N7B7|OXLA_CRODM
889.108	3	2664.31	KFGLQLNEFFQENENAWYFIK	KFGLQLNEFFQENENAWYFIK	C0HJE7	L-amino acid oxidase bordonein-L	sp|K9N7B7|OXLA_CRODM
1126.6	3	3376.81	KHVVIVGAGMAGLSAAYVLAGAGHQVTVLEASER	KHVVIVGAGM[15.9949]AGLSAAYVLAGAGHQVTVLEASER	C0HJE7	L-amino acid oxidase bordonein-L	sp|K9N7B7|OXLA_CRODM
811.387	3	2431.15	RFDEIVGGMDQLPTSMYEAIK	RFDEIVGGM[15.9949]DQLPTSM[15.9949]YEAIK	C0HJE7	L-amino acid oxidase bordonein-L	sp|F8S0Z5|OXLA2_CROAD, sp|K9N7B7|OXLA_CRODM, sp|O93364|OXLA_CROAD, sp|P56742|OXLA_CROAT
811.715	3	2432.15	RFDEIVGGMDQLPTSMYEAIK	RFDEIVGGM[15.9949]DQ[0.9840]LPTSM[15.9949]YEAIK	C0HJE7	L-amino acid oxidase bordonein-L	sp|F8S0Z5|OXLA2_CROAD, sp|K9N7B7|OXLA_CRODM, sp|O93364|OXLA_CROAD, sp|P56742|OXLA_CROAT
1200.58	2	2399.16	RFDEIVGGMDQLPTSMYEAIK	RFDEIVGGMDQLPTSMYEAIK	C0HJE7	L-amino acid oxidase bordonein-L	sp|F8S0Z5|OXLA2_CROAD, sp|K9N7B7|OXLA_CRODM, sp|O93364|OXLA_CROAD, sp|P56742|OXLA_CROAT
800.724	3	2399.16	RFDEIVGGMDQLPTSMYEAIK	RFDEIVGGMDQLPTSMYEAIK	C0HJE7	L-amino acid oxidase bordonein-L	sp|F8S0Z5|OXLA2_CROAD, sp|K9N7B7|OXLA_CRODM, sp|O93364|OXLA_CROAD, sp|P56742|OXLA_CROAT
1208.58	2	2416.16	RFDEIVGGMDQLPTSMYEAIK	RFDEIVGGMDQLPTSM[15.9949]YEAIK	C0HJE7	L-amino acid oxidase bordonein-L	sp|F8S0Z5|OXLA2_CROAD, sp|K9N7B7|OXLA_CRODM, sp|O93364|OXLA_CROAD, sp|P56742|OXLA_CROAT
806.056	3	2415.16	RFDEIVGGMDQLPTSMYEAIK	RFDEIVGGMDQLPTSM[15.9949]YEAIK	C0HJE7	L-amino acid oxidase bordonein-L	sp|F8S0Z5|OXLA2_CROAD, sp|K9N7B7|OXLA_CRODM, sp|O93364|OXLA_CROAD, sp|P56742|OXLA_CROAT
1208.58	2	2415.14	RFDEIVGGMDQLPTSMYEAIK	RFDEIVGGM[15.9949]DQLPTSMYEAIK	C0HJE7	L-amino acid oxidase bordonein-L	sp|F8S0Z5|OXLA2_CROAD, sp|K9N7B7|OXLA_CRODM, sp|O93364|OXLA_CROAD, sp|P56742|OXLA_CROAT
806.056	3	2415.15	RFDEIVGGMDQLPTSMYEAIK	RFDEIVGGM[15.9949]DQLPTSMYEAIK	C0HJE7	L-amino acid oxidase bordonein-L	sp|F8S0Z5|OXLA2_CROAD, sp|K9N7B7|OXLA_CRODM, sp|O93364|OXLA_CROAD, sp|P56742|OXLA_CROAT
1216.58	2	2431.14	RFDEIVGGMDQLPTSMYEAIK	RFDEIVGGM[15.9949]DQLPTSM[15.9949]YEAIK	C0HJE7	L-amino acid oxidase bordonein-L	sp|F8S0Z5|OXLA2_CROAD, sp|K9N7B7|OXLA_CRODM, sp|O93364|OXLA_CROAD, sp|P56742|OXLA_CROAT
886.437	3	2656.29	RFDEIVGGMDQLPTSMYEAIKEK	RFDEIVGGMDQLPTSMYEAIKEK	C0HJE7	L-amino acid oxidase bordonein-L	sp|F8S0Z5|OXLA2_CROAD, sp|K9N7B7|OXLA_CRODM, sp|O93364|OXLA_CROAD, sp|P56742|OXLA_CROAT
886.764	3	2657.3	RFDEIVGGMDQLPTSMYEAIKEK	RFDEIVGGMDQ[0.9840]LPTSMYEAIKEK	C0HJE7	L-amino acid oxidase bordonein-L	sp|F8S0Z5|OXLA2_CROAD, sp|K9N7B7|OXLA_CRODM, sp|O93364|OXLA_CROAD, sp|P56742|OXLA_CROAT
338.193	2	674.374	SGLTAAR	SGLTAAR	C0HJE7	L-amino acid oxidase bordonein-L	sp|F8S0Z5|OXLA2_CROAD, sp|K9N7B7|OXLA_CRODM, sp|O93364|OXLA_CROAD, sp|P56742|OXLA_CROAT
438.725	2	875.438	STTDLPSR	STTDLPSR	C0HJE7	L-amino acid oxidase bordonein-L	sp|F8S0Z5|OXLA2_CROAD, sp|K9N7B7|OXLA_CRODM, sp|O93364|OXLA_CROAD, sp|P56742|OXLA_CROAT
557.796	2	1113.58	VIEIQQNDR	VIEIQQNDR	C0HJE7	L-amino acid oxidase bordonein-L	sp|F8S0Z5|OXLA2_CROAD, sp|K9N7B7|OXLA_CRODM, sp|O93364|OXLA_CROAD, sp|P56742|OXLA_CROAT
558.288	2	1114.56	VIEIQQNDR	VIEIQQN[0.9840]DR	C0HJE7	L-amino acid oxidase bordonein-L	sp|F8S0Z5|OXLA2_CROAD, sp|K9N7B7|OXLA_CRODM, sp|O93364|OXLA_CROAD, sp|P56742|OXLA_CROAT
485.764	2	969.518	VQVHFNAR	VQVHFNAR	C0HJE7	L-amino acid oxidase bordonein-L	sp|F8S0Z5|OXLA2_CROAD, sp|K9N7B7|OXLA_CRODM, sp|O93364|OXLA_CROAD, sp|P56742|OXLA_CROAT
1148.52	2	2295.04	YAMGGITTFTPYQFQHFSEA	YAMGGITTFTPYQFQHFSEA	C0HJE7	L-amino acid oxidase bordonein-L	sp|F8S0Z5|OXLA2_CROAD, sp|K9N7B7|OXLA_CRODM, sp|O93364|OXLA_CROAD, sp|P56742|OXLA_CROAT
1156.52	2	2311.04	YAMGGITTFTPYQFQHFSEA	YAM[15.9949]GGITTFTPYQFQHFSEA	C0HJE7	L-amino acid oxidase bordonein-L	sp|F8S0Z5|OXLA2_CROAD, sp|K9N7B7|OXLA_CRODM, sp|O93364|OXLA_CROAD, sp|P56742|OXLA_CROAT
1477.21	2	2953.45	YAMGGITTFTPYQFQHFSEALTAPFK	YAMGGITTFTPYQFQHFSEALTAPFK	C0HJE7	L-amino acid oxidase bordonein-L	sp|F8S0Z5|OXLA2_CROAD, sp|K9N7B7|OXLA_CRODM, sp|O93364|OXLA_CROAD, sp|P56742|OXLA_CROAT
985.146	3	2952.44	YAMGGITTFTPYQFQHFSEALTAPFK	YAMGGITTFTPYQFQHFSEALTAPFK	C0HJE7	L-amino acid oxidase bordonein-L	sp|F8S0Z5|OXLA2_CROAD, sp|K9N7B7|OXLA_CRODM, sp|O93364|OXLA_CROAD, sp|P56742|OXLA_CROAT
1485.21	2	2968.41	YAMGGITTFTPYQFQHFSEALTAPFK	YAM[15.9949]GGITTFTPYQFQHFSEALTAPFK	C0HJE7	L-amino acid oxidase bordonein-L	sp|F8S0Z5|OXLA2_CROAD, sp|K9N7B7|OXLA_CRODM, sp|O93364|OXLA_CROAD, sp|P56742|OXLA_CROAT
990.477	3	2968.43	YAMGGITTFTPYQFQHFSEALTAPFK	YAM[15.9949]GGITTFTPYQFQHFSEALTAPFK	C0HJE7	L-amino acid oxidase bordonein-L	sp|F8S0Z5|OXLA2_CROAD, sp|K9N7B7|OXLA_CRODM, sp|O93364|OXLA_CROAD, sp|P56742|OXLA_CROAT
1037.18	3	3108.54	YAMGGITTFTPYQFQHFSEALTAPFKR	YAMGGITTFTPYQFQHFSEALTAPFKR	C0HJE7	L-amino acid oxidase bordonein-L	sp|F8S0Z5|OXLA2_CROAD, sp|K9N7B7|OXLA_CRODM, sp|O93364|OXLA_CROAD, sp|P56742|OXLA_CROAT
1042.51	3	3124.53	YAMGGITTFTPYQFQHFSEALTAPFKR	YAM[15.9949]GGITTFTPYQFQHFSEALTAPFKR	C0HJE7	L-amino acid oxidase bordonein-L	sp|F8S0Z5|OXLA2_CROAD, sp|K9N7B7|OXLA_CRODM, sp|O93364|OXLA_CROAD, sp|P56742|OXLA_CROAT
755.377	2	1508.75	YILDKYDTYSTK	YILDKYDTYSTK	C0HJE7	L-amino acid oxidase bordonein-L	sp|F8S0Z5|OXLA2_CROAD, sp|K9N7B7|OXLA_CRODM, sp|O93364|OXLA_CROAD, sp|P56742|OXLA_CROAT
503.921	3	1508.74	YILDKYDTYSTK	YILDKYDTYSTK	C0HJE7	L-amino acid oxidase bordonein-L	sp|F8S0Z5|OXLA2_CROAD, sp|K9N7B7|OXLA_CRODM, sp|O93364|OXLA_CROAD, sp|P56742|OXLA_CROAT
816.885	2	1631.75	DIQTFCHPSMIQR	DIQTFC[57.0214]HPSMIQR	O93364	L-amino-acid oxidase
824.882	2	1647.75	DIQTFCHPSMIQR	DIQTFC[57.0214]HPSM[15.9949]IQR	O93364	L-amino-acid oxidase
1550.71	2	3099.43	EATVTYQTSANEMSSVTADYVIVCTTSR	EATVTYQTSANEM[15.9949]SSVTADYVIVC[57.0214]TTSR	O93364	L-amino-acid oxidase	sp|F8S0Z5|OXLA2_CROAD, sp|P56742|OXLA_CROAT
743.851	2	1485.69	ETDYEEFLEIAK	ETDYEEFLEIAK	O93364	L-amino-acid oxidase	sp|F8S0Z5|OXLA2_CROAD, sp|P56742|OXLA_CROAT
630.786	2	1259.56	FWEDDGIHGGK	FWEDDGIHGGK	O93364	L-amino-acid oxidase
441.741	2	881.471	IFLTCTK	IFLTC[57.0214]TK	O93364	L-amino-acid oxidase
694.833	2	1387.66	KFWEDDGIHGGK	KFWEDDGIHGGK	O93364	L-amino-acid oxidase
463.558	3	1387.66	KFWEDDGIHGGK	KFWEDDGIHGGK	O93364	L-amino-acid oxidase
436.764	2	871.516	KVVEELR	KVVEELR	O93364	L-amino-acid oxidase
753.275	2	1504.54	CCFVHDCCYGK	C[57.0214]C[57.0214]FVHDC[57.0214]C[57.0214]YGK	A0A193CHJ6	Phospholipase A2	sp|D6MKR0|PA2A6_CROHD, sp|P00623|PA2A_CROAD, sp|P00624|PA2A_CROAT, sp|P0CAS2|PA2B6_CRODO, sp|P0CAS5|PA2BE_CRODU, sp|P0CG56|PA2BB_CRODU, sp|P24027|PA2BA_CRODU, sp|P62022|PA2BC_CRODU, sp|P62023|PA2B1_CROSS, sp|P86169|PA2BA_CRODR, sp|P86805|PA2B9_CRODM, sp|P86806|PA2BA_CRODM, sp|Q7ZTA6|PA2AB_CROVV, sp|Q7ZTA7|PA2AD_CROOA, sp|Q7ZTA8|PA2AE_CROVV, sp|Q800C1|PA2AH_CROVV, sp|Q800C2|PA2AG_CROVV, sp|Q800C3|…
502.519	3	1504.54	CCFVHDCCYGK	C[57.0214]C[57.0214]FVHDC[57.0214]C[57.0214]YGK	A0A193CHJ6	Phospholipase A2	sp|D6MKR0|PA2A6_CROHD, sp|P00623|PA2A_CROAD, sp|P00624|PA2A_CROAT, sp|P0CAS2|PA2B6_CRODO, sp|P0CAS5|PA2BE_CRODU, sp|P0CG56|PA2BB_CRODU, sp|P24027|PA2BA_CRODU, sp|P62022|PA2BC_CRODU, sp|P62023|PA2B1_CROSS, sp|P86169|PA2BA_CRODR, sp|P86805|PA2B9_CRODM, sp|P86806|PA2BA_CRODM, sp|Q7ZTA6|PA2AB_CROVV, sp|Q7ZTA7|PA2AD_CROOA, sp|Q7ZTA8|PA2AE_CROVV, sp|Q800C1|PA2AH_CROVV, sp|Q800C2|PA2AG_CROVV, sp|Q800C3|…
744.762	2	1487.51	CCFVHDCCYGK	C[-17.0265]C[57.0214]FVHDC[57.0214]C[57.0214]YGK	A0A193CHJ6	Phospholipase A2	sp|D6MKR0|PA2A6_CROHD, sp|P00623|PA2A_CROAD, sp|P00624|PA2A_CROAT, sp|P0CAS2|PA2B6_CRODO, sp|P0CAS5|PA2BE_CRODU, sp|P0CG56|PA2BB_CRODU, sp|P24027|PA2BA_CRODU, sp|P62022|PA2BC_CRODU, sp|P62023|PA2B1_CROSS, sp|P86169|PA2BA_CRODR, sp|P86805|PA2B9_CRODM, sp|P86806|PA2BA_CRODM, sp|Q7ZTA6|PA2AB_CROVV, sp|Q7ZTA7|PA2AD_CROOA, sp|Q7ZTA8|PA2AE_CROVV, sp|Q800C1|PA2AH_CROVV, sp|Q800C2|PA2AG_CROVV, sp|Q800C3|…
673.26	2	1344.51	CFVHDCCYGK	C[57.0214]FVHDC[57.0214]C[57.0214]YGK	A0A193CHJ6	Phospholipase A2	sp|D6MKR0|PA2A6_CROHD, sp|P00623|PA2A_CROAD, sp|P00624|PA2A_CROAT, sp|P0CAS2|PA2B6_CRODO, sp|P0CAS5|PA2BE_CRODU, sp|P0CG56|PA2BB_CRODU, sp|P24027|PA2BA_CRODU, sp|P62022|PA2BC_CRODU, sp|P62023|PA2B1_CROSS, sp|P86169|PA2BA_CRODR, sp|P86805|PA2B9_CRODM, sp|P86806|PA2BA_CRODM, sp|Q7ZTA6|PA2AB_CROVV, sp|Q7ZTA7|PA2AD_CROOA, sp|Q7ZTA8|PA2AE_CROVV, sp|Q800C1|PA2AH_CROVV, sp|Q800C2|PA2AG_CROVV, sp|Q800C3|…
850.371	2	1698.73	CGWGGHGRPQDTTDR	C[57.0214]GWGGHGRPQDTTDR	A0A193CHJ6	Phospholipase A2
567.25	3	1698.73	CGWGGHGRPQDTTDR	C[57.0214]GWGGHGRPQDTTDR	A0A193CHJ6	Phospholipase A2
841.858	2	1681.7	CGWGGHGRPQDTTDR	C[-17.0265]GWGGHGRPQDTTDR	A0A193CHJ6	Phospholipase A2
561.574	3	1681.71	CGWGGHGRPQDTTDR	C[-17.0265]GWGGHGRPQDTTDR	A0A193CHJ6	Phospholipase A2
675.87	2	1349.73	DLLQFETLIMK	DLLQFETLIMK	A0A193CHJ6	Phospholipase A2
683.868	2	1365.73	DLLQFETLIMK	DLLQFETLIM[15.9949]K	A0A193CHJ6	Phospholipase A2
539.762	2	1077.51	DNIPTYNNK	DNIPTYNNK	A0A193CHJ6	Phospholipase A2
1328.05	2	2654.09	FDSYTYSEENGEIVCGGDDPCLK	FDSYTYSEENGEIVC[57.0214]GGDDPC[57.0214]LK	A0A193CHJ6	Phospholipase A2
885.7	3	2654.09	FDSYTYSEENGEIVCGGDDPCLK	FDSYTYSEENGEIVC[57.0214]GGDDPC[57.0214]LK	A0A193CHJ6	Phospholipase A2
1328.54	2	2656.07	FDSYTYSEENGEIVCGGDDPCLK	FDSYTYSEEN[0.9840]GEIVC[57.0214]GGDDPC[57.0214]LK	A0A193CHJ6	Phospholipase A2
886.028	3	2656.08	FDSYTYSEENGEIVCGGDDPCLK	FDSYTYSEEN[0.9840]GEIVC[57.0214]GGDDPC[57.0214]LK	A0A193CHJ6	Phospholipase A2
816.819	2	1631.63	FPPENCQEEPEPC	FPPENC[57.0214]QEEPEPC[57.0214]	A0A193CHJ6	Phospholipase A2	sp|Q7ZTA7|PA2AD_CROOA
593.244	2	1184.48	FVHDCCYGK	FVHDC[57.0214]C[57.0214]YGK	A0A193CHJ6	Phospholipase A2	sp|D6MKR0|PA2A6_CROHD, sp|P00623|PA2A_CROAD, sp|P00624|PA2A_CROAT, sp|P0CAS2|PA2B6_CRODO, sp|P0CAS5|PA2BE_CRODU, sp|P0CG56|PA2BB_CRODU, sp|P24027|PA2BA_CRODU, sp|P62022|PA2BC_CRODU, sp|P62023|PA2B1_CROSS, sp|P86169|PA2BA_CRODR, sp|P86805|PA2B9_CRODM, sp|P86806|PA2BA_CRODM, sp|Q7ZTA6|PA2AB_CROVV, sp|Q7ZTA7|PA2AD_CROOA, sp|Q7ZTA8|PA2AE_CROVV, sp|Q800C1|PA2AH_CROVV, sp|Q800C2|PA2AG_CROVV, sp|Q800C3|…
1040.43	2	2078.85	GCYCGWGGHGRPQDTTDR	GC[57.0214]YC[57.0214]GWGGHGRPQDTTDR	A0A193CHJ6	Phospholipase A2
693.955	3	2078.85	GCYCGWGGHGRPQDTTDR	GC[57.0214]YC[57.0214]GWGGHGRPQDTTDR	A0A193CHJ6	Phospholipase A2
712.379	2	1422.75	GDLLQFETLIMK	GDLLQFETLIM[15.9949]K	A0A193CHJ6	Phospholipase A2
710.316	2	1418.62	GEIVCGGDDPCLK	GEIVC[57.0214]GGDDPC[57.0214]LK	A0A193CHJ6	Phospholipase A2
459.712	2	917.415	KSGMFWY	KSGMFWY	A0A193CHJ6	Phospholipase A2
467.71	2	933.409	KSGMFWY	KSGM[15.9949]FWY	A0A193CHJ6	Phospholipase A2
620.279	2	1238.55	KSGMFWYSAY	KSGMFWYSAY	A0A193CHJ6	Phospholipase A2
628.276	2	1254.54	KSGMFWYSAY	KSGM[15.9949]FWYSAY	A0A193CHJ6	Phospholipase A2
818.334	2	1634.66	KSGMFWYSAYGCY	KSGM[15.9949]FWYSAYGC[57.0214]Y	A0A193CHJ6	Phospholipase A2
1100.8	3	3299.39	KSGMFWYSAYGCYCGWGGHGRPQDTTDR	KSGMFWYSAYGC[57.0214]YC[57.0214]GWGGHGRPQDTTDR	A0A193CHJ6	Phospholipase A2
825.851	4	3299.4	KSGMFWYSAYGCYCGWGGHGRPQDTTDR	KSGMFWYSAYGC[57.0214]YC[57.0214]GWGGHGRPQDTTDR	A0A193CHJ6	Phospholipase A2
1101.13	3	3300.4	KSGMFWYSAYGCYCGWGGHGRPQDTTDR	KSGMFWYSAYGC[57.0214]YC[57.0214]GWGGHGRPQ[0.9840]DTTDR	A0A193CHJ6	Phospholipase A2
826.097	4	3300.39	KSGMFWYSAYGCYCGWGGHGRPQDTTDR	KSGMFWYSAYGC[57.0214]YC[57.0214]GWGGHGRPQ[0.9840]DTTDR	A0A193CHJ6	Phospholipase A2
1106.13	3	3315.39	KSGMFWYSAYGCYCGWGGHGRPQDTTDR	KSGM[15.9949]FWYSAYGC[57.0214]YC[57.0214]GWGGHGRPQDTTDR	A0A193CHJ6	Phospholipase A2
829.85	4	3315.39	KSGMFWYSAYGCYCGWGGHGRPQDTTDR	KSGM[15.9949]FWYSAYGC[57.0214]YC[57.0214]GWGGHGRPQDTTDR	A0A193CHJ6	Phospholipase A2
1106.46	3	3316.39	KSGMFWYSAYGCYCGWGGHGRPQDTTDR	KSGM[15.9949]FWYSAYGC[57.0214]YC[57.0214]GWGGHGRPQ[0.9840]DTTDR	A0A193CHJ6	Phospholipase A2
830.096	4	3316.37	KSGMFWYSAYGCYCGWGGHGRPQDTTDR	KSGM[15.9949]FWYSAYGC[57.0214]YC[57.0214]GWGGHGRPQ[0.9840]DTTDR	A0A193CHJ6	Phospholipase A2
482.187	2	962.363	QICECDR	Q[-17.0265]IC[57.0214]EC[57.0214]DR	A0A193CHJ6	Phospholipase A2	sp|P0CAS2|PA2B6_CRODO, sp|P0CAS3|PA2BC_CRODR, sp|P0CAS4|PA2BD_CRODR, sp|P0CAS5|PA2BE_CRODU, sp|P0CAS6|PA2BF_CRODU, sp|P0CAS7|PA2BG_CRODU, sp|P0CG56|PA2BB_CRODU, sp|P0CV89|PA23_CROAT, sp|P24027|PA2BA_CRODU, sp|P62022|PA2BC_CRODU, sp|P62023|PA2B1_CROSS, sp|P86169|PA2BA_CRODR, sp|P86805|PA2B9_CRODM, sp|P86806|PA2BA_CRODM, sp|Q71QE8|PA2BN_CROVV
490.7	2	979.389	QICECDR	QIC[57.0214]EC[57.0214]DR	A0A193CHJ6	Phospholipase A2	sp|P0CAS2|PA2B6_CRODO, sp|P0CAS3|PA2BC_CRODR, sp|P0CAS4|PA2BD_CRODR, sp|P0CAS5|PA2BE_CRODU, sp|P0CAS6|PA2BF_CRODU, sp|P0CAS7|PA2BG_CRODU, sp|P0CG56|PA2BB_CRODU, sp|P0CV89|PA23_CROAT, sp|P24027|PA2BA_CRODU, sp|P62022|PA2BC_CRODU, sp|P62023|PA2B1_CROSS, sp|P86169|PA2BA_CRODR, sp|P86805|PA2B9_CRODM, sp|P86806|PA2BA_CRODM, sp|Q71QE8|PA2BN_CROVV
1201	2	2399.99	SAYGCYCGWGGHGRPQDTTDR	SAYGC[57.0214]YC[57.0214]GWGGHGRPQDTTDR	A0A193CHJ6	Phospholipase A2
800.999	3	2399.99	SAYGCYCGWGGHGRPQDTTDR	SAYGC[57.0214]YC[57.0214]GWGGHGRPQDTTDR	A0A193CHJ6	Phospholipase A2
1187.96	2	2373.92	SGMFWYSAYGCYCGWGGHGR	SGM[15.9949]FWYSAYGC[57.0214]YC[57.0214]GWGGHGR	A0A193CHJ6	Phospholipase A2
792.312	3	2373.91	SGMFWYSAYGCYCGWGGHGR	SGM[15.9949]FWYSAYGC[57.0214]YC[57.0214]GWGGHGR	A0A193CHJ6	Phospholipase A2
1179.97	2	2357.93	SGMFWYSAYGCYCGWGGHGR	SGMFWYSAYGC[57.0214]YC[57.0214]GWGGHGR	A0A193CHJ6	Phospholipase A2
786.98	3	2357.93	SGMFWYSAYGCYCGWGGHGR	SGMFWYSAYGC[57.0214]YC[57.0214]GWGGHGR	A0A193CHJ6	Phospholipase A2
1586.65	2	3171.29	SGMFWYSAYGCYCGWGGHGRPQDTTDR	SGMFWYSAYGC[57.0214]YC[57.0214]GWGGHGRPQDTTDR	A0A193CHJ6	Phospholipase A2
1058.1	3	3171.3	SGMFWYSAYGCYCGWGGHGRPQDTTDR	SGMFWYSAYGC[57.0214]YC[57.0214]GWGGHGRPQDTTDR	A0A193CHJ6	Phospholipase A2
793.827	4	3171.3	SGMFWYSAYGCYCGWGGHGRPQDTTDR	SGMFWYSAYGC[57.0214]YC[57.0214]GWGGHGRPQDTTDR	A0A193CHJ6	Phospholipase A2
1058.43	3	3173.3	SGMFWYSAYGCYCGWGGHGRPQDTTDR	SGMFWYSAYGC[57.0214]YC[57.0214]GWGGHGRPQ[0.9840]DTTDR	A0A193CHJ6	Phospholipase A2
1063.43	3	3187.3	SGMFWYSAYGCYCGWGGHGRPQDTTDR	SGM[15.9949]FWYSAYGC[57.0214]YC[57.0214]GWGGHGRPQDTTDR	A0A193CHJ6	Phospholipase A2
797.826	4	3187.28	SGMFWYSAYGCYCGWGGHGRPQDTTDR	SGM[15.9949]FWYSAYGC[57.0214]YC[57.0214]GWGGHGRPQDTTDR	A0A193CHJ6	Phospholipase A2
1063.76	3	3189.29	SGMFWYSAYGCYCGWGGHGRPQDTTDR	SGM[15.9949]FWYSAYGC[57.0214]YC[57.0214]GWGGHGRPQ[0.9840]DTTDR	A0A193CHJ6	Phospholipase A2
1197.49	2	2392.99	SYTYSEENGEIVCGGDDPCLK	SYTYSEEN[0.9840]GEIVC[57.0214]GGDDPC[57.0214]LK	A0A193CHJ6	Phospholipase A2
418.726	2	835.44	VAAICFR	VAAIC[57.0214]FR	A0A193CHJ6	Phospholipase A2	sp|Q7ZTA6|PA2AB_CROVV, sp|Q7ZTA7|PA2AD_CROOA, sp|Q7ZTA8|PA2AE_CROVV
519.71	2	1037.41	VHDCCYGK	VHDC[57.0214]C[57.0214]YGK	A0A193CHJ6	Phospholipase A2	sp|D6MKR0|PA2A6_CROHD, sp|P00623|PA2A_CROAD, sp|P00624|PA2A_CROAT, sp|P0CAS2|PA2B6_CRODO, sp|P0CAS3|PA2BC_CRODR, sp|P0CAS5|PA2BE_CRODU, sp|P0CG56|PA2BB_CRODU, sp|P24027|PA2BA_CRODU, sp|P62022|PA2BC_CRODU, sp|P62023|PA2B1_CROSS, sp|P86169|PA2BA_CRODR, sp|P86805|PA2B9_CRODM, sp|P86806|PA2BA_CRODM, sp|Q7ZTA6|PA2AB_CROVV, sp|Q7ZTA7|PA2AD_CROOA, sp|Q7ZTA8|PA2AE_CROVV, sp|Q800C1|PA2AH_CROVV, sp|Q800C2|…
417.687	2	833.361	VTDCDPK	VTDC[57.0214]DPK	A0A193CHJ6	Phospholipase A2
1375.57	2	2749.13	WYSAYGCYCGWGGHGRPQDTTDR	WYSAYGC[57.0214]YC[57.0214]GWGGHGRPQDTTDR	A0A193CHJ6	Phospholipase A2
917.38	3	2749.12	WYSAYGCYCGWGGHGRPQDTTDR	WYSAYGC[57.0214]YC[57.0214]GWGGHGRPQDTTDR	A0A193CHJ6	Phospholipase A2
621.604	3	1861.8	YCGWGGHGRPQDTTDR	YC[57.0214]GWGGHGRPQDTTDR	A0A193CHJ6	Phospholipase A2
855.354	3	2563.05	YSAYGCYCGWGGHGRPQDTTDR	YSAYGC[57.0214]YC[57.0214]GWGGHGRPQDTTDR	A0A193CHJ6	Phospholipase A2
703.869	2	1405.73	FTAYAINGPPVEK	FTAYAINGPPVEK	F8S101	Phospholipase B
741.37	3	2221.1	HQGLPESYNFDFVTMKPVL	HQGLPESYNFDFVTMKPVL	F8S101	Phospholipase B
1119.55	2	2237.09	HQGLPESYNFDFVTMKPVL	HQGLPESYNFDFVTM[15.9949]KPVL	F8S101	Phospholipase B
1111.55	2	2221.1	HQGLPESYNFDFVTMKPVL	HQGLPESYNFDFVTMKPVL	F8S101	Phospholipase B
519.241	2	1036.47	IANMMADSGK	IANMMADSGK	F8S101	Phospholipase B
401.719	2	801.426	ITDPQTK	ITDPQTK	F8S101	Phospholipase B
596.281	2	1190.55	NNKDDPFWR	NNKDDPFWR	F8S101	Phospholipase B
597.744	2	1193.48	NPCNTICCR	NPC[57.0214]NTIC[57.0214]C[57.0214]R	F8S101	Phospholipase B
675.827	2	1349.64	RTPVPAGCYDSK	RTPVPAGC[57.0214]YDSK	F8S101	Phospholipase B
852.956	2	1703.9	SLEDGTLYIIEQVPK	SLEDGTLYIIEQVPK	F8S101	Phospholipase B
597.777	2	1193.54	TPVPAGCYDSK	TPVPAGC[57.0214]YDSK	F8S101	Phospholipase B
439.261	2	876.51	VKDFIQK	VKDFIQK	F8S101	Phospholipase B
702.825	2	1403.64	YNNYKEDPYAK	YNNYKEDPYAK	F8S101	Phospholipase B
789.809	2	1577.61	GFCCPSGWSSYDR	GFC[57.0214]C[57.0214]PSGWSSYDR	P0CV88	Snaclec convulxin subunit beta homolog (Fragment)
672.277	2	1342.54	CTGQDCYGGVAR	C[57.0214]TGQDC[57.0214]YGGVAR	F8S0Z7	Snake venom 5'-nucleotidase
807.719	3	2420.14	FHECNLGNLICDAVIYNNVR	FHEC[57.0214]NLGNLIC[57.0214]DAVIYNNVR	F8S0Z7	Snake venom 5'-nucleotidase
1211.08	2	2420.14	FHECNLGNLICDAVIYNNVR	FHEC[57.0214]NLGNLIC[57.0214]DAVIYNNVR	F8S0Z7	Snake venom 5'-nucleotidase
777.901	2	1553.8	HGEGMGELLQVSGIK	HGEGMGELLQVSGIK	F8S0Z7	Snake venom 5'-nucleotidase
785.898	2	1569.78	HGEGMGELLQVSGIK	HGEGM[15.9949]GELLQVSGIK	F8S0Z7	Snake venom 5'-nucleotidase
765.389	2	1528.77	IIALGHSGFSEDQR	IIALGHSGFSEDQR	F8S0Z7	Snake venom 5'-nucleotidase
510.595	3	1528.76	IIALGHSGFSEDQR	IIALGHSGFSEDQR	F8S0Z7	Snake venom 5'-nucleotidase
430.248	2	858.484	IINVGSEK	IINVGSEK	F8S0Z7	Snake venom 5'-nucleotidase
547.262	2	1092.51	QAFEHSVHR	Q[-17.0265]AFEHSVHR	F8S0Z7	Snake venom 5'-nucleotidase
521.798	2	1041.59	SSGNPILLNK	SSGNPILLNK	F8S0Z7	Snake venom 5'-nucleotidase
732.371	2	1462.73	VLSLNVLCTECR	VLSLNVLC[57.0214]TEC[57.0214]R	F8S0Z7	Snake venom 5'-nucleotidase
523.3	2	1044.59	VPTYVPLEK	VPTYVPLEK	F8S0Z7	Snake venom 5'-nucleotidase
1302.14	2	2602.29	YDAMALGNHEFDNGLAGLLDPLLK	YDAM[15.9949]ALGNHEFDNGLAGLLDPLLK	F8S0Z7	Snake venom 5'-nucleotidase
868.432	3	2602.28	YDAMALGNHEFDNGLAGLLDPLLK	YDAM[15.9949]ALGNHEFDNGLAGLLDPLLK	F8S0Z7	Snake venom 5'-nucleotidase
986.033	2	1970.05	YLGYLNVIFDDKGNVIK	YLGYLNVIFDDKGNVIK	F8S0Z7	Snake venom 5'-nucleotidase
507.3	2	1012.59	CILNKPLR	C[57.0214]ILNKPLR	P15167	Snake venom metalloproteinase atrolysin-D	sp|Q8JJ51|VM1_CROMM, sp|Q90391|VM1AB_CROAT, sp|Q90392|VM1AC_CROAT
430.727	2	859.443	ETDLLNR	ETDLLNR	P15167	Snake venom metalloproteinase atrolysin-D	sp|Q90392|VM1AC_CROAT
494.775	2	987.539	ETDLLNRK	ETDLLNRK	P15167	Snake venom metalloproteinase atrolysin-D	sp|Q90392|VM1AC_CROAT
829.805	2	1659.63	NCRDPCCDATTCK	N[0.9840]C[57.0214]RDPC[57.0214]C[57.0214]DATTC[57.0214]K	Q9PSN7	Snake venom metalloproteinase HT-1 (Fragment)
1563.64	2	3125.26	NGQPCLNNFGYCYNGNCPILYHQCY	NGQPC[57.0214]LNNFGYC[57.0214]YNGNC[57.0214]PILYHQC[57.0214]Y	Q9PSN7	Snake venom metalloproteinase HT-1 (Fragment)
1043.09	3	3126.29	NGQPCLNNFGYCYNGNCPILYHQCY	NGQPC[57.0214]LNNFGYC[57.0214]YNGN[0.9840]C[57.0214]PILYHQC[57.0214]Y	Q9PSN7	Snake venom metalloproteinase HT-1 (Fragment)
532.271	2	1062.53	EKFICPNR	EKFIC[57.0214]PNR	Q2QA04	Snake venom serine protease	sp|J3SDW9|VSPE_CROAD
785.406	2	1568.8	LSLPSNPPSVGSVCR	LSLPSNPPSVGSVC[57.0214]R	Q2QA04	Snake venom serine protease	sp|J3SDW9|VSPE_CROAD
559.797	2	1117.59	TLCAGILEGGK	TLC[57.0214]AGILEGGK	Q2QA04	Snake venom serine protease	sp|C0HK18|VSP4_CRODO, sp|F8S116|VSP5_CROAD, sp|J3RY93|VSPC_CROAD, sp|J3S833|VSP2_CROAD, sp|J3S835|VSP8_CROAD, sp|J3SBQ3|VSPD_CROAD, sp|J3SDW9|VSPE_CROAD, sp|J3SDX0|VSP4_CROAD, sp|Q8QHK3|VSP1_CROAT, sp|Q8UUK2|VSPS1_CROAD
1249.58	2	2497.19	VFDYTEWIQSIIAGNTDATCPP	VFDYTEWIQSIIAGNTDATC[57.0214]PP	Q2QA04	Snake venom serine protease
698.349	2	1394.69	AAYPEYGLPATSR	AAYPEYGLPATSR	Q8QHK3	Snake venom serine protease catroxase-1	sp|J3S833|VSP2_CROAD, sp|Q8UUK2|VSPS1_CROAD
566.279	2	1130.55	EKFFCVSSK	EKFFC[57.0214]VSSK	Q8QHK3	Snake venom serine protease catroxase-1	sp|J3S833|VSP2_CROAD, sp|Q8UUK2|VSPS1_CROAD
437.71	2	873.41	FFCVSSK	FFC[57.0214]VSSK	Q8QHK3	Snake venom serine protease catroxase-1	sp|J3S833|VSP2_CROAD, sp|Q8UUK2|VSPS1_CROAD
389.222	2	776.433	HLGVHSK	HLGVHSK	Q8QHK3	Snake venom serine protease catroxase-1	sp|J3S833|VSP2_CROAD, sp|Q8UUK2|VSPS1_CROAD
445.764	2	889.516	IHLGVHSK	IHLGVHSK	Q8QHK3	Snake venom serine protease catroxase-1	sp|J3S833|VSP2_CROAD, sp|Q8UUK2|VSPS1_CROAD
595.816	2	1189.62	IMGWGTISPTK	IMGWGTISPTK	Q8QHK3	Snake venom serine protease catroxase-1
603.813	2	1205.62	IMGWGTISPTK	IM[15.9949]GWGTISPTK	Q8QHK3	Snake venom serine protease catroxase-1
717.87	2	1433.72	LDRPVSNSEHIAP	LDRPVSNSEHIAP	Q8QHK3	Snake venom serine protease catroxase-1
771.901	2	1541.79	LSLPSSPPSVGSVCR	LSLPSSPPSVGSVC[57.0214]R	Q8QHK3	Snake venom serine protease catroxase-1	sp|B0FXM2|VSP14_CRODU, sp|B0FXM3|VSP17_CRODU, sp|J3RY93|VSPC_CROAD, sp|J3SBQ3|VSPD_CROAD, sp|J3SDX0|VSP4_CROAD
535.26	2	1068.51	EKFFCPNK	EKFFC[57.0214]PNK	Q8QHK2	Snake venom serine protease catroxase-2	sp|F8S116|VSP5_CROAD, sp|J3S835|VSP8_CROAD
599.308	2	1196.6	EKFFCPNKK	EKFFC[57.0214]PNKK	Q8QHK2	Snake venom serine protease catroxase-2	sp|F8S116|VSP5_CROAD, sp|J3S835|VSP8_CROAD
842.435	2	1682.85	GAHPCGQALKPGVYTK	GAHPC[57.0214]GQALKPGVYTK	Q8QHK2	Snake venom serine protease catroxase-2	sp|F8S116|VSP5_CROAD, sp|J3S835|VSP8_CROAD
773.431	2	1544.85	KDDVLDKDIMLIK	KDDVLDKDIMLIK	Q8QHK2	Snake venom serine protease catroxase-2	sp|F8S116|VSP5_CROAD, sp|J3S835|VSP8_CROAD
781.429	2	1560.85	KDDVLDKDIMLIK	KDDVLDKDIM[15.9949]LIK	Q8QHK2	Snake venom serine protease catroxase-2	sp|F8S116|VSP5_CROAD, sp|J3S835|VSP8_CROAD
480.772	2	959.527	KKDDVLDK	KKDDVLDK	Q8QHK2	Snake venom serine protease catroxase-2	sp|F8S116|VSP5_CROAD, sp|J3S835|VSP8_CROAD
957.471	3	2870.42	LDSPVSNSEHIAPLSLPSSPPSVGSVCH	LDSPVSNSEHIAPLSLPSSPPSVGSVC[57.0214]H	Q8QHK2	Snake venom serine protease catroxase-2	sp|F8S116|VSP5_CROAD, sp|J3S835|VSP8_CROAD
1395.03	3	4182.1	LDSPVSNSEHIAPLSLPSSPPSVGSVCHIMGWGSITPIEK	LDSPVSNSEHIAPLSLPSSPPSVGSVC[57.0214]HIMGWGSITPIEK	Q8QHK2	Snake venom serine protease catroxase-2	sp|F8S116|VSP5_CROAD, sp|J3S835|VSP8_CROAD
1046.53	4	4182.11	LDSPVSNSEHIAPLSLPSSPPSVGSVCHIMGWGSITPIEK	LDSPVSNSEHIAPLSLPSSPPSVGSVC[57.0214]HIMGWGSITPIEK	Q8QHK2	Snake venom serine protease catroxase-2	sp|F8S116|VSP5_CROAD, sp|J3S835|VSP8_CROAD
1400.36	3	4198.08	LDSPVSNSEHIAPLSLPSSPPSVGSVCHIMGWGSITPIEK	LDSPVSNSEHIAPLSLPSSPPSVGSVC[57.0214]HIM[15.9949]GWGSITPIEK	Q8QHK2	Snake venom serine protease catroxase-2	sp|F8S116|VSP5_CROAD, sp|J3S835|VSP8_CROAD
1050.53	4	4198.09	LDSPVSNSEHIAPLSLPSSPPSVGSVCHIMGWGSITPIEK	LDSPVSNSEHIAPLSLPSSPPSVGSVC[57.0214]HIM[15.9949]GWGSITPIEK	Q8QHK2	Snake venom serine protease catroxase-2	sp|F8S116|VSP5_CROAD, sp|J3S835|VSP8_CROAD
1050.77	4	4199.09	LDSPVSNSEHIAPLSLPSSPPSVGSVCHIMGWGSITPIEK	LDSPVSN[0.9840]SEHIAPLSLPSSPPSVGSVC[57.0214]HIM[15.9949]GWGSITPIEK	Q8QHK2	Snake venom serine protease catroxase-2	sp|F8S116|VSP5_CROAD, sp|J3S835|VSP8_CROAD
1418.72	2	2836.46	LSLPSSPPSVGSVCHIMGWGSITPIEK	LSLPSSPPSVGSVC[57.0214]HIMGWGSITPIEK	Q8QHK2	Snake venom serine protease catroxase-2	sp|F8S116|VSP5_CROAD, sp|J3S835|VSP8_CROAD
946.151	3	2835.43	LSLPSSPPSVGSVCHIMGWGSITPIEK	LSLPSSPPSVGSVC[57.0214]HIMGWGSITPIEK	Q8QHK2	Snake venom serine protease catroxase-2	sp|F8S116|VSP5_CROAD, sp|J3S835|VSP8_CROAD
1227.08	2	2452.16	VFDYNDWIQSIIAGNTAATCPP	VFDYNDWIQSIIAGNTAATC[57.0214]PP	Q8QHK2	Snake venom serine protease catroxase-2	sp|F8S116|VSP5_CROAD, sp|J3S835|VSP8_CROAD
565.324	2	1128.64	FLVALYTFR	FLVALYTFR	P0CV90	Snake venom serine protease homolog (Fragment)
573.287	2	1144.56	EKFFCLSSK	EKFFC[57.0214]LSSK	J3S832	Snake venom serine proteinase 11	sp|J3RY93|VSPC_CROAD
444.718	2	887.425	FFCLSSK	FFC[57.0214]LSSK	J3S832	Snake venom serine proteinase 11	sp|J3RY93|VSPC_CROAD
650.77	2	1299.53	GGDECNINEHR	GGDEC[57.0214]NINEHR	J3S832	Snake venom serine proteinase 11	sp|B0FXM3|VSP17_CRODU, sp|C0HK18|VSP4_CRODO, sp|F8S114|VSPCR_CROAD, sp|F8S116|VSP5_CROAD, sp|J3RY93|VSPC_CROAD, sp|J3S3W5|VSP1_CROAD, sp|J3S835|VSP8_CROAD, sp|J3SBQ3|VSPD_CROAD, sp|J3SDW9|VSPE_CROAD, sp|P0DJG6|VSP_CROVV, sp|P0DKY5|VSP_CRODC, sp|Q2QA04|VSP_CRODD, sp|Q7LZF5|VSPC1_CROAT, sp|Q7LZF6|VSPE2_CROAT, sp|Q8QHK2|VSP2_CROAT, sp|Q9PRW2|VSP3_CROAT, sp|Q9PRW3|VSPA2_CROAT, sp|Q9PRW4|VSPA1_CROAT
465.264	2	928.516	LQFGLHSK	LQFGLHSK	J3S832	Snake venom serine proteinase 11
837.935	2	1673.86	NNKEWDKDIMLIR	NNKEWDKDIMLIR	J3S832	Snake venom serine proteinase 11
558.959	3	1673.86	NNKEWDKDIMLIR	NNKEWDKDIMLIR	J3S832	Snake venom serine proteinase 11
845.933	2	1689.86	NNKEWDKDIMLIR	NNKEWDKDIM[15.9949]LIR	J3S832	Snake venom serine proteinase 11
700.305	2	1398.6	VGGDECNINEHR	VGGDEC[57.0214]NINEHR	J3S832	Snake venom serine proteinase 11	sp|F8S116|VSP5_CROAD, sp|P0DKY5|VSP_CRODC, sp|Q7LZF5|VSPC1_CROAT, sp|Q7LZF6|VSPE2_CROAT, sp|Q8QHK2|VSP2_CROAT
558.808	2	1115.61	VLCAGILEGGK	VLC[57.0214]AGILEGGK	J3S832	Snake venom serine proteinase 11
749.839	2	1497.67	VVGGDECNINEHR	VVGGDEC[57.0214]NINEHR	J3S832	Snake venom serine proteinase 11	sp|F8S116|VSP5_CROAD, sp|P0DKY5|VSP_CRODC, sp|Q7LZF5|VSPC1_CROAT, sp|Q8QHK2|VSP2_CROAT
500.228	3	1497.67	VVGGDECNINEHR	VVGGDEC[57.0214]NINEHR	J3S832	Snake venom serine proteinase 11	sp|F8S116|VSP5_CROAD, sp|P0DKY5|VSP_CRODC, sp|Q7LZF5|VSPC1_CROAT, sp|Q8QHK2|VSP2_CROAT
595.323	2	1188.64	WDKDIMLIR	WDKDIMLIR	J3S832	Snake venom serine proteinase 11	sp|A0A0S4FKT4|VSP1_CRODO, sp|B0FXM1|VSP13_CRODU, sp|B0FXM2|VSP14_CRODU, sp|B0FXM3|VSP17_CRODU, sp|C0HK19|VSP3_CRODO, sp|F8S114|VSPCR_CROAD, sp|J3RY93|VSPC_CROAD, sp|J3RYA3|VSP9_CROAD, sp|J3S3W5|VSP1_CROAD, sp|J3SBQ3|VSPD_CROAD, sp|J3SDX0|VSP4_CROAD, sp|Q58G94|VSP21_CRODU, sp|Q8QHK3|VSP1_CROAT
603.321	2	1204.63	WDKDIMLIR	WDKDIM[15.9949]LIR	J3S832	Snake venom serine proteinase 11	sp|A0A0S4FKT4|VSP1_CRODO, sp|B0FXM1|VSP13_CRODU, sp|B0FXM2|VSP14_CRODU, sp|B0FXM3|VSP17_CRODU, sp|C0HK19|VSP3_CRODO, sp|F8S114|VSPCR_CROAD, sp|J3RY93|VSPC_CROAD, sp|J3RYA3|VSP9_CROAD, sp|J3S3W5|VSP1_CROAD, sp|J3SBQ3|VSPD_CROAD, sp|J3SDX0|VSP4_CROAD, sp|Q58G94|VSP21_CRODU, sp|Q8QHK3|VSP1_CROAT
683.336	2	1364.66	LDSPVNNSTHIAP	LDSPVNN[0.9840]STHIAP	J3SDW9	Snake venom serine proteinase 14
780.396	2	1558.78	LNLPSSSPSVGSVCR	LNLPSSSPSVGSVC[57.0214]R	J3S833	Snake venom serine proteinase 2	sp|Q8UUK2|VSPS1_CROAD
602.829	2	1203.64	WNKDIMLIR	WNKDIM[15.9949]LIR	J3S833	Snake venom serine proteinase 2	sp|Q8UUK2|VSPS1_CROAD
594.832	2	1187.65	WNKDIMLIR	WNKDIMLIR	J3S833	Snake venom serine proteinase 2	sp|Q8UUK2|VSPS1_CROAD
1312.97	3	3936.92	ETYPNVPHCANINILDYEVCLAAYPEFVLPATSR	ETYPNVPHC[57.0214]ANINILDYEVC[57.0214]LAAYPEFVLPATSR	J3SDX0	Snake venom serine proteinase 4a
683.336	2	1364.66	LDSPVSNSEHIAP	LDSPVSNSEHIAP	J3SDX0	Snake venom serine proteinase 4a	sp|F8S116|VSP5_CROAD, sp|J3RY93|VSPC_CROAD, sp|J3S835|VSP8_CROAD, sp|Q8QHK2|VSP2_CROAT
757.339	2	1512.67	VIGGDECNIDEHR	VIGGDEC[57.0214]NIDEHR	J3RYA3	Snake venom serine proteinase 9
617.84	2	1233.67	FRPSCVTVLR	FRPSC[57.0214]VTVLR	C0K3N3	Snake venom vascular endothelial growth factor toxin cratrin
674.382	2	1346.76	LFRPSCVTVLR	LFRPSC[57.0214]VTVLR	C0K3N3	Snake venom vascular endothelial growth factor toxin cratrin
682.325	2	1362.64	ALTMEGNQASWR	ALTMEGNQASWR	Q9DEZ9	Venom nerve growth factor
714.335	2	1426.65	CRNPNPVPTGCR	C[57.0214]RNPNPVPTGC[57.0214]R	Q9DEZ9	Venom nerve growth factor
879.899	2	1757.8	HWNSYCTTTNTFVK	HWNSYC[57.0214]TTTNTFVK	Q9DEZ9	Venom nerve growth factor
439.25	2	876.488	KTVLMNR	KTVLM[15.9949]NR	J9Z332	Zinc metalloproteinase-disintegrin VMP-II
994.402	2	1986.8	LTTGSQCAEGLCCDQCK	LTTGSQC[57.0214]AEGLC[57.0214]C[57.0214]DQC[57.0214]K	J9Z332	Zinc metalloproteinase-disintegrin VMP-II	sp|J3SBP9|VM28_CROAD
857.908	2	1713.8	MAHELGHNLGIDHDR	MAHELGHNLGIDHDR	J9Z332	Zinc metalloproteinase-disintegrin VMP-II	sp|C9E1R7|VM2V2_CROAT, sp|J3SBP9|VM28_CROAD
572.274	3	1713.8	MAHELGHNLGIDHDR	MAHELGHNLGIDHDR	J9Z332	Zinc metalloproteinase-disintegrin VMP-II	sp|C9E1R7|VM2V2_CROAT, sp|J3SBP9|VM28_CROAD
865.905	2	1729.8	MAHELGHNLGIDHDR	M[15.9949]AHELGHNLGIDHDR	J9Z332	Zinc metalloproteinase-disintegrin VMP-II	sp|C9E1R7|VM2V2_CROAT, sp|J3SBP9|VM28_CROAD
577.606	3	1729.8	MAHELGHNLGIDHDR	M[15.9949]AHELGHNLGIDHDR	J9Z332	Zinc metalloproteinase-disintegrin VMP-II	sp|C9E1R7|VM2V2_CROAT, sp|J3SBP9|VM28_CROAD
979.71	3	2937.13	EVGEECDCGLPAHCQNPCCNAATCK	EVGEEC[57.0214]DC[57.0214]GLPAHC[57.0214]QNPC[57.0214]C[57.0214]NAATC[57.0214]K	J3S829	Zinc metalloproteinase-disintegrin-like 2a	sp|J3SDW6|VM32D_CROAD
747.813	2	1493.62	FSDCSRDEHWR	FSDC[57.0214]SRDEHWR	J3S829	Zinc metalloproteinase-disintegrin-like 2a	sp|J3SDW6|VM32D_CROAD, sp|J3SDW8|VM38_CROAD
498.877	3	1493.62	FSDCSRDEHWR	FSDC[57.0214]SRDEHWR	J3S829	Zinc metalloproteinase-disintegrin-like 2a	sp|J3SDW6|VM32D_CROAD, sp|J3SDW8|VM38_CROAD
538.266	2	1074.51	IFPCAPQDK	IFPC[57.0214]APQDK	J3S829	Zinc metalloproteinase-disintegrin-like 2a	sp|J3SDW6|VM32D_CROAD, sp|J3SDW8|VM38_CROAD
602.313	2	1202.62	IFPCAPQDKK	IFPC[57.0214]APQDKK	J3S829	Zinc metalloproteinase-disintegrin-like 2a	sp|J3SDW6|VM32D_CROAD, sp|J3SDW8|VM38_CROAD
401.878	3	1202.62	IFPCAPQDKK	IFPC[57.0214]APQDKK	J3S829	Zinc metalloproteinase-disintegrin-like 2a	sp|J3SDW6|VM32D_CROAD, sp|J3SDW8|VM38_CROAD
1209.56	2	2419.08	ISCQSTYSQSDLDIGMVDLGTK	ISC[57.0214]QSTYSQSDLDIGMVDLGTK	J3S829	Zinc metalloproteinase-disintegrin-like 2a	sp|J3SDW8|VM38_CROAD
806.929	2	1611.85	IYACVNTLNLIYR	IYAC[57.0214]VNTLNLIYR	J3S829	Zinc metalloproteinase-disintegrin-like 2a	sp|J3SDW6|VM32D_CROAD, sp|J3SDW8|VM38_CROAD
867.497	2	1733	KYIELVIVADNVMVK	KYIELVIVADNVMVK	J3S829	Zinc metalloproteinase-disintegrin-like 2a	sp|J3SDW6|VM32D_CROAD, sp|J3SDW8|VM38_CROAD
472.237	2	942.462	PCAPQDKK	PC[57.0214]APQDKK	J3S829	Zinc metalloproteinase-disintegrin-like 2a	sp|J3SDW6|VM32D_CROAD, sp|J3SDW8|VM38_CROAD
1353.54	3	4057.58	SPPVCGNYFVEVGEECDCGLPAHCQNPCCNAATCK	SPPVC[57.0214]GN[0.9840]YFVEVGEEC[57.0214]DC[57.0214]GLPAHC[57.0214]QNPC[57.0214]C[57.0214]NAATC[57.0214]K	J3S829	Zinc metalloproteinase-disintegrin-like 2a	sp|J3SDW6|VM32D_CROAD
446.766	2	891.523	TLNLIYR	TLNLIYR	J3S829	Zinc metalloproteinase-disintegrin-like 2a	sp|J3SDW6|VM32D_CROAD, sp|J3SDW8|VM38_CROAD
1116.11	3	3345.33	YFVEVGEECDCGLPAHCQNPCCNAATCK	YFVEVGEEC[57.0214]DC[57.0214]GLPAHC[57.0214]QNPC[57.0214]C[57.0214]NAATC[57.0214]K	J3S829	Zinc metalloproteinase-disintegrin-like 2a	sp|J3SDW6|VM32D_CROAD
1116.44	3	3347.33	YFVEVGEECDCGLPAHCQNPCCNAATCK	YFVEVGEEC[57.0214]DC[57.0214]GLPAHC[57.0214]Q[0.9840]NPC[57.0214]C[57.0214]NAATC[57.0214]K	J3S829	Zinc metalloproteinase-disintegrin-like 2a	sp|J3SDW6|VM32D_CROAD
811.447	2	1620.88	YIELVIVADNVMVK	YIELVIVADNVM[15.9949]VK	J3S829	Zinc metalloproteinase-disintegrin-like 2a	sp|J3SDW6|VM32D_CROAD, sp|J3SDW8|VM38_CROAD
1388.1	2	2774.23	DIISPPVCGNELLEAGEECDCGSPR	DIISPPVC[57.0214]GN[0.9840]ELLEAGEEC[57.0214]DC[57.0214]GSPR	J3S830	Zinc metalloproteinase-disintegrin-like 3a
1387.61	2	2773.21	DIISPPVCGNELLEAGEECDCGSPR	DIISPPVC[57.0214]GNELLEAGEEC[57.0214]DC[57.0214]GSPR	J3S830	Zinc metalloproteinase-disintegrin-like 3a
1217.01	2	2432.01	SPPVCGNELLEAGEECDCGSPR	SPPVC[57.0214]GNELLEAGEEC[57.0214]DC[57.0214]GSPR	J3S830	Zinc metalloproteinase-disintegrin-like 3a
1438.13	2	2874.27	TDIISPPVCGNELLEAGEECDCGSPR	TDIISPPVC[57.0214]GNELLEAGEEC[57.0214]DC[57.0214]GSPR	J3S830	Zinc metalloproteinase-disintegrin-like 3a
959.09	3	2874.26	TDIISPPVCGNELLEAGEECDCGSPR	TDIISPPVC[57.0214]GNELLEAGEEC[57.0214]DC[57.0214]GSPR	J3S830	Zinc metalloproteinase-disintegrin-like 3a
956.994	2	1911.99	TWVYEIVNTLNEIYR	TWVYEIVNTLNEIYR	J3S830	Zinc metalloproteinase-disintegrin-like 3a
638.332	3	1911.98	TWVYEIVNTLNEIYR	TWVYEIVNTLNEIYR	J3S830	Zinc metalloproteinase-disintegrin-like 3a
849.848	2	1697.68	AAKDECDMADVCTGR	AAKDEC[57.0214]DMADVC[57.0214]TGR	F8S108	Zinc metalloproteinase-disintegrin-like 4a	sp|C5H5D1|VM31_CRODC, sp|Q076D1|VM31_CRODU, sp|Q9DGB9|VM3V1_CROAT
566.901	3	1697.69	AAKDECDMADVCTGR	AAKDEC[57.0214]DMADVC[57.0214]TGR	F8S108	Zinc metalloproteinase-disintegrin-like 4a	sp|C5H5D1|VM31_CRODC, sp|Q076D1|VM31_CRODU, sp|Q9DGB9|VM3V1_CROAT
857.845	2	1713.68	AAKDECDMADVCTGR	AAKDEC[57.0214]DM[15.9949]ADVC[57.0214]TGR	F8S108	Zinc metalloproteinase-disintegrin-like 4a	sp|C5H5D1|VM31_CRODC, sp|Q076D1|VM31_CRODU, sp|Q9DGB9|VM3V1_CROAT
572.232	3	1713.68	AAKDECDMADVCTGR	AAKDEC[57.0214]DM[15.9949]ADVC[57.0214]TGR	F8S108	Zinc metalloproteinase-disintegrin-like 4a	sp|C5H5D1|VM31_CRODC, sp|Q076D1|VM31_CRODU, sp|Q9DGB9|VM3V1_CROAT
786.327	2	1570.65	ACSNGQCVDVTTPY	AC[57.0214]SNGQC[57.0214]VDVTTPY	F8S108	Zinc metalloproteinase-disintegrin-like 4a	sp|Q9DGB9|VM3V1_CROAT
714.763	2	1427.52	DECDMADVCTGR	DEC[57.0214]DMADVC[57.0214]TGR	F8S108	Zinc metalloproteinase-disintegrin-like 4a	sp|C5H5D1|VM31_CRODC, sp|Q076D1|VM31_CRODU, sp|Q9DGB9|VM3V1_CROAT
722.76	2	1443.5	DECDMADVCTGR	DEC[57.0214]DM[15.9949]ADVC[57.0214]TGR	F8S108	Zinc metalloproteinase-disintegrin-like 4a	sp|C5H5D1|VM31_CRODC, sp|Q076D1|VM31_CRODU, sp|Q9DGB9|VM3V1_CROAT
614.226	2	1226.44	DPCCDATTCK	DPC[57.0214]C[57.0214]DATTC[57.0214]K	F8S108	Zinc metalloproteinase-disintegrin-like 4a	sp|Q9DGB9|VM3V1_CROAT, sp|Q9PSN7|VM3H1_CRORU
513.245	2	1024.48	FKGAGTECR	FKGAGTEC[57.0214]R	F8S108	Zinc metalloproteinase-disintegrin-like 4a	sp|C5H5D1|VM31_CRODC, sp|J3SDW8|VM38_CROAD, sp|Q076D1|VM31_CRODU, sp|Q9DGB9|VM3V1_CROAT
342.499	3	1024.47	FKGAGTECR	FKGAGTEC[57.0214]R	F8S108	Zinc metalloproteinase-disintegrin-like 4a	sp|C5H5D1|VM31_CRODC, sp|J3SDW8|VM38_CROAD, sp|Q076D1|VM31_CRODU, sp|Q9DGB9|VM3V1_CROAT
513.714	2	1025.42	GNHYGYCR	GNHYGYC[57.0214]R	F8S108	Zinc metalloproteinase-disintegrin-like 4a	sp|C5H5D1|VM31_CRODC, sp|Q076D1|VM31_CRODU, sp|Q9DGB9|VM3V1_CROAT
530.261	2	1058.51	IACEPQDVK	IAC[57.0214]EPQDVK	F8S108	Zinc metalloproteinase-disintegrin-like 4a	sp|C5H5D1|VM31_CRODC, sp|Q076D1|VM31_CRODU, sp|Q9DGB9|VM3V1_CROAT
1123.86	3	3368.57	KPLKTDVVSPAVCGNYFVEVGEECDCGSPR	KPLKTDVVSPAVC[57.0214]GNYFVEVGEEC[57.0214]DC[57.0214]GSPR	F8S108	Zinc metalloproteinase-disintegrin-like 4a	sp|C5H5D1|VM31_CRODC, sp|Q9DGB9|VM3V1_CROAT
1124.18	3	3369.52	KPLKTDVVSPAVCGNYFVEVGEECDCGSPR	KPLKTDVVSPAVC[57.0214]GN[0.9840]YFVEVGEEC[57.0214]DC[57.0214]GSPR	F8S108	Zinc metalloproteinase-disintegrin-like 4a	sp|C5H5D1|VM31_CRODC, sp|Q9DGB9|VM3V1_CROAT
1113.29	4	4450.16	KSHDNAQLLTGINFNGPTAGLAYLGGICNTMYSAGIVQDHSK	KSHDNAQLLTGINFNGPTAGLAYLGGIC[57.0214]NTM[15.9949]YSAGIVQDHSK	F8S108	Zinc metalloproteinase-disintegrin-like 4a
1479.05	3	4434.18	KSHDNAQLLTGINFNGPTAGLAYLGGICNTMYSAGIVQDHSK	KSHDNAQLLTGINFNGPTAGLAYLGGIC[57.0214]N[0.9840]TMYSAGIVQDHSK	F8S108	Zinc metalloproteinase-disintegrin-like 4a
1109.54	4	4434.2	KSHDNAQLLTGINFNGPTAGLAYLGGICNTMYSAGIVQDHSK	KSHDNAQLLTGINFNGPTAGLAYLGGIC[57.0214]N[0.9840]TMYSAGIVQDHSK	F8S108	Zinc metalloproteinase-disintegrin-like 4a
1113.54	4	4450.17	KSHDNAQLLTGINFNGPTAGLAYLGGICNTMYSAGIVQDHSK	KSHDNAQLLTGINFNGPTAGLAYLGGIC[57.0214]N[0.9840]TM[15.9949]YSAGIVQDHSK	F8S108	Zinc metalloproteinase-disintegrin-like 4a
1479.05	3	4434.18	KSHDNAQLLTGINFNGPTAGLAYLGGICNTMYSAGIVQDHSK	KSHDNAQLLTGINFN[0.9840]GPTAGLAYLGGIC[57.0214]NTMYSAGIVQDHSK	F8S108	Zinc metalloproteinase-disintegrin-like 4a
1109.54	4	4434.16	KSHDNAQLLTGINFNGPTAGLAYLGGICNTMYSAGIVQDHSK	KSHDNAQLLTGINFN[0.9840]GPTAGLAYLGGIC[57.0214]NTMYSAGIVQDHSK	F8S108	Zinc metalloproteinase-disintegrin-like 4a
1478.72	3	4433.2	KSHDNAQLLTGINFNGPTAGLAYLGGICNTMYSAGIVQDHSK	KSHDNAQLLTGINFNGPTAGLAYLGGIC[57.0214]NTMYSAGIVQDHSK	F8S108	Zinc metalloproteinase-disintegrin-like 4a
1109.3	4	4433.17	KSHDNAQLLTGINFNGPTAGLAYLGGICNTMYSAGIVQDHSK	KSHDNAQLLTGINFNGPTAGLAYLGGIC[57.0214]NTMYSAGIVQDHSK	F8S108	Zinc metalloproteinase-disintegrin-like 4a
1109.54	4	4434.18	KSHDNAQLLTGINFNGPTAGLAYLGGICNTMYSAGIVQDHSK	KSHDNAQLLTGINFNGPTAGLAYLGGIC[57.0214]NTMYSAGIVQ[0.9840]DHSK	F8S108	Zinc metalloproteinase-disintegrin-like 4a
875.453	2	1748.9	MYDIVNVITPIYHR	M[15.9949]YDIVNVITPIYHR	F8S108	Zinc metalloproteinase-disintegrin-like 4a	sp|C5H5D1|VM31_CRODC, sp|Q9DGB9|VM3V1_CROAT
583.971	3	1748.9	MYDIVNVITPIYHR	M[15.9949]YDIVNVITPIYHR	F8S108	Zinc metalloproteinase-disintegrin-like 4a	sp|C5H5D1|VM31_CRODC, sp|Q9DGB9|VM3V1_CROAT
867.456	2	1732.91	MYDIVNVITPIYHR	MYDIVNVITPIYHR	F8S108	Zinc metalloproteinase-disintegrin-like 4a	sp|C5H5D1|VM31_CRODC, sp|Q9DGB9|VM3V1_CROAT
578.64	3	1732.9	MYDIVNVITPIYHR	MYDIVNVITPIYHR	F8S108	Zinc metalloproteinase-disintegrin-like 4a	sp|C5H5D1|VM31_CRODC, sp|Q9DGB9|VM3V1_CROAT
986.423	2	1970.84	NKNPCNIYYSPNDEDK	NKNPC[57.0214]NIYYSPN[0.9840]DEDK	F8S108	Zinc metalloproteinase-disintegrin-like 4a	sp|C5H5D1|VM31_CRODC, sp|Q076D1|VM31_CRODU, sp|Q9DGB9|VM3V1_CROAT
1378.14	2	2754.28	NKNPCNIYYSPNDEDKGMVLPGTK	NKNPC[57.0214]NIYYSPN[0.9840]DEDKGMVLPGTK	F8S108	Zinc metalloproteinase-disintegrin-like 4a	sp|C5H5D1|VM31_CRODC, sp|Q076D1|VM31_CRODU, sp|Q9DGB9|VM3V1_CROAT
919.095	3	2755.28	NKNPCNIYYSPNDEDKGMVLPGTK	NKNPC[57.0214]NIYYSPN[0.9840]DEDKGMVLPGTK	F8S108	Zinc metalloproteinase-disintegrin-like 4a	sp|C5H5D1|VM31_CRODC, sp|Q076D1|VM31_CRODU, sp|Q9DGB9|VM3V1_CROAT
1386.14	2	2770.26	NKNPCNIYYSPNDEDKGMVLPGTK	NKNPC[57.0214]NIYYSPN[0.9840]DEDKGM[15.9949]VLPGTK	F8S108	Zinc metalloproteinase-disintegrin-like 4a	sp|C5H5D1|VM31_CRODC, sp|Q076D1|VM31_CRODU, sp|Q9DGB9|VM3V1_CROAT
924.427	3	2770.27	NKNPCNIYYSPNDEDKGMVLPGTK	NKNPC[57.0214]NIYYSPN[0.9840]DEDKGM[15.9949]VLPGTK	F8S108	Zinc metalloproteinase-disintegrin-like 4a	sp|C5H5D1|VM31_CRODC, sp|Q076D1|VM31_CRODU, sp|Q9DGB9|VM3V1_CROAT
502.257	2	1002.5	NMPQCILK	NMPQC[57.0214]ILK	F8S108	Zinc metalloproteinase-disintegrin-like 4a	sp|C5H5D1|VM31_CRODC, sp|Q076D1|VM31_CRODU, sp|Q9DGB9|VM3V1_CROAT
510.254	2	1018.5	NMPQCILK	NM[15.9949]PQC[57.0214]ILK	F8S108	Zinc metalloproteinase-disintegrin-like 4a	sp|C5H5D1|VM31_CRODC, sp|Q076D1|VM31_CRODU, sp|Q9DGB9|VM3V1_CROAT
602.738	2	1203.46	NNNGYCYNGK	NNNGYC[57.0214]YN[0.9840]GK	F8S108	Zinc metalloproteinase-disintegrin-like 4a	sp|C5H5D1|VM31_CRODC, sp|J3S829|VM32A_CROAD, sp|J3SDW6|VM32D_CROAD, sp|Q076D1|VM31_CRODU, sp|Q9DGB9|VM3V1_CROAT
602.246	2	1202.47	NNNGYCYNGK	NNNGYC[57.0214]YNGK	F8S108	Zinc metalloproteinase-disintegrin-like 4a	sp|C5H5D1|VM31_CRODC, sp|J3S829|VM32A_CROAD, sp|J3SDW6|VM32D_CROAD, sp|Q076D1|VM31_CRODU, sp|Q9DGB9|VM3V1_CROAT
1257.07	2	2512.14	NPCNIYYSPNDEDKGMVLPGTK	NPC[57.0214]NIYYSPN[0.9840]DEDKGMVLPGTK	F8S108	Zinc metalloproteinase-disintegrin-like 4a	sp|C5H5D1|VM31_CRODC, sp|Q076D1|VM31_CRODU, sp|Q9DGB9|VM3V1_CROAT
838.382	3	2512.14	NPCNIYYSPNDEDKGMVLPGTK	NPC[57.0214]NIYYSPN[0.9840]DEDKGMVLPGTK	F8S108	Zinc metalloproteinase-disintegrin-like 4a	sp|C5H5D1|VM31_CRODC, sp|Q076D1|VM31_CRODU, sp|Q9DGB9|VM3V1_CROAT
1265.07	2	2528.14	NPCNIYYSPNDEDKGMVLPGTK	NPC[57.0214]NIYYSPN[0.9840]DEDKGM[15.9949]VLPGTK	F8S108	Zinc metalloproteinase-disintegrin-like 4a	sp|C5H5D1|VM31_CRODC, sp|Q076D1|VM31_CRODU, sp|Q9DGB9|VM3V1_CROAT
556.712	2	1111.41	PCCDATTCK	PC[57.0214]C[57.0214]DATTC[57.0214]K	F8S108	Zinc metalloproteinase-disintegrin-like 4a	sp|Q9DGB9|VM3V1_CROAT, sp|Q9PSN7|VM3H1_CRORU
521.27	2	1040.53	SAGIVQDHSK	SAGIVQDHSK	F8S108	Zinc metalloproteinase-disintegrin-like 4a	sp|C5H5D1|VM31_CRODC, sp|Q076D1|VM31_CRODU, sp|Q9DGB9|VM3V1_CROAT
1077.52	4	4306.09	SHDNAQLLTGINFNGPTAGLAYLGGICNTMYSAGIVQDHSK	SHDNAQLLTGINFNGPTAGLAYLGGIC[57.0214]NTMYSAGIVQ[0.9840]DHSK	F8S108	Zinc metalloproteinase-disintegrin-like 4a
1441.36	3	4321.1	SHDNAQLLTGINFNGPTAGLAYLGGICNTMYSAGIVQDHSK	SHDNAQLLTGINFNGPTAGLAYLGGIC[57.0214]NTM[15.9949]YSAGIVQDHSK	F8S108	Zinc metalloproteinase-disintegrin-like 4a
1081.27	4	4321.08	SHDNAQLLTGINFNGPTAGLAYLGGICNTMYSAGIVQDHSK	SHDNAQLLTGINFNGPTAGLAYLGGIC[57.0214]NTM[15.9949]YSAGIVQDHSK	F8S108	Zinc metalloproteinase-disintegrin-like 4a
1081.52	4	4323.08	SHDNAQLLTGINFNGPTAGLAYLGGICNTMYSAGIVQDHSK	SHDNAQLLTGINFNGPTAGLAYLGGIC[57.0214]NTM[15.9949]YSAGIVQ[0.9840]DHSK	F8S108	Zinc metalloproteinase-disintegrin-like 4a
1077.52	4	4306.07	SHDNAQLLTGINFNGPTAGLAYLGGICNTMYSAGIVQDHSK	SHDNAQLLTGINFNGPTAGLAYLGGIC[57.0214]N[0.9840]TMYSAGIVQDHSK	F8S108	Zinc metalloproteinase-disintegrin-like 4a
1441.69	3	4322.09	SHDNAQLLTGINFNGPTAGLAYLGGICNTMYSAGIVQDHSK	SHDNAQLLTGINFNGPTAGLAYLGGIC[57.0214]N[0.9840]TM[15.9949]YSAGIVQDHSK	F8S108	Zinc metalloproteinase-disintegrin-like 4a
1081.52	4	4322.08	SHDNAQLLTGINFNGPTAGLAYLGGICNTMYSAGIVQDHSK	SHDNAQLLTGINFNGPTAGLAYLGGIC[57.0214]N[0.9840]TM[15.9949]YSAGIVQDHSK	F8S108	Zinc metalloproteinase-disintegrin-like 4a
1436.35	3	4306.09	SHDNAQLLTGINFNGPTAGLAYLGGICNTMYSAGIVQDHSK	SHDNAQLLTGINFN[0.9840]GPTAGLAYLGGIC[57.0214]NTMYSAGIVQDHSK	F8S108	Zinc metalloproteinase-disintegrin-like 4a
1441.69	3	4322.1	SHDNAQLLTGINFNGPTAGLAYLGGICNTMYSAGIVQDHSK	SHDNAQLLTGINFN[0.9840]GPTAGLAYLGGIC[57.0214]NTM[15.9949]YSAGIVQDHSK	F8S108	Zinc metalloproteinase-disintegrin-like 4a
1436.03	3	4305.08	SHDNAQLLTGINFNGPTAGLAYLGGICNTMYSAGIVQDHSK	SHDNAQLLTGINFNGPTAGLAYLGGIC[57.0214]NTMYSAGIVQDHSK	F8S108	Zinc metalloproteinase-disintegrin-like 4a
1077.27	4	4305.09	SHDNAQLLTGINFNGPTAGLAYLGGICNTMYSAGIVQDHSK	SHDNAQLLTGINFNGPTAGLAYLGGIC[57.0214]NTMYSAGIVQDHSK	F8S108	Zinc metalloproteinase-disintegrin-like 4a
1436.35	3	4306.07	SHDNAQLLTGINFNGPTAGLAYLGGICNTMYSAGIVQDHSK	SHDNAQLLTGINFNGPTAGLAYLGGIC[57.0214]NTMYSAGIVQ[0.9840]DHSK	F8S108	Zinc metalloproteinase-disintegrin-like 4a
822.815	2	1643.62	TCRDPCCDATTCK	TC[57.0214]RDPC[57.0214]C[57.0214]DATTC[57.0214]K	F8S108	Zinc metalloproteinase-disintegrin-like 4a	sp|Q9DGB9|VM3V1_CROAT
548.879	3	1643.62	TCRDPCCDATTCK	TC[57.0214]RDPC[57.0214]C[57.0214]DATTC[57.0214]K	F8S108	Zinc metalloproteinase-disintegrin-like 4a	sp|Q9DGB9|VM3V1_CROAT
1452.12	2	2902.24	TDVVSPAVCGNYFVEVGEECDCGSPR	TDVVSPAVC[57.0214]GNYFVEVGEEC[57.0214]DC[57.0214]GSPR	F8S108	Zinc metalloproteinase-disintegrin-like 4a	sp|C5H5D1|VM31_CRODC, sp|Q9DGB9|VM3V1_CROAT
968.414	3	2902.25	TDVVSPAVCGNYFVEVGEECDCGSPR	TDVVSPAVC[57.0214]GNYFVEVGEEC[57.0214]DC[57.0214]GSPR	F8S108	Zinc metalloproteinase-disintegrin-like 4a	sp|C5H5D1|VM31_CRODC, sp|Q9DGB9|VM3V1_CROAT
1452.61	2	2903.25	TDVVSPAVCGNYFVEVGEECDCGSPR	TDVVSPAVC[57.0214]GN[0.9840]YFVEVGEEC[57.0214]DC[57.0214]GSPR	F8S108	Zinc metalloproteinase-disintegrin-like 4a	sp|C5H5D1|VM31_CRODC, sp|Q9DGB9|VM3V1_CROAT
968.742	3	2903.24	TDVVSPAVCGNYFVEVGEECDCGSPR	TDVVSPAVC[57.0214]GN[0.9840]YFVEVGEEC[57.0214]DC[57.0214]GSPR	F8S108	Zinc metalloproteinase-disintegrin-like 4a	sp|C5H5D1|VM31_CRODC, sp|Q9DGB9|VM3V1_CROAT
613.731	2	1225.45	YEDTMQYEF	YEDTMQ[0.9840]YEF	F8S108	Zinc metalloproteinase-disintegrin-like 4a	sp|J3S829|VM32A_CROAD, sp|J3SDW6|VM32D_CROAD, sp|J3SDW8|VM38_CROAD
902.369	2	1802.73	YFVEVGEECDCGSPR	YFVEVGEEC[57.0214]DC[57.0214]GSPR	F8S108	Zinc metalloproteinase-disintegrin-like 4a	sp|C5H5D1|VM31_CRODC, sp|Q9DGB9|VM3V1_CROAT
1430.35	3	4288.06	HDNAQLLTAIDFDGPTVGLAYGASMCDPRFATGIVQDHSK	HDNAQLLTAIDFDGPTVGLAYGASMC[57.0214]DPRFATGIVQDHSK	J3SDW8	Zinc metalloproteinase-disintegrin-like 8
1073.02	4	4288.07	HDNAQLLTAIDFDGPTVGLAYGASMCDPRFATGIVQDHSK	HDNAQLLTAIDFDGPTVGLAYGASMC[57.0214]DPRFATGIVQDHSK	J3SDW8	Zinc metalloproteinase-disintegrin-like 8
1073.26	4	4290.06	HDNAQLLTAIDFDGPTVGLAYGASMCDPRFATGIVQDHSK	HDNAQLLTAIDFDGPTVGLAYGASMC[57.0214]DPRFATGIVQ[0.9840]DHSK	J3SDW8	Zinc metalloproteinase-disintegrin-like 8
1077.01	4	4304.04	HDNAQLLTAIDFDGPTVGLAYGASMCDPRFATGIVQDHSK	HDNAQLLTAIDFDGPTVGLAYGASM[15.9949]C[57.0214]DPRFATGIVQDHSK	J3SDW8	Zinc metalloproteinase-disintegrin-like 8
1077.26	4	4305.06	HDNAQLLTAIDFDGPTVGLAYGASMCDPRFATGIVQDHSK	HDNAQLLTAIDFDGPTVGLAYGASM[15.9949]C[57.0214]DPRFATGIVQ[0.9840]DHSK	J3SDW8	Zinc metalloproteinase-disintegrin-like 8
1112.29	4	4445.11	RHDNAQLLTAIDFDGPTVGLAYGASMCDPRFATGIVQDHSK	RHDNAQLLTAIDFDGPTVGLAYGASMC[57.0214]DPRFATGIVQ[0.9840]DHSK	J3SDW8	Zinc metalloproteinase-disintegrin-like 8
1401.62	2	2801.25	DIISPPVCGNELLEVGEECDCGSPR	DIISPPVC[57.0214]GNELLEVGEEC[57.0214]DC[57.0214]GSPR	Q92043	Zinc metalloproteinase-disintegrin-like atrolysin-A (Fragment)
934.751	3	2801.24	DIISPPVCGNELLEVGEECDCGSPR	DIISPPVC[57.0214]GNELLEVGEEC[57.0214]DC[57.0214]GSPR	Q92043	Zinc metalloproteinase-disintegrin-like atrolysin-A (Fragment)
778.356	2	1554.7	ENGVNIPCAQEDVK	E[-18.0106]NGVN[0.9840]IPC[57.0214]AQEDVK	Q92043	Zinc metalloproteinase-disintegrin-like atrolysin-A (Fragment)
786.87	2	1571.73	ENGVNIPCAQEDVK	ENGVNIPC[57.0214]AQEDVK	Q92043	Zinc metalloproteinase-disintegrin-like atrolysin-A (Fragment)
795.354	2	1588.7	HKYSDDGMVDHGTK	HKYSDDGMVDHGTK	Q92043	Zinc metalloproteinase-disintegrin-like atrolysin-A (Fragment)
850.917	2	1699.82	KENGVNIPCAQEDVK	KENGVNIPC[57.0214]AQEDVK	Q92043	Zinc metalloproteinase-disintegrin-like atrolysin-A (Fragment)
851.409	2	1700.8	KENGVNIPCAQEDVK	KEN[0.9840]GVNIPC[57.0214]AQEDVK	Q92043	Zinc metalloproteinase-disintegrin-like atrolysin-A (Fragment)
1252.21	2	2502.4	KWIYQIVNTINEIYIPLNIR	KWIYQIVNTINEIYIPLNIR	Q92043	Zinc metalloproteinase-disintegrin-like atrolysin-A (Fragment)
835.14	3	2502.41	KWIYQIVNTINEIYIPLNIR	KWIYQIVNTINEIYIPLNIR	Q92043	Zinc metalloproteinase-disintegrin-like atrolysin-A (Fragment)
835.468	3	2503.42	KWIYQIVNTINEIYIPLNIR	KWIYQ[0.9840]IVNTINEIYIPLNIR	Q92043	Zinc metalloproteinase-disintegrin-like atrolysin-A (Fragment)
541.707	2	1081.4	PCCDAATCK	PC[57.0214]C[57.0214]DAATC[57.0214]K	Q92043	Zinc metalloproteinase-disintegrin-like atrolysin-A (Fragment)	sp|A2CJE2|VM3S_CROSS, sp|A2CJE3|VM3V_CROVV, sp|A2CJE4|VM3C_CROAT, sp|A2CJE5|VM2IA_CROAT, sp|A2CJE6|VM2IV_CROVV, sp|C0HJM4|VM2_CROSM, sp|C0HJM5|VM2_CERSA, sp|C0HK50|VM2_CROTA, sp|C5H5D1|VM31_CRODC, sp|C9E1R7|VM2V2_CROAT, sp|C9E1R9|VM2V2_CROVV, sp|H9M5U4|VM2_CRORU, sp|J3SBP9|VM28_CROAD, sp|J9Z332|VM2_CROAD, sp|P0C6E8|VM3G1_TRIGA, sp|P0C7X6|VM212_CROHD, sp|P0C7X7|VM212_CROSS, sp|P31981|VM2I_CROBA, s…
1329.51	2	2657.02	SECDIAESCTGQSADCPTDDFHR	SEC[57.0214]DIAESC[57.0214]TGQSADC[57.0214]PTDDFHR	Q92043	Zinc metalloproteinase-disintegrin-like atrolysin-A (Fragment)
886.676	3	2657.02	SECDIAESCTGQSADCPTDDFHR	SEC[57.0214]DIAESC[57.0214]TGQSADC[57.0214]PTDDFHR	Q92043	Zinc metalloproteinase-disintegrin-like atrolysin-A (Fragment)
1304.16	2	2606.29	SHDNAQLLTAIDLDEETLGLAPLGT	SHDNAQLLTAIDLDEETLGLAPLGT	Q92043	Zinc metalloproteinase-disintegrin-like atrolysin-A (Fragment)
729.919	2	1457.83	TINEIYIPLNIR	TINEIYIPLNIR	Q92043	Zinc metalloproteinase-disintegrin-like atrolysin-A (Fragment)
1188.16	2	2374.32	WIYQIVNTINEIYIPLNIR	WIYQIVNTINEIYIPLNIR	Q92043	Zinc metalloproteinase-disintegrin-like atrolysin-A (Fragment)
662.777	2	1323.54	YSDDGMVDHGTK	YSDDGMVDHGTK	Q92043	Zinc metalloproteinase-disintegrin-like atrolysin-A (Fragment)
670.775	2	1339.54	YSDDGMVDHGTK	YSDDGM[15.9949]VDHGTK	Q92043	Zinc metalloproteinase-disintegrin-like atrolysin-A (Fragment)
437.753	2	873.496	ETDLLKR	ETDLLKR	P34182	Zinc metalloproteinase/disintegrin
409.197	2	816.382	CAPQDVK	C[57.0214]APQDVK	P0C6E8	Zinc metalloproteinase/disintegrin (Fragment)
514.266	2	1026.52	IPCAPQDVK	IPC[57.0214]APQDVK	P0C6E8	Zinc metalloproteinase/disintegrin (Fragment)
457.724	2	913.436	PCAPQDVK	PC[57.0214]APQDVK	P0C6E8	Zinc metalloproteinase/disintegrin (Fragment)
1165.42	2	2328.83	AGEECDCGSPANPCCDAATCK	AGEEC[57.0214]DC[57.0214]GSPANPC[57.0214]C[57.0214]DAATC[57.0214]K	C9E1R9	Zinc metalloproteinase/disintegrin VMP-II	sp|C0HJM4|VM2_CROSM, sp|P0C7X7|VM212_CROSS, sp|P31981|VM2I_CROBA, sp|P31985|VM2I_CROCE, sp|P31986|VM2I_CROOL, sp|P31987|VM2I_CROVV, sp|P68520|VM2IC_CROAT, sp|P68521|VM2I_CRODD
576.232	2	1150.45	CTGQSADCPR	C[57.0214]TGQSADC[57.0214]PR	C9E1R9	Zinc metalloproteinase/disintegrin VMP-II	sp|A2CJE5|VM2IA_CROAT, sp|A2CJE6|VM2IV_CROVV, sp|C0HJM4|VM2_CROSM, sp|C0HK50|VM2_CROTA, sp|J3SBP9|VM28_CROAD, sp|J9Z332|VM2_CROAD, sp|P0C7X6|VM212_CROHD, sp|P0C7X7|VM212_CROSS, sp|P31981|VM2I_CROBA, sp|P31982|VM2I_CROCC, sp|P31984|VM2I_CROMM, sp|P31985|VM2I_CROCE, sp|P31986|VM2I_CROOL, sp|P31987|VM2I_CROVV, sp|P34182|VM2AE_CROAT, sp|P68520|VM2IC_CROAT, sp|P68521|VM2I_CRODD, sp|Q072L5|VM2_BOTAS
567.719	2	1133.43	CTGQSADCPR	C[-17.0265]TGQSADC[57.0214]PR	C9E1R9	Zinc metalloproteinase/disintegrin VMP-II	sp|A2CJE5|VM2IA_CROAT, sp|A2CJE6|VM2IV_CROVV, sp|C0HJM4|VM2_CROSM, sp|C0HK50|VM2_CROTA, sp|J3SBP9|VM28_CROAD, sp|J9Z332|VM2_CROAD, sp|P0C7X6|VM212_CROHD, sp|P0C7X7|VM212_CROSS, sp|P31981|VM2I_CROBA, sp|P31982|VM2I_CROCC, sp|P31984|VM2I_CROMM, sp|P31985|VM2I_CROCE, sp|P31986|VM2I_CROOL, sp|P31987|VM2I_CROVV, sp|P34182|VM2AE_CROAT, sp|P68520|VM2IC_CROAT, sp|P68521|VM2I_CRODD, sp|Q072L5|VM2_BOTAS
1229.94	2	2457.87	EAGEECDCGSPANPCCDAATCK	EAGEEC[57.0214]DC[57.0214]GSPANPC[57.0214]C[57.0214]DAATC[57.0214]K	C9E1R9	Zinc metalloproteinase/disintegrin VMP-II	sp|P0C7X7|VM212_CROSS, sp|P31985|VM2I_CROCE, sp|P31986|VM2I_CROOL
1101.39	2	2200.77	EECDCGSPANPCCDAATCK	EEC[57.0214]DC[57.0214]GSPANPC[57.0214]C[57.0214]DAATC[57.0214]K	C9E1R9	Zinc metalloproteinase/disintegrin VMP-II	sp|C0HJM4|VM2_CROSM, sp|C0HK50|VM2_CROTA, sp|P0C7X6|VM212_CROHD, sp|P0C7X7|VM212_CROSS, sp|P31981|VM2I_CROBA, sp|P31985|VM2I_CROCE, sp|P31986|VM2I_CROOL, sp|P31987|VM2I_CROVV, sp|P68520|VM2IC_CROAT, sp|P68521|VM2I_CRODD
422.748	2	843.484	ETVLLNR	ETVLLNR	C9E1R9	Zinc metalloproteinase/disintegrin VMP-II	sp|P0C6E8|VM3G1_TRIGA
1129.9	2	2257.78	GEECDCGSPANPCCDAATCK	GEEC[57.0214]DC[57.0214]GSPANPC[57.0214]C[57.0214]DAATC[57.0214]K	C9E1R9	Zinc metalloproteinase/disintegrin VMP-II	sp|C0HJM4|VM2_CROSM, sp|C0HK50|VM2_CROTA, sp|P0C7X6|VM212_CROHD, sp|P0C7X7|VM212_CROSS, sp|P31981|VM2I_CROBA, sp|P31985|VM2I_CROCE, sp|P31986|VM2I_CROOL, sp|P31987|VM2I_CROVV, sp|P68520|VM2IC_CROAT, sp|P68521|VM2I_CRODD
1025.94	2	2049.87	LRPGAQCAEGLCCDQCR	LRPGAQC[57.0214]AEGLC[57.0214]C[57.0214]DQC[57.0214]R	C9E1R9	Zinc metalloproteinase/disintegrin VMP-II	sp|C0HJM5|VM2_CERSA, sp|P31981|VM2I_CROBA, sp|P31985|VM2I_CROCE, sp|Q072L5|VM2_BOTAS
684.294	3	2049.87	LRPGAQCAEGLCCDQCR	LRPGAQC[57.0214]AEGLC[57.0214]C[57.0214]DQC[57.0214]R	C9E1R9	Zinc metalloproteinase/disintegrin VMP-II	sp|C0HJM5|VM2_CERSA, sp|P31981|VM2I_CROBA, sp|P31985|VM2I_CROCE, sp|Q072L5|VM2_BOTAS
684.622	3	2050.85	LRPGAQCAEGLCCDQCR	LRPGAQC[57.0214]AEGLC[57.0214]C[57.0214]DQ[0.9840]C[57.0214]R	C9E1R9	Zinc metalloproteinase/disintegrin VMP-II	sp|C0HJM5|VM2_CERSA, sp|P31981|VM2I_CROBA, sp|P31985|VM2I_CROCE, sp|Q072L5|VM2_BOTAS
1026.43	2	2050.85	LRPGAQCAEGLCCDQCR	LRPGAQ[0.9840]C[57.0214]AEGLC[57.0214]C[57.0214]DQC[57.0214]R	C9E1R9	Zinc metalloproteinase/disintegrin VMP-II	sp|C0HJM5|VM2_CERSA, sp|P31981|VM2I_CROBA, sp|P31985|VM2I_CROCE, sp|Q072L5|VM2_BOTAS
684.622	3	2050.85	LRPGAQCAEGLCCDQCR	LRPGAQ[0.9840]C[57.0214]AEGLC[57.0214]C[57.0214]DQC[57.0214]R	C9E1R9	Zinc metalloproteinase/disintegrin VMP-II	sp|C0HJM5|VM2_CERSA, sp|P31981|VM2I_CROBA, sp|P31985|VM2I_CROCE, sp|Q072L5|VM2_BOTAS
605.315	2	1208.62	QLNLTPEQQR	Q[-17.0265]LNLTPEQQR	C9E1R9	Zinc metalloproteinase/disintegrin VMP-II	sp|J3S829|VM32A_CROAD, sp|J3SDW6|VM32D_CROAD, sp|J3SDW8|VM38_CROAD, sp|P0C6E8|VM3G1_TRIGA
664.372	2	1326.73	YIELVIVADHR	YIELVIVADHR	C9E1R9	Zinc metalloproteinase/disintegrin VMP-II

## Sheet: C. p. pricei - Chiricahuas
M/Z	Charge	Observed Mass	Peptide Sequence	Modified Sequence	Accession	Protein Description	Shared Proteins
540.254	2	1078.5	DNIPTYDNK	DNIPTYDNK	Q7ZTA7	Acidic phospholipase A2 CoaPLA2
433.23	2	864.448	PAGPDVGPR	PAGPDVGPR	P0CJ34	Bradykinin inhibitor peptide	sp|P85024|BKIP_CROVV
481.756	2	961.503	PPAGPDVGPR	PPAGPDVGPR	P0CJ34	Bradykinin inhibitor peptide	sp|P85024|BKIP_CROVV
532.28	2	1062.55	TPPAGPDVGPR	TPPAGPDVGPR	P0CJ34	Bradykinin inhibitor peptide	sp|P85024|BKIP_CROVV
426.705	2	851.398	GNGCFGLK	GNGC[57.0214]FGLK	Q2PE51	Bradykinin-potentiating and C-type natriuretic peptides	sp|P0CV87|BNP_CROAT, sp|Q90Y12|BNP_CRODU
638.815	2	1275.62	QQWPPGHHIPP	Q[-17.0265]QWPPGHHIPP	P0C7J9	Bradykinin-potentiating peptide 11a
574.785	2	1147.56	QWPPGHHIPP	Q[-17.0265]WPPGHHIPP	P0C7J9	Bradykinin-potentiating peptide 11a
467.735	2	933.46	LQWSDGTK	LQWSDGTK	J3RY43	C-type lectin 13	sp|J3SBN9|SL6_CROAD, sp|P81509|SLB_CROHD
494.752	2	987.493	RDIWNER	RDIWNER	J3RY43	C-type lectin 13	sp|J3SBN9|SL6_CROAD, sp|P81509|SLB_CROHD
545.786	2	1089.56	RLQWSDGTK	RLQWSDGTK	J3RY43	C-type lectin 13	sp|J3SBN9|SL6_CROAD, sp|P81509|SLB_CROHD
733.393	2	1464.78	SSEEVDFLVSILK	SSEEVDFLVSILK	J3RY43	C-type lectin 13	sp|J3SBN9|SL6_CROAD, sp|P81509|SLB_CROHD
766.328	2	1530.65	ATDNQWFSTSCSK	ATDNQWFSTSC[57.0214]SK	J3SBN9	C-type lectin 6
435.195	2	868.377	FCSEQAK	FC[57.0214]SEQAK	J3SBP0	C-type lectin 9a	sp|P81508|SLA_CROHD
594.237	2	1186.46	WDYTDCQAK	WDYTDC[57.0214]Q[0.9840]AK	J3SBP0	C-type lectin 9a
834.904	2	1667.8	WSDGSSIIYVNWNK	WSDGSSIIYVNWNK	J3SBP0	C-type lectin 9a
953.031	2	1904.02	KPEIQNKIVDLHNSLR	KPEIQN[0.9840]KIVDLHNSLR	F8S0Y4	Cysteine-rich secretory protein
635.69	3	1904.02	KPEIQNKIVDLHNSLR	KPEIQN[0.9840]KIVDLHNSLR	F8S0Y4	Cysteine-rich secretory protein
1031.08	2	2060.11	KPEIQNKIVDLHNSLRR	KPEIQN[0.9840]KIVDLHNSLRR	F8S0Y4	Cysteine-rich secretory protein
883.336	2	1765.66	MQSDCSAICFCQNK	M[15.9949]QSDC[57.0214]SAIC[57.0214]FC[57.0214]QN[0.9840]K	F8S0Y4	Cysteine-rich secretory protein
883.336	2	1765.67	MQSDCSAICFCQNK	M[15.9949]QSDC[57.0214]SAIC[57.0214]FC[57.0214]Q[0.9840]NK	F8S0Y4	Cysteine-rich secretory protein
874.846	2	1749.67	MQSDCSAICFCQNK	MQSDC[57.0214]SAIC[57.0214]FC[57.0214]QNK	F8S0Y4	Cysteine-rich secretory protein
659.351	2	1316.69	RSVNPTASNMLK	RSVNPTASNMLK	F8S0Y4	Cysteine-rich secretory protein	sp|Q7ZT99|CRVP_CROAT
667.348	2	1332.69	RSVNPTASNMLK	RSVNPTASNM[15.9949]LK	F8S0Y4	Cysteine-rich secretory protein	sp|Q7ZT99|CRVP_CROAT
1262.98	2	2525.97	SGPPCGDCPSACDNGLCTNPCTK	SGPPC[57.0214]GDC[57.0214]PSAC[57.0214]DNGLC[57.0214]TNPC[57.0214]TK	F8S0Y4	Cysteine-rich secretory protein	sp|Q7ZT99|CRVP_CROAT
842.326	3	2523.97	SGPPCGDCPSACDNGLCTNPCTK	SGPPC[57.0214]GDC[57.0214]PSAC[57.0214]DNGLC[57.0214]TNPC[57.0214]TK	F8S0Y4	Cysteine-rich secretory protein	sp|Q7ZT99|CRVP_CROAT
1263.48	2	2524.96	SGPPCGDCPSACDNGLCTNPCTK	SGPPC[57.0214]GDC[57.0214]PSAC[57.0214]DN[0.9840]GLC[57.0214]TNPC[57.0214]TK	F8S0Y4	Cysteine-rich secretory protein	sp|Q7ZT99|CRVP_CROAT
617.298	2	1232.59	SLVQQAGCQDK	SLVQQAGC[57.0214]QDK	F8S0Y4	Cysteine-rich secretory protein	sp|Q7ZT99|CRVP_CROAT
569.754	2	1137.5	SVDFDSESPR	SVDFDSESPR	F8S0Y4	Cysteine-rich secretory protein	sp|Q7ZT99|CRVP_CROAT
1008.85	3	3023.51	SVDFDSESPRKPEIQNKIVDLHNSLR	SVDFDSESPRKPEIQ[0.9840]NKIVDLHNSLR	F8S0Y4	Cysteine-rich secretory protein
1008.85	3	3023.51	SVDFDSESPRKPEIQNKIVDLHNSLR	SVDFDSESPRKPEIQNKIVDLHN[0.9840]SLR	F8S0Y4	Cysteine-rich secretory protein
1008.85	3	3023.52	SVDFDSESPRKPEIQNKIVDLHNSLR	SVDFDSESPRKPEIQN[0.9840]KIVDLHNSLR	F8S0Y4	Cysteine-rich secretory protein
581.3	2	1160.59	SVNPTASNMLK	SVNPTASNMLK	F8S0Y4	Cysteine-rich secretory protein	sp|Q7ZT99|CRVP_CROAT
589.298	2	1176.59	SVNPTASNMLK	SVNPTASNM[15.9949]LK	F8S0Y4	Cysteine-rich secretory protein	sp|Q7ZT99|CRVP_CROAT
484.716	2	967.421	CIESHSPR	C[-17.0265]IESHSPR	Q7ZT99	Cysteine-rich venom protein catrin
493.23	2	984.448	CIESHSPR	C[57.0214]IESHSPR	Q7ZT99	Cysteine-rich venom protein catrin
529.235	2	1056.46	EDKYTNCK	EDKYTNC[57.0214]K	Q7ZT99	Cysteine-rich venom protein catrin
777.338	2	1552.67	MEWYPEAAANAER	M[15.9949]EWYPEAAANAER	Q7ZT99	Cysteine-rich venom protein catrin
769.341	2	1536.67	MEWYPEAAANAER	MEWYPEAAANAER	Q7ZT99	Cysteine-rich venom protein catrin
745.051	3	2232.14	NSAHIAPLSLPSSPPSVGSVCR	NSAHIAPLSLPSSPPSVGSVC[57.0214]R	J3SBQ3	Inactive snake venom serine proteinase 13
777.852	2	1554.69	VIGGDECNINEHR	n[42.0106]VIGGDEC[57.0214]NINEHR	J3SBQ3	Inactive snake venom serine proteinase 13	sp|B0FXM3|VSP17_CRODU, sp|F8S114|VSPCR_CROAD, sp|J3RY93|VSPC_CROAD, sp|J3S3W5|VSP1_CROAD, sp|J3S835|VSP8_CROAD, sp|J3SDW9|VSPE_CROAD, sp|P0DJG6|VSP_CROVV, sp|Q2QA04|VSP_CRODD, sp|Q9PRW2|VSP3_CROAT, sp|Q9PRW4|VSPA1_CROAT
778.344	2	1554.69	VIGGDECNINEHR	n[42.0106]VIGGDEC[57.0214]N[0.9840]INEHR	J3SBQ3	Inactive snake venom serine proteinase 13	sp|B0FXM3|VSP17_CRODU, sp|F8S114|VSPCR_CROAD, sp|J3RY93|VSPC_CROAD, sp|J3S3W5|VSP1_CROAD, sp|J3S835|VSP8_CROAD, sp|J3SDW9|VSPE_CROAD, sp|P0DJG6|VSP_CROVV, sp|Q2QA04|VSP_CRODD, sp|Q9PRW2|VSP3_CROAT, sp|Q9PRW4|VSPA1_CROAT
756.847	2	1511.68	VIGGDECNINEHR	VIGGDEC[57.0214]NINEHR	J3SBQ3	Inactive snake venom serine proteinase 13	sp|B0FXM3|VSP17_CRODU, sp|F8S114|VSPCR_CROAD, sp|J3RY93|VSPC_CROAD, sp|J3S3W5|VSP1_CROAD, sp|J3S835|VSP8_CROAD, sp|J3SDW9|VSPE_CROAD, sp|P0DJG6|VSP_CROVV, sp|Q2QA04|VSP_CRODD, sp|Q9PRW2|VSP3_CROAT, sp|Q9PRW4|VSPA1_CROAT
1032.54	2	2063.09	DCADIVINDLSLIHQLPK	DC[57.0214]ADIVINDLSLIHQLPK	C0HJE7	L-amino acid oxidase bordonein-L	sp|F8S0Z5|OXLA2_CROAD, sp|K9N7B7|OXLA_CRODM, sp|P56742|OXLA_CROAT
688.698	3	2063.08	DCADIVINDLSLIHQLPK	DC[57.0214]ADIVINDLSLIHQLPK	C0HJE7	L-amino acid oxidase bordonein-L	sp|F8S0Z5|OXLA2_CROAD, sp|K9N7B7|OXLA_CRODM, sp|P56742|OXLA_CROAT
1674.8	2	3348.61	EGNLSPGAVDMIGDLLNEDSGYYVSFIESLK	EGNLSPGAVDM[15.9949]IGDLLNEDSGYYVSFIESLK	C0HJE7	L-amino acid oxidase bordonein-L	sp|F8S0Z5|OXLA2_CROAD, sp|K9N7B7|OXLA_CRODM, sp|O93364|OXLA_CROAD, sp|P56742|OXLA_CROAT
1485.36	3	4453.1	EGNLSPGAVDMIGDLLNEDSGYYVSFIESLKHDDIFGYEK	EGNLSPGAVDM[15.9949]IGDLLN[0.9840]EDSGYYVSFIESLKHDDIFGYEK	C0HJE7	L-amino acid oxidase bordonein-L	sp|F8S0Z5|OXLA2_CROAD, sp|K9N7B7|OXLA_CRODM, sp|O93364|OXLA_CROAD, sp|P56742|OXLA_CROAT
1122.53	2	2243.06	FDEIVGGMDQLPTSMYEAIK	FDEIVGGMDQLPTSMYEAIK	C0HJE7	L-amino acid oxidase bordonein-L	sp|F8S0Z5|OXLA2_CROAD, sp|K9N7B7|OXLA_CRODM, sp|O93364|OXLA_CROAD, sp|P56742|OXLA_CROAT
1130.53	2	2259.07	FDEIVGGMDQLPTSMYEAIK	FDEIVGGM[15.9949]DQLPTSMYEAIK	C0HJE7	L-amino acid oxidase bordonein-L	sp|F8S0Z5|OXLA2_CROAD, sp|K9N7B7|OXLA_CRODM, sp|O93364|OXLA_CROAD, sp|P56742|OXLA_CROAT
526.811	2	1051.61	FEPPLPPKK	FEPPLPPKK	C0HJE7	L-amino acid oxidase bordonein-L	sp|F8S0Z5|OXLA2_CROAD, sp|K9N7B7|OXLA_CRODM, sp|O93364|OXLA_CROAD, sp|P56742|OXLA_CROAT
1269.11	2	2537.24	FGLQLNEFFQENENAWYFIK	FGLQLNEFFQENENAWYFIK	C0HJE7	L-amino acid oxidase bordonein-L	sp|K9N7B7|OXLA_CRODM
1269.6	2	2537.23	FGLQLNEFFQENENAWYFIK	FGLQLN[0.9840]EFFQENENAWYFIK	C0HJE7	L-amino acid oxidase bordonein-L	sp|K9N7B7|OXLA_CRODM
562.256	2	1122.5	HDDIFGYEK	HDDIFGYEK	C0HJE7	L-amino acid oxidase bordonein-L	sp|F8S0Z5|OXLA2_CROAD, sp|K9N7B7|OXLA_CRODM, sp|O93364|OXLA_CROAD, sp|P56742|OXLA_CROAT
1083.91	3	3248.73	HVVIVGAGMAGLSAAYVLAGAGHQVTVLEASER	HVVIVGAGM[15.9949]AGLSAAYVLAGAGHQVTVLEASER	C0HJE7	L-amino acid oxidase bordonein-L	sp|K9N7B7|OXLA_CRODM
583.353	2	1164.69	IKFEPPLPPK	IKFEPPLPPK	C0HJE7	L-amino acid oxidase bordonein-L	sp|F8S0Z5|OXLA2_CROAD, sp|K9N7B7|OXLA_CRODM, sp|O93364|OXLA_CROAD, sp|P56742|OXLA_CROAT
647.4	2	1292.79	IKFEPPLPPKK	IKFEPPLPPKK	C0HJE7	L-amino acid oxidase bordonein-L	sp|F8S0Z5|OXLA2_CROAD, sp|K9N7B7|OXLA_CRODM, sp|O93364|OXLA_CROAD, sp|P56742|OXLA_CROAT
1333.16	2	2664.3	KFGLQLNEFFQENENAWYFIK	KFGLQLNEFFQENENAWYFIK	C0HJE7	L-amino acid oxidase bordonein-L	sp|K9N7B7|OXLA_CRODM
889.108	3	2664.31	KFGLQLNEFFQENENAWYFIK	KFGLQLNEFFQENENAWYFIK	C0HJE7	L-amino acid oxidase bordonein-L	sp|K9N7B7|OXLA_CRODM
1126.93	3	3378.82	KHVVIVGAGMAGLSAAYVLAGAGHQVTVLEASER	KHVVIVGAGM[15.9949]AGLSAAYVLAGAGHQ[0.9840]VTVLEASER	C0HJE7	L-amino acid oxidase bordonein-L	sp|K9N7B7|OXLA_CRODM
817.404	2	1632.8	QFQHFSEALTAPFK	Q[-17.0265]FQHFSEALTAPFK	C0HJE7	L-amino acid oxidase bordonein-L	sp|F8S0Z5|OXLA2_CROAD, sp|K9N7B7|OXLA_CRODM, sp|O93364|OXLA_CROAD, sp|P56742|OXLA_CROAT
1200.58	2	2399.17	RFDEIVGGMDQLPTSMYEAIK	RFDEIVGGMDQLPTSMYEAIK	C0HJE7	L-amino acid oxidase bordonein-L	sp|F8S0Z5|OXLA2_CROAD, sp|K9N7B7|OXLA_CRODM, sp|O93364|OXLA_CROAD, sp|P56742|OXLA_CROAT
800.724	3	2399.16	RFDEIVGGMDQLPTSMYEAIK	RFDEIVGGMDQLPTSMYEAIK	C0HJE7	L-amino acid oxidase bordonein-L	sp|F8S0Z5|OXLA2_CROAD, sp|K9N7B7|OXLA_CRODM, sp|O93364|OXLA_CROAD, sp|P56742|OXLA_CROAT
[truncated: 254 more rows]

## Sheet: C. p. pricei Santa Ritas_x0009_
M/Z	Charge	Observed Mass	Peptide Sequence	Modified Sequence	Accession	Protein Description	Shared Proteins
[truncated: 437 more rows]

## Sheet: C. tancitarensis C_29
M/Z	Charge	Observed Mass	Peptide Sequence	Modified Sequence	Accession	Protein Description	Shared Proteins
[truncated: 434 more rows]

[truncated: 2 more sheets: C. tancitarensis D_28, C. transversus]
