# Supplementary material for: Montane Rattlesnakes in México: Venoms of Crotalus tancitarensis and Related Species within the Crotalus intermedius Group
Source: Toxins (Basel). 2023 Jan 13;15(1):72. doi: 10.3390/toxins15010072 (PMC9867100; doi:10.3390/toxins15010072)
Supplement: Supplementary file 1 [file toxins-15-00072-s001.zip › Supplementary Table S2-S5.xlsx]

## Sheet: Supp. Table S2
Supplemental Table S2. Distribution of identified proteins between all 10 venoms analyzed by shotgun proteomic analysis. Overall, 61 unique proteins were identified with 24 proteins shared by all 10 venoms.
Venom	Number of Proteins	Accession	Protein Family
C. intermedius 23	24	Q8QHK3	SVSP
C. intermedius 24		F8S101	PLB
C. p. miquihuanus		P0CJ34	BIP
C. p. pricei Chiricahuas		O93364	LAAO
C. p. pricei Durango		P0C7J9	BPP
C. p. pricei Pinaleño		J3S832	SVSP
C. p. pricei Santa Ritas		J3S830	PIII SVMP
C. tancitarensis C29		C9E1R9	PII SVMP
C. tancitarensis D28		F8S108	PIII SVMP
C. transversus		J9Z332	PII SVMP
		C0HJE7	LAAO
		F8S0Z7	NTD
		J3S833	SVSP
		J3SBP0	CTL
		F8S0Y4	CRISP
		Q2QA04	SVSP
		Q7ZT99	CRISP
		A0A193CHJ6	PLA2
		Q92043	PIII SVMP
		Q7ZTA7	PLA2
		J3SDX0	SVSP
		J3SBQ3	SVSP
		Q2PE51	BPP/CNP
		J3S829	PIII SVMP
C. intermedius 23	1	P15167	PI SVMP
C. intermedius 24
C. p. miquihuanus
C. p. pricei Chiricahuas
C. p. pricei Durango
C. p. pricei Pinaleño
C. tancitarensis C29
C. tancitarensis D28
C. transversus
C. intermedius 23	2	J3RYA3	SVSP
C. intermedius 24		Q9DEZ9	NGF
C. p. miquihuanus
C. p. pricei Durango
C. p. pricei Pinaleño
C. p. pricei Santa Ritas
C. tancitarensis C29
C. tancitarensis D28
C. transversus
C. intermedius 23	2	J3RY43	CTL
C. intermedius 24		J3SBN9	CTL
C. p. miquihuanus
C. p. pricei Chiricahuas
C. p. pricei Pinaleño
C. p. pricei Santa Ritas
C. tancitarensis C29
C. tancitarensis D28
C. transversus
C. intermedius 23	1	P0CV90	SVSP
C. p. miquihuanus
C. p. pricei Chiricahuas
C. p. pricei Durango
C. p. pricei Pinaleño
C. p. pricei Santa Ritas
C. tancitarensis C29
C. tancitarensis D28
C. transversus
C. intermedius 23	1	P0C6E8	PIII SVMP
C. intermedius 24
C. p. miquihuanus
C. p. pricei Chiricahuas
C. p. pricei Durango
C. p. pricei Pinaleño
C. p. pricei Santa Ritas
C. transversus
C. intermedius 23	1	Q9PSN7	PIII SVMP
C. intermedius 24
C. p. miquihuanus
C. p. pricei Chiricahuas
C. p. pricei Durango
C. p. pricei Pinaleño
C. p. pricei Santa Ritas
C. intermedius 24	1	P0CV88	CTL
C. p. pricei Chiricahuas
C. p. pricei Pinaleño
C. p. pricei Santa Ritas
C. tancitarensis C29
C. tancitarensis D28
C. transversus
C. intermedius 23	1	P34182	PII SVMP
C. intermedius 24
C. p. miquihuanus
C. p. pricei Chiricahuas
C. p. pricei Pinaleño
C. p. pricei Santa Ritas
C. intermedius 23	2	Q8QHK2	SVSP
C. p. miquihuanus		C0K3N3	VEGF
C. p. pricei Chiricahuas
C. p. pricei Durango
C. p. pricei Pinaleño
C. p. pricei Santa Ritas
C. intermedius 23	1	P21963	CTL
C. p. miquihuanus
C. p. pricei Durango
C. tancitarensis C29
C. tancitarensis D28
C. transversus
C. intermedius 23	1	C9E1R7	Disintegrin
C. intermedius 24
C. tancitarensis C29
C. tancitarensis D28
C. transversus
C. intermedius 23	1	J3SDW8	PIII SVMP
C. p. miquihuanus
C. p. pricei Durango
C. p. pricei Pinaleño
C. p. pricei Santa Ritas
C. intermedius 23	1	C9E1R8	PIII SVMP
C. p. pricei Chiricahuas
C. p. pricei Santa Ritas
C. tancitarensis C29
C. tancitarensis D28
C. p. miquihuanus	1	Q8UVZ7	PLA2
C. p. pricei Durango
C. p. pricei Santa Ritas
C. tancitarensis D28
C. transversus
C. p. miquihuanus	2	P84987	CTL
C. p. pricei Durango		J3SBP3	PDE
C. tancitarensis C29
C. tancitarensis D28
C. transversus
C. p. miquihuanus	1	J3S820	Hyaluronidase
C. p. pricei Pinaleño
C. tancitarensis C29
C. tancitarensis D28
C. transversus
C. intermedius 23	1	J3SDW9	SVSP
C. intermedius 24
C. p. miquihuanus
C. p. pricei Pinaleño
C. intermedius 23	1	B0FXM2	TLE
C. intermedius 24
C. p. miquihuanus
C. tancitarensis D28
C. intermedius 23	1	J3RY93	SVSP
C. intermedius 24
C. tancitarensis C29
C. tancitarensis D28
C. intermedius 23	1	Q9DGB9	PIII SVMP
C. p. miquihuanus
C. p. pricei Durango
C. transversus
C. p. miquihuanus	1	J3S835	SVSP
C. p. pricei Chiricahuas
C. p. pricei Durango
C. p. pricei Santa Ritas
C. tancitarensis C29	1	Q072L5	PII SVMP
C. tancitarensis D28
C. transversus
C. intermedius 23	1	A0A0S4FKT4	TLE
C. intermedius 24
C. p. pricei Durango	2	P00623	PLA2
C. p. pricei Santa Ritas		P0CV92	GPC
C. p. pricei Durango	1	B0FXM3	TLE
C. transversus
C. tancitarensis C29	1	Q8JJ51	PI SVMP
C. tancitarensis D28
C. intermedius 24	1	Q719L9	CTL
C. p. miquihuanus	2	P0DQQ4	PDE
		J3SDW6	PIII SVMP
C. p. pricei Durango	2	P86806	PLA2
		Q71QE8	PLA2
C. transversus	1	F8S114	TLE

## Sheet: Supp. Table S3
Supplemental Table S3. List of peptides shared between all ten venoms.
Peptide				Accession	Family
TPPAGPDVGPR				P0CJ34	BIP
KPEIQNKIVDLHNSLR				F8S0Y4	CRISP
SGPPCGDCPSACDNGLCTNPCTK				F8S0Y4	CRISP
SVDFDSESPR				F8S0Y4	CRISP
SVNPTASNMLK				F8S0Y4	CRISP
RSVNPTASNMLK				F8S0Y4	CRISP
SLVQQAGCQDK				F8S0Y4	CRISP
SVDFDSESPRKPEIQNKIVDLHNSLR				F8S0Y4	CRISP
MQSDCSAICFCQNK				F8S0Y4	CRISP
MEWYPEAAANAER				Q7ZT99	CRISP
HVVIVGAGMAGLSAAYVLAGAGHQVTVLEASER				C0HJE7	LAAO
EGNLSPGAVDMIGDLLNEDSGYYVSFIESLKHDDIFGYEK				C0HJE7	LAAO
IKFEPPLPPKK				C0HJE7	LAAO
YAMGGITTFTPYQFQHFSEALTAPFK				C0HJE7	LAAO
YAMGGITTFTPYQFQHFSEA				C0HJE7	LAAO
VQVHFNAR				C0HJE7	LAAO
SGLTAAR				C0HJE7	LAAO
YAMGGITTFTPYQFQHFSEALTAPFKR				C0HJE7	LAAO
VIEIQQNDR				C0HJE7	LAAO
KFGLQLNEFFQENENAWYFIK				C0HJE7	LAAO
DCADIVINDLSLIHQLPK				C0HJE7	LAAO
FDEIVGGMDQLPTSMYEAIK				C0HJE7	LAAO
YILDKYDTYSTK				C0HJE7	LAAO
FEPPLPPKK				C0HJE7	LAAO
RFDEIVGGMDQLPTSMYEAIK				C0HJE7	LAAO
STTDLPSR				C0HJE7	LAAO
IKFEPPLPPK				C0HJE7	LAAO
HDDIFGYEK				C0HJE7	LAAO
RFDEIVGGMDQLPTSMYEAIKEK				C0HJE7	LAAO
EGNLSPGAVDMIGDLLNEDSGYYVSFIESLK				C0HJE7	LAAO
KFWEDDGIHGGK				O93364	LAAO
KVVEELR				O93364	LAAO
FWEDDGIHGGK				O93364	LAAO
ETDYEEFLEIAK				O93364	LAAO
IFLTCTK				O93364	LAAO
CTGQSADCPR				C9E1R9	PII SVMP
GEECDCGSPANPCCDAATCK				C9E1R9	PII SVMP
AGEECDCGSPANPCCDAATCK				C9E1R9	PII SVMP
EAGEECDCGSPANPCCDAATCK				C9E1R9	PII SVMP
ETVLLNR				C9E1R9	PII SVMP
KTVLMNR				J9Z332	PII SVMP
LTTGSQCAEGLCCDQCK				J9Z332	PII SVMP
FKGAGTECR				F8S108	PIII SVMP
MYDIVNVITPIYHR				F8S108	PIII SVMP
IACEPQDVK				F8S108	PIII SVMP
NNNGYCYNGK				F8S108	PIII SVMP
AAKDECDMADVCTGR				F8S108	PIII SVMP
DECDMADVCTGR				F8S108	PIII SVMP
SHDNAQLLTGINFNGPTAGLAYLGGICNTMYSAGIVQDHSK				F8S108	PIII SVMP
ACSNGQCVDVTTPY				F8S108	PIII SVMP
NMPQCILK				F8S108	PIII SVMP
WIYQIVNTINEIYIPLNIR				Q92043	PIII SVMP
QICECDR				A0A193CHJ6	PLA2
CCFVHDCCYGK				A0A193CHJ6	PLA2
VAAICFR				A0A193CHJ6	PLA2
FPPENCQEEPEPC				A0A193CHJ6	PLA2
DLLQFETLIMK				A0A193CHJ6	PLA2
DNIPTYDNK				Q7ZTA7	PLA2
SLEDGTLYIIEQVPK				F8S101	PLB
YNNYKEDPYAK				F8S101	PLB
FTAYAINGPPVEK				F8S101	PLB
NNKDDPFWR				F8S101	PLB
RTPVPAGCYDSK				F8S101	PLB
HQGLPESYNFDFVTMKPVL				F8S101	PLB
VKDFIQK				F8S101	PLB
FFCLSSK				J3S832	SVSP
WDKDIMLIR				J3S832	SVSP
VLCAGILEGGK				J3S832	SVSP
VVGGDECNINEHR				J3S832	SVSP
GGDECNINEHR				J3S832	SVSP
VGGDECNINEHR				J3S832	SVSP
LQFGLHSK				J3S832	SVSP
EKFFCLSSK				J3S832	SVSP
VIGGDECNINEHR				J3SBQ3	SVSP
TLCAGILEGGK				Q2QA04	SVSP
EKFICPNR				Q2QA04	SVSP
IMGWGTISPTK				Q8QHK3	SVSP
IHLGVHSK				Q8QHK3	SVSP

## Sheet: Supp. Table S4
Supplemental Table S4. Distribution of identified venom proteins between the C. pricei group (the 4 geographical locations and C. p. miquihaunus). Overall, 29 proteins are shared by all 5 venoms.
Venom	Number of Proteins	Accession	Protein Family
C. p. miquihuanus	29	Q8QHK3	SVSP
C. p. pricei Chiricahuas		Q9PSN7	PIII SVMP
C. p. pricei Durango		F8S101	PLB
C. p. pricei Pinaleño		P0CJ34	BIP
C. p. pricei Santa Ritas		P0CV90	SVSP
		O93364	LAAO
		P0C7J9	BPP
		J3S832	SVSP
		J3S830	PIII SVMP
		C9E1R9	PII SVMP
		Q8QHK2	SVSP
		P0C6E8	PIII SVMP
		C0K3N3	VEGF
		F8S108	PIII SVMP
		J9Z332	PII SVMP
		C0HJE7	LAAO
		F8S0Z7	NTD
		J3S833	SVSP
		J3SBP0	CTL
		F8S0Y4	CRISP
		Q2QA04	SVSP
		A0A193CHJ6	PLA2
		Q7ZT99	CRISP
		Q92043	PIII SVMP
		Q7ZTA7	PLA2
		J3SDX0	SVSP
		J3SBQ3	SVSP
		Q2PE51	BPP/CNP
		J3S829	PIII SVMP
C. p. miquihuanus	1	P15167	PI SVMP
C. p. pricei Chiricahuas
C. p. pricei Durango
C. p. pricei Pinaleño
C. p. miquihuanus	3	J3RYA3	SVSP
C. p. pricei Durango		J3SDW8	PIII SVMP
C. p. pricei Pinaleño		Q9DEZ9	NGF
C. p. pricei Santa Ritas
C. p. miquihuanus	1	J3S835	SVSP
C. p. pricei Chiricahuas
C. p. pricei Durango
C. p. pricei Santa Ritas
C. p. miquihuanus	3	J3RY43	CTL
C. p. pricei Chiricahuas		J3SBN9	CTL
C. p. pricei Pinaleño		P34182	PII SVMP
C. p. pricei Santa Ritas
C. p. miquihuanus	1	Q8UVZ7	PLA2
C. p. pricei Durango
C. p. pricei Santa Ritas
C. p. pricei Chiricahuas	1	P0CV88	CTL
C. p. pricei Pinaleño
C. p. pricei Santa Ritas
C. p. miquihuanus	4	P21963	CTL
C. p. pricei Durango		P84987	CTL
		J3SBP3	PDE
		Q9DGB9	PIII SVMP
C. p. miquihuanus	2	J3SDW9	SVSP
C. p. pricei Pinaleño		J3S820	Hyaluronidase
C. p. pricei Durango	2	P00623	PLA2
C. p. pricei Santa Ritas		P0CV92	GPC
C. p. pricei Chiricahuas	1	C9E1R8	PIII SVMP
C. p. pricei Santa Ritas
C. p. miquihuanus	3	P0DQQ4	PDE
		B0FXM2	TLE
		J3SDW6	PIII SVMP
C. p. pricei Durango	3	P86806	PLA2
		B0FXM3	TLE
		Q71QE8	PLA2

## Sheet: Supp. Table S5
Supplemental Table S5. Distribution of identified venom proteins between the four species analyzed by shotgun proteomics. Overall, 32 proteins are shared by the four species.
Venom	Number of Proteins	Accession	Protein Family
C. intermedius	32	Q8QHK3	SVSP
C. pricei		J3RY43	CTL
C. tancitarensis		P0CJ34	BIP
C. transversus		F8S101	PLB
		P0CV90	SVSP
		O93364	LAAO
		P0C7J9	BPP
		P21963	CTL
		P15167	PI SVMP
		J3S830	PIII SVMP
		J3S832	SVSP
		C9E1R9	PII SVMP
		F8S108	PIII SVMP
		J9Z332	PII SVMP
		C0HJE7	LAAO
		F8S0Z7	NTD
		J3S833	SVSP
		J3RYA3	SVSP
		J3SBP0	CTL
		F8S0Y4	CRISP
		Q2QA04	SVSP
		A0A193CHJ6	PLA2
		Q7ZT99	CRISP
		P0CV88	CTL
		Q92043	PIII SVMP
		Q7ZTA7	PLA2
		J3SDX0	SVSP
		J3SBQ3	SVSP
		Q9DEZ9	NGF
		Q2PE51	BPP/CNP
		J3S829	PIII SVMP
		J3SBN9	CTL
C. intermedius	2	B0FXM2	TLE
C. pricei		C9E1R8	PIII SVMP
C. tancitarensis
C. intermedius	2	P0C6E8	PIII SVMP
C. pricei		Q9DGB9	PIII SVMP
C. transversus
C. pricei	4	J3S820	Hyaluronidase
C. tancitarensis		P84987	CTL
C. transversus		J3SBP3	PDE
		Q8UVZ7	PLA2
C. intermedius	1	C9E1R7	Disintegrin
C. tancitarensis
C. transversus
C. intermedius C. pricei	6	J3SDW9	SVSP
		Q9PSN7	PIII SVMP
		Q8QHK2	SVSP
		C0K3N3	VEGF
		J3SDW8	PIII SVMP
		P34182	PII SVMP
C. pricei	1	B0FXM3	TLE
C. transversus
C. intermedius	1	J3RY93	SVSP
C. tancitarensis
C. tancitarensis	1	Q072L5	PII SVMP
C. transversus
C. pricei	7	P86806	PLA2
		P00623	PLA2
		P0DQQ4	PDE
		J3S835	SVSP
		Q71QE8	PLA2
		J3SDW6	PIII SVMP
		P0CV92	GPC
C. intermedius	2	A0A0S4FKT4	TLE
		Q719L9	CTL
C. tancitarensis	1	Q8JJ51	PI SVMP
C. transversus	1	F8S114	TLE
